# Supplementary material for: PTMViz: a tool for analyzing and visualizing histone post translational modification data
Source: BMC Bioinformatics. 2021 May 26;22:275. doi: 10.1186/s12859-021-04166-9 (PMC8157737; doi:10.1186/s12859-021-04166-9)
Supplement: Supplementary file 1 — Additional file 1. The data and PTMviz scripts. [file 12859_2021_4166_MOESM1_ESM.zip]

Archive with 16 entries (16 files):
- Data/Alternative Data/PTM/TNBC Data.csv
- Data/Alternative Data/PTM/TNBC Metadata.xlsx
- Data/Protein Data/Meth Nucleus Accumbens Protein.csv
- Data/PTM Data/Meth PTM.csv
- Data/PTMViz Metadata.xlsx
- LICENSE
- Read Me.pdf
- Read Me.pptx
- README.md
- S1 to S3/fixPTM_sg.R
- S1 to S3/readScaffold.R
- S1 to S3/S2_extract_intensities_sg.R
- S1 to S3/S3_abundance_single_sg.R
- Tool/.RData
- Tool/.Rhistory
- Tool/PTMViz.R
