# Supplementary material for: PTMViz: a tool for analyzing and visualizing histone post translational modification data
Source: BMC Bioinformatics. 2021 May 26;22:275. doi: 10.1186/s12859-021-04166-9 (PMC8157737; doi:10.1186/s12859-021-04166-9)
Supplement: Supplementary file 1 — Additional file 1. The data and PTMviz scripts. [file 12859_2021_4166_MOESM1_ESM.zip › Data/Alternative Data/PTM/TNBC Data.csv]

MS/MS_sample_name	Protein_name	PTM_residues	PTM_corrected	Intensity	Total_intensity	Abundance	betaValue	MValue
Byrum_061019_HCC_HU_01.raw (F057868)	Histone H4 OS=Homo sapiens OX=9606 GN=H4C1 PE=1 SV=2	k31	k31: Unmodified	100361.1953	100361.1953	1	0.999004591	9.970985843
Byrum_061019_HCC_HU_01.raw (F057868)	Histone H4 OS=Homo sapiens OX=9606 GN=H4C1 PE=1 SV=2	r55	r55: Methyl	44112.94141	90317.07031	0.488423077	0.487882888	-0.069938882
Byrum_061019_HCC_HU_01.raw (F057868)	Histone H4 OS=Homo sapiens OX=9606 GN=H4C1 PE=1 SV=2	r55	r55: Unmodified	46204.12891	90317.07031	0.511576923	0.511011126	0.063553063
Byrum_061019_HCC_HU_01.raw (F057868)	type I cytoskeletal 10 OS=Homo sapiens OX=9606 GN=KRT10 PE=1 SV=6	r332	r332: Methyl	394675.6563	678089.5938	0.582040574	0.581954751	0.477247876
Byrum_061019_HCC_HU_01.raw (F057868)	type I cytoskeletal 10 OS=Homo sapiens OX=9606 GN=KRT10 PE=1 SV=6	r332	r332: Unmodified	283413.9375	678089.5938	0.417959426	0.417897797	-0.478122321
Byrum_061019_HCC_HU_01.raw (F057868)	type II cytoskeletal 1 OS=Homo sapiens OX=9606 GN=KRT1 PE=1 SV=6	r491	r491: Unmodified	1724807.125	1724807.125	1	0.999942026	14.07414742
Byrum_061019_HCC_HU_01.raw (F057868)	type II cytoskeletal 1 OS=Homo sapiens OX=9606 GN=KRT1 PE=1 SV=6	r601	r601: Unmodified	313064.0938	313064.0938	1	0.999680679	11.61224234
Byrum_061019_HCC_HU_01.raw (F057868)	Stathmin OS=Homo sapiens OX=9606 GN=STMN1 PE=1 SV=3	s24	s24: Unmodified	50027.50391	50027.50391	1	0.998005087	8.966577661
Byrum_061019_HCC_HU_01.raw (F057870)	Heterogeneous nuclear ribonucleoproteins C1/C2 OS=Homo sapiens OX=9606 GN=HNRNPC PE=1 SV=4	k7	k7: Methyl	59813.01172	166061.4805	0.360185948	0.359969179	-0.830267993
Byrum_061019_HCC_HU_01.raw (F057870)	Heterogeneous nuclear ribonucleoproteins C1/C2 OS=Homo sapiens OX=9606 GN=HNRNPC PE=1 SV=4	k7	k7: Unmodified	106248.4688	166061.4805	0.639814052	0.639428997	0.826500787
Byrum_061019_HCC_HU_01.raw (F057870)	High mobility group protein HMG-I/HMG-Y OS=Homo sapiens OX=9606 GN=HMGA1 PE=1 SV=3	k17	k17: Unmodified	27956.50977	27956.50977	1	0.996435765	8.127040448
Byrum_061019_HCC_HU_01.raw (F057870)	Histone H3.1t OS=Homo sapiens OX=9606 GN=HIST3H3 PE=1 SV=3	k122	k122: Methyl	101096.4688	59570951.43	0.001697077	0.001697074	-9.200284567
Byrum_061019_HCC_HU_01.raw (F057870)	Histone H3.1t OS=Homo sapiens OX=9606 GN=HIST3H3 PE=1 SV=3	k122	k122: Unmodified	59469854.96	59570951.43	0.998302923	0.998301248	9.198855799
Byrum_061019_HCC_HU_01.raw (F057870)	Histone H3.1t OS=Homo sapiens OX=9606 GN=HIST3H3 PE=1 SV=3	k14	k14: Unmodified	167631822.5	167631822.5	1	0.999999403	20.67686462
Byrum_061019_HCC_HU_01.raw (F057870)	Histone H3.1t OS=Homo sapiens OX=9606 GN=HIST3H3 PE=1 SV=3	k27	k27: Dimethyl	10137427.75	30979697.29	0.327228108	0.327227052	-1.039827674
Byrum_061019_HCC_HU_01.raw (F057870)	Histone H3.1t OS=Homo sapiens OX=9606 GN=HIST3H3 PE=1 SV=3	k27	k27: Methyl	16033998.5	30979697.29	0.517564725	0.517563054	0.101394239
Byrum_061019_HCC_HU_01.raw (F057870)	Histone H3.1t OS=Homo sapiens OX=9606 GN=HIST3H3 PE=1 SV=3	k27	k27: Trimethyl	3690774.141	30979697.29	0.119135255	0.119134871	-2.886325394
Byrum_061019_HCC_HU_01.raw (F057870)	Histone H3.1t OS=Homo sapiens OX=9606 GN=HIST3H3 PE=1 SV=3	k27	k27: Unmodified	1117496.908	30979697.29	0.036071912	0.036071795	-4.73998256
Byrum_061019_HCC_HU_01.raw (F057870)	Histone H3.1t OS=Homo sapiens OX=9606 GN=HIST3H3 PE=1 SV=3	k36	k36: Unmodified	30979697.29	30979697.29	1	0.999996772	18.24096352
Byrum_061019_HCC_HU_01.raw (F057870)	Histone H3.1t OS=Homo sapiens OX=9606 GN=HIST3H3 PE=1 SV=3	k56	k56: Unmodified	6367386.18	6367386.18	1	0.999984295	15.95841365
Byrum_061019_HCC_HU_01.raw (F057870)	Histone H3.1t OS=Homo sapiens OX=9606 GN=HIST3H3 PE=1 SV=3	k79	k79: Methyl	80595.03516	321003.668	0.251072007	0.250993817	-1.577325806
Byrum_061019_HCC_HU_01.raw (F057870)	Histone H3.1t OS=Homo sapiens OX=9606 GN=HIST3H3 PE=1 SV=3	k79	k79: Unmodified	240408.6328	321003.668	0.748927993	0.748694757	1.574936885
Byrum_061019_HCC_HU_01.raw (F057870)	Histone H3.1t OS=Homo sapiens OX=9606 GN=HIST3H3 PE=1 SV=3	k9	k9: Dimethyl	923405.7031	167631822.5	0.005508535	0.005508531	-7.496147452
Byrum_061019_HCC_HU_01.raw (F057870)	Histone H3.1t OS=Homo sapiens OX=9606 GN=HIST3H3 PE=1 SV=3	k9	k9: Methyl	158889896.1	167631822.5	0.947850436	0.947849871	4.183915836
Byrum_061019_HCC_HU_01.raw (F057870)	Histone H3.1t OS=Homo sapiens OX=9606 GN=HIST3H3 PE=1 SV=3	k9	k9: Trimethyl	621102.5586	167631822.5	0.003705159	0.003705157	-8.070894346
Byrum_061019_HCC_HU_01.raw (F057870)	Histone H3.1t OS=Homo sapiens OX=9606 GN=HIST3H3 PE=1 SV=3	k9	k9: Unmodified	7197418.164	167631822.5	0.04293587	0.042935845	-4.478361162
Byrum_061019_HCC_HU_01.raw (F057870)	Histone H3.3 OS=Homo sapiens OX=9606 GN=H3-3A PE=1 SV=2	k122	k122: Methyl	101096.4688	59570951.43	0.001697077	0.001697074	-9.200284567
Byrum_061019_HCC_HU_01.raw (F057870)	Histone H3.3 OS=Homo sapiens OX=9606 GN=H3-3A PE=1 SV=2	k122	k122: Unmodified	59469854.96	59570951.43	0.998302923	0.998301248	9.198855799
Byrum_061019_HCC_HU_01.raw (F057870)	Histone H3.3 OS=Homo sapiens OX=9606 GN=H3-3A PE=1 SV=2	k14	k14: Unmodified	167631822.5	167631822.5	1	0.999999403	20.67686462
Byrum_061019_HCC_HU_01.raw (F057870)	Histone H3.3 OS=Homo sapiens OX=9606 GN=H3-3A PE=1 SV=2	k18	k18: Methyl	1536453.5	182731276.6	0.008408268	0.008408263	-6.881794618
Byrum_061019_HCC_HU_01.raw (F057870)	Histone H3.3 OS=Homo sapiens OX=9606 GN=H3-3A PE=1 SV=2	k18	k18: Unmodified	181194823.1	182731276.6	0.991591732	0.99159119	6.881699927
Byrum_061019_HCC_HU_01.raw (F057870)	Histone H3.3 OS=Homo sapiens OX=9606 GN=H3-3A PE=1 SV=2	k23	k23: Unmodified	15099454.12	15099454.12	1	0.999993377	17.20413687
Byrum_061019_HCC_HU_01.raw (F057870)	Histone H3.3 OS=Homo sapiens OX=9606 GN=H3-3A PE=1 SV=2	k27	k27: Dimethyl	481764.0625	16049812.63	0.030016803	0.030016616	-5.014126793
Byrum_061019_HCC_HU_01.raw (F057870)	Histone H3.3 OS=Homo sapiens OX=9606 GN=H3-3A PE=1 SV=2	k27	k27: Unmodified	15568048.56	16049812.63	0.969983197	0.969977154	5.013818097
Byrum_061019_HCC_HU_01.raw (F057870)	Histone H3.3 OS=Homo sapiens OX=9606 GN=H3-3A PE=1 SV=2	k36	k36: Unmodified	950358.5078	950358.5078	1	0.999894788	13.21425613
Byrum_061019_HCC_HU_01.raw (F057870)	Histone H3.3 OS=Homo sapiens OX=9606 GN=H3-3A PE=1 SV=2	k56	k56: Unmodified	6367386.18	6367386.18	1	0.999984295	15.95841365
Byrum_061019_HCC_HU_01.raw (F057870)	Histone H3.3 OS=Homo sapiens OX=9606 GN=H3-3A PE=1 SV=2	k79	k79: Methyl	80595.03516	321003.668	0.251072007	0.250993817	-1.577325806
Byrum_061019_HCC_HU_01.raw (F057870)	Histone H3.3 OS=Homo sapiens OX=9606 GN=H3-3A PE=1 SV=2	k79	k79: Unmodified	240408.6328	321003.668	0.748927993	0.748694757	1.574936885
Byrum_061019_HCC_HU_01.raw (F057870)	Histone H3.3 OS=Homo sapiens OX=9606 GN=H3-3A PE=1 SV=2	k9	k9: Dimethyl	923405.7031	167631822.5	0.005508535	0.005508531	-7.496147452
Byrum_061019_HCC_HU_01.raw (F057870)	Histone H3.3 OS=Homo sapiens OX=9606 GN=H3-3A PE=1 SV=2	k9	k9: Methyl	158889896.1	167631822.5	0.947850436	0.947849871	4.183915836
Byrum_061019_HCC_HU_01.raw (F057870)	Histone H3.3 OS=Homo sapiens OX=9606 GN=H3-3A PE=1 SV=2	k9	k9: Trimethyl	621102.5586	167631822.5	0.003705159	0.003705157	-8.070894346
Byrum_061019_HCC_HU_01.raw (F057870)	Histone H3.3 OS=Homo sapiens OX=9606 GN=H3-3A PE=1 SV=2	k9	k9: Unmodified	7197418.164	167631822.5	0.04293587	0.042935845	-4.478361162
Byrum_061019_HCC_HU_01.raw (F057870)	Histone H4 OS=Homo sapiens OX=9606 GN=H4C1 PE=1 SV=2	k16	k16: Acetyl	229279.0625	2060359.188	0.111281112	0.111275712	-2.997597189
Byrum_061019_HCC_HU_01.raw (F057870)	Histone H4 OS=Homo sapiens OX=9606 GN=H4C1 PE=1 SV=2	k16	k16: Unmodified	1831080.125	2060359.188	0.888718888	0.888675755	2.996889308
Byrum_061019_HCC_HU_01.raw (F057870)	Histone H4 OS=Homo sapiens OX=9606 GN=H4C1 PE=1 SV=2	k20	k20: Dimethyl	27113080.7	33073638.68	0.819779189	0.81977671	2.185445548
Byrum_061019_HCC_HU_01.raw (F057870)	Histone H4 OS=Homo sapiens OX=9606 GN=H4C1 PE=1 SV=2	k20	k20: Methyl	1711467.6	33073638.68	0.051747182	0.051747026	-4.195724149
Byrum_061019_HCC_HU_01.raw (F057870)	Histone H4 OS=Homo sapiens OX=9606 GN=H4C1 PE=1 SV=2	k20	k20: Trimethyl	171308.5586	33073638.68	0.00517961	0.005179595	-7.585453102
Byrum_061019_HCC_HU_01.raw (F057870)	Histone H4 OS=Homo sapiens OX=9606 GN=H4C1 PE=1 SV=2	k20	k20: Unmodified	4077781.822	33073638.68	0.123294019	0.123293646	-2.829995255
Byrum_061019_HCC_HU_01.raw (F057870)	Histone H4 OS=Homo sapiens OX=9606 GN=H4C1 PE=1 SV=2	k31	k31: Unmodified	182048645.1	182048645.1	1	0.999999451	20.79589257
Byrum_061019_HCC_HU_01.raw (F057870)	Histone H4 OS=Homo sapiens OX=9606 GN=H4C1 PE=1 SV=2	r55	r55: Unmodified	46204.12891	46204.12891	1	0.997840365	8.85187797
Byrum_061019_HCC_HU_01.raw (F057870)	type I cytoskeletal 10 OS=Homo sapiens OX=9606 GN=KRT10 PE=1 SV=6	r332	r332: Unmodified	283413.9375	283413.9375	1	0.999647284	11.46869499
Byrum_061019_HCC_HU_01.raw (F057870)	type II cytoskeletal 1 OS=Homo sapiens OX=9606 GN=KRT1 PE=1 SV=6	r491	r491: Unmodified	1724807.125	1724807.125	1	0.999942026	14.07414742
Byrum_061019_HCC_HU_01.raw (F057870)	type II cytoskeletal 1 OS=Homo sapiens OX=9606 GN=KRT1 PE=1 SV=6	r601	r601: Unmodified	351814.5977	351814.5977	1	0.99971584	11.78059963
Byrum_061019_HCC_HU_01.raw (F057870)	Stathmin OS=Homo sapiens OX=9606 GN=STMN1 PE=1 SV=3	k8	k8: Unmodified	48666.57031	48666.57031	1	0.997949415	8.926787297
Byrum_061019_HCC_HU_01.raw (F057870)	Stathmin OS=Homo sapiens OX=9606 GN=STMN1 PE=1 SV=3	s24	s24: Unmodified	50027.50391	50027.50391	1	0.998005087	8.966577661
Byrum_061019_HCC_HU_02.raw (F057869)	Histone H4 OS=Homo sapiens OX=9606 GN=H4C1 PE=1 SV=2	k31	k31: Unmodified	179754.7188	179754.7188	1	0.999443996	10.81181393
Byrum_061019_HCC_HU_02.raw (F057869)	Histone H4 OS=Homo sapiens OX=9606 GN=H4C1 PE=1 SV=2	r55	r55: Dimethyl	94468.28125	1910714.328	0.049441342	0.049438755	-4.265065268
Byrum_061019_HCC_HU_02.raw (F057869)	Histone H4 OS=Homo sapiens OX=9606 GN=H4C1 PE=1 SV=2	r55	r55: Methyl	1195148.43	1910714.328	0.62549823	0.625465495	0.739831661
Byrum_061019_HCC_HU_02.raw (F057869)	Histone H4 OS=Homo sapiens OX=9606 GN=H4C1 PE=1 SV=2	r55	r55: Unmodified	621097.6172	1910714.328	0.325060428	0.325043416	-1.054162271
Byrum_061019_HCC_HU_02.raw (F057869)	type I cytoskeletal 10 OS=Homo sapiens OX=9606 GN=KRT10 PE=1 SV=6	r332	r332: Unmodified	1043799.813	1043799.813	1	0.999904205	13.34955743
Byrum_061019_HCC_HU_02.raw (F057869)	type II cytoskeletal 1 OS=Homo sapiens OX=9606 GN=KRT1 PE=1 SV=6	r491	r491: Methyl	141468.9219	2534415.672	0.055819147	0.055816945	-4.080291522
Byrum_061019_HCC_HU_02.raw (F057869)	type II cytoskeletal 1 OS=Homo sapiens OX=9606 GN=KRT1 PE=1 SV=6	r491	r491: Unmodified	2392946.75	2534415.672	0.944180853	0.9441436	4.079211798
Byrum_061019_HCC_HU_02.raw (F057869)	type II cytoskeletal 1 OS=Homo sapiens OX=9606 GN=KRT1 PE=1 SV=6	r601	r601: Unmodified	62628.2793	62628.2793	1	0.998405823	9.290670431
Byrum_061019_HCC_HU_02.raw (F057872)	Heterogeneous nuclear ribonucleoproteins C1/C2 OS=Homo sapiens OX=9606 GN=HNRNPC PE=1 SV=4	k7	k7: Unmodified	46922.39453	46922.39453	1	0.997873354	8.874132828
Byrum_061019_HCC_HU_02.raw (F057872)	Histone H3.1t OS=Homo sapiens OX=9606 GN=HIST3H3 PE=1 SV=3	k122	k122: Methyl	212067.5	79807229.19	0.002657247	0.002657243	-8.552015199
Byrum_061019_HCC_HU_02.raw (F057872)	Histone H3.1t OS=Homo sapiens OX=9606 GN=HIST3H3 PE=1 SV=3	k122	k122: Unmodified	79595161.69	79807229.19	0.997342753	0.997341504	8.551333247
Byrum_061019_HCC_HU_02.raw (F057872)	Histone H3.1t OS=Homo sapiens OX=9606 GN=HIST3H3 PE=1 SV=3	k14	k14: Trimethyl	386218.7188	29007629.77	0.013314384	0.013314338	-6.211537941
Byrum_061019_HCC_HU_02.raw (F057872)	Histone H3.1t OS=Homo sapiens OX=9606 GN=HIST3H3 PE=1 SV=3	k14	k14: Unmodified	28621411.05	29007629.77	0.986685616	0.986682215	6.211159405
Byrum_061019_HCC_HU_02.raw (F057872)	Histone H3.1t OS=Homo sapiens OX=9606 GN=HIST3H3 PE=1 SV=3	k27	k27: Dimethyl	11755551.26	32985754.34	0.356382672	0.356381591	-0.852782773
Byrum_061019_HCC_HU_02.raw (F057872)	Histone H3.1t OS=Homo sapiens OX=9606 GN=HIST3H3 PE=1 SV=3	k27	k27: Methyl	16598017.3	32985754.34	0.503187441	0.503185915	0.018385465
Byrum_061019_HCC_HU_02.raw (F057872)	Histone H3.1t OS=Homo sapiens OX=9606 GN=HIST3H3 PE=1 SV=3	k27	k27: Trimethyl	2734738.438	32985754.34	0.082906651	0.0829064	-3.467513603
Byrum_061019_HCC_HU_02.raw (F057872)	Histone H3.1t OS=Homo sapiens OX=9606 GN=HIST3H3 PE=1 SV=3	k27	k27: Unmodified	1897447.338	32985754.34	0.057523236	0.057523062	-4.034244943
Byrum_061019_HCC_HU_02.raw (F057872)	Histone H3.1t OS=Homo sapiens OX=9606 GN=HIST3H3 PE=1 SV=3	k36	k36: Methyl	4603780.5	32985754.34	0.13956875	0.139568327	-2.624089054
Byrum_061019_HCC_HU_02.raw (F057872)	Histone H3.1t OS=Homo sapiens OX=9606 GN=HIST3H3 PE=1 SV=3	k36	k36: Unmodified	28381973.84	32985754.34	0.86043125	0.860428642	2.624052634
Byrum_061019_HCC_HU_02.raw (F057872)	Histone H3.1t OS=Homo sapiens OX=9606 GN=HIST3H3 PE=1 SV=3	k56	k56: Unmodified	9449025.203	9449025.203	1	0.999989417	16.52787788
Byrum_061019_HCC_HU_02.raw (F057872)	Histone H3.1t OS=Homo sapiens OX=9606 GN=HIST3H3 PE=1 SV=3	k79	k79: Methyl	78869.73438	1940321.547	0.040647765	0.04064567	-4.560890177
Byrum_061019_HCC_HU_02.raw (F057872)	Histone H3.1t OS=Homo sapiens OX=9606 GN=HIST3H3 PE=1 SV=3	k79	k79: Unmodified	1861451.813	1940321.547	0.959352235	0.959302795	4.558984622
Byrum_061019_HCC_HU_02.raw (F057872)	Histone H3.1t OS=Homo sapiens OX=9606 GN=HIST3H3 PE=1 SV=3	k9	k9: Dimethyl	2340489.43	29007629.77	0.080685304	0.080685026	-3.510186381
Byrum_061019_HCC_HU_02.raw (F057872)	Histone H3.1t OS=Homo sapiens OX=9606 GN=HIST3H3 PE=1 SV=3	k9	k9: Methyl	22878484.38	29007629.77	0.788705749	0.788703031	1.900210111
Byrum_061019_HCC_HU_02.raw (F057872)	Histone H3.1t OS=Homo sapiens OX=9606 GN=HIST3H3 PE=1 SV=3	k9	k9: Trimethyl	327937.25	29007629.77	0.011305207	0.011305168	-6.450470992
Byrum_061019_HCC_HU_02.raw (F057872)	Histone H3.1t OS=Homo sapiens OX=9606 GN=HIST3H3 PE=1 SV=3	k9	k9: Unmodified	3460718.711	29007629.77	0.11930374	0.119303328	-2.88401092
Byrum_061019_HCC_HU_02.raw (F057872)	Histone H3.3 OS=Homo sapiens OX=9606 GN=H3-3A PE=1 SV=2	k122	k122: Methyl	212067.5	79807229.19	0.002657247	0.002657243	-8.552015199
Byrum_061019_HCC_HU_02.raw (F057872)	Histone H3.3 OS=Homo sapiens OX=9606 GN=H3-3A PE=1 SV=2	k122	k122: Unmodified	79595161.69	79807229.19	0.997342753	0.997341504	8.551333247
Byrum_061019_HCC_HU_02.raw (F057872)	Histone H3.3 OS=Homo sapiens OX=9606 GN=H3-3A PE=1 SV=2	k14	k14: Trimethyl	386218.7188	29007629.77	0.013314384	0.013314338	-6.211537941
Byrum_061019_HCC_HU_02.raw (F057872)	Histone H3.3 OS=Homo sapiens OX=9606 GN=H3-3A PE=1 SV=2	k14	k14: Unmodified	28621411.05	29007629.77	0.986685616	0.986682215	6.211159405
Byrum_061019_HCC_HU_02.raw (F057872)	Histone H3.3 OS=Homo sapiens OX=9606 GN=H3-3A PE=1 SV=2	k18	k18: Methyl	1291689.5	38419042.86	0.033621074	0.033620987	-4.845155144
Byrum_061019_HCC_HU_02.raw (F057872)	Histone H3.3 OS=Homo sapiens OX=9606 GN=H3-3A PE=1 SV=2	k18	k18: Unmodified	37127353.36	38419042.86	0.966378926	0.96637641	4.845039572
Byrum_061019_HCC_HU_02.raw (F057872)	Histone H3.3 OS=Homo sapiens OX=9606 GN=H3-3A PE=1 SV=2	k23	k23: Unmodified	9411413.094	9411413.094	1	0.999989375	16.52212373
Byrum_061019_HCC_HU_02.raw (F057872)	Histone H3.3 OS=Homo sapiens OX=9606 GN=H3-3A PE=1 SV=2	k27	k27: Unmodified	9931631.707	9931631.707	1	0.999989931	16.59974314
Byrum_061019_HCC_HU_02.raw (F057872)	Histone H3.3 OS=Homo sapiens OX=9606 GN=H3-3A PE=1 SV=2	k36	k36: Unmodified	520218.6133	520218.6133	1	0.99980781	12.3449023
Byrum_061019_HCC_HU_02.raw (F057872)	Histone H3.3 OS=Homo sapiens OX=9606 GN=H3-3A PE=1 SV=2	k56	k56: Unmodified	9449025.203	9449025.203	1	0.999989417	16.52787788
Byrum_061019_HCC_HU_02.raw (F057872)	Histone H3.3 OS=Homo sapiens OX=9606 GN=H3-3A PE=1 SV=2	k79	k79: Methyl	78869.73438	1940321.547	0.040647765	0.04064567	-4.560890177
Byrum_061019_HCC_HU_02.raw (F057872)	Histone H3.3 OS=Homo sapiens OX=9606 GN=H3-3A PE=1 SV=2	k79	k79: Unmodified	1861451.813	1940321.547	0.959352235	0.959302795	4.558984622
Byrum_061019_HCC_HU_02.raw (F057872)	Histone H3.3 OS=Homo sapiens OX=9606 GN=H3-3A PE=1 SV=2	k9	k9: Dimethyl	2340489.43	29007629.77	0.080685304	0.080685026	-3.510186381
Byrum_061019_HCC_HU_02.raw (F057872)	Histone H3.3 OS=Homo sapiens OX=9606 GN=H3-3A PE=1 SV=2	k9	k9: Methyl	22878484.38	29007629.77	0.788705749	0.788703031	1.900210111
Byrum_061019_HCC_HU_02.raw (F057872)	Histone H3.3 OS=Homo sapiens OX=9606 GN=H3-3A PE=1 SV=2	k9	k9: Trimethyl	327937.25	29007629.77	0.011305207	0.011305168	-6.450470992
Byrum_061019_HCC_HU_02.raw (F057872)	Histone H3.3 OS=Homo sapiens OX=9606 GN=H3-3A PE=1 SV=2	k9	k9: Unmodified	3460718.711	29007629.77	0.11930374	0.119303328	-2.88401092
Byrum_061019_HCC_HU_02.raw (F057872)	Histone H4 OS=Homo sapiens OX=9606 GN=H4C1 PE=1 SV=2	k16	k16: Acetyl	315957.4688	2242330.094	0.140905868	0.140899585	-2.608159411
Byrum_061019_HCC_HU_02.raw (F057872)	Histone H4 OS=Homo sapiens OX=9606 GN=H4C1 PE=1 SV=2	k16	k16: Unmodified	1926372.625	2242330.094	0.859094132	0.859055821	2.607627983
Byrum_061019_HCC_HU_02.raw (F057872)	Histone H4 OS=Homo sapiens OX=9606 GN=H4C1 PE=1 SV=2	k20	k20: Dimethyl	59703731.86	71905577.72	0.83030738	0.830306226	2.290709877
Byrum_061019_HCC_HU_02.raw (F057872)	Histone H4 OS=Homo sapiens OX=9606 GN=H4C1 PE=1 SV=2	k20	k20: Methyl	6329476.984	71905577.72	0.08802484	0.088024718	-3.373014122
Byrum_061019_HCC_HU_02.raw (F057872)	Histone H4 OS=Homo sapiens OX=9606 GN=H4C1 PE=1 SV=2	k20	k20: Trimethyl	780898.5703	71905577.72	0.010860056	0.01086004	-6.509073286
Byrum_061019_HCC_HU_02.raw (F057872)	Histone H4 OS=Homo sapiens OX=9606 GN=H4C1 PE=1 SV=2	k20	k20: Unmodified	5091470.305	71905577.72	0.070807724	0.070807626	-3.714000671
Byrum_061019_HCC_HU_02.raw (F057872)	Histone H4 OS=Homo sapiens OX=9606 GN=H4C1 PE=1 SV=2	k31	k31: Unmodified	334950889.1	334950889.1	1	0.999999701	21.67551815
Byrum_061019_HCC_HU_02.raw (F057872)	Histone H4 OS=Homo sapiens OX=9606 GN=H4C1 PE=1 SV=2	r55	r55: Unmodified	621097.6172	621097.6172	1	0.999839021	12.60060432
Byrum_061019_HCC_HU_02.raw (F057872)	type I cytoskeletal 10 OS=Homo sapiens OX=9606 GN=KRT10 PE=1 SV=6	r332	r332: Unmodified	1043799.813	1043799.813	1	0.999904205	13.34955743
Byrum_061019_HCC_HU_02.raw (F057872)	type II cytoskeletal 1 OS=Homo sapiens OX=9606 GN=KRT1 PE=1 SV=6	k632	k632: Dimethyl	39629.38281	39629.38281	1	0.997482971	8.630426689
Byrum_061019_HCC_HU_02.raw (F057872)	type II cytoskeletal 1 OS=Homo sapiens OX=9606 GN=KRT1 PE=1 SV=6	r491	r491: Unmodified	2392946.75	2392946.75	1	0.999958212	14.54650067
Byrum_061019_HCC_HU_02.raw (F057872)	type II cytoskeletal 1 OS=Homo sapiens OX=9606 GN=KRT1 PE=1 SV=6	r601	r601: Unmodified	62628.2793	62628.2793	1	0.998405823	9.290670431
Byrum_061019_HCC_HU_03.raw (F057871)	Histone H3-like centromeric protein A OS=Homo sapiens OX=9606 GN=CENPA PE=1 SV=1	s16	s16: Phospho	82312.73438	82312.73438	1	0.998786595	9.684971833
Byrum_061019_HCC_HU_03.raw (F057871)	Histone H3-like centromeric protein A OS=Homo sapiens OX=9606 GN=CENPA PE=1 SV=1	s18	s18: Phospho	82312.73438	82312.73438	1	0.998786595	9.684971833
Byrum_061019_HCC_HU_03.raw (F057871)	Histone H3.1t OS=Homo sapiens OX=9606 GN=HIST3H3 PE=1 SV=3	k56	k56: Unmodified	71016.34375	71016.34375	1	0.998593853	9.472007275
Byrum_061019_HCC_HU_03.raw (F057871)	Histone H3.3 OS=Homo sapiens OX=9606 GN=H3-3A PE=1 SV=2	k56	k56: Unmodified	71016.34375	71016.34375	1	0.998593853	9.472007275
Byrum_061019_HCC_HU_03.raw (F057871)	Histone H4 OS=Homo sapiens OX=9606 GN=H4C1 PE=1 SV=2	k31	k31: Unmodified	241426.6875	241426.6875	1	0.999585967	11.23736945
Byrum_061019_HCC_HU_03.raw (F057871)	Histone H4 OS=Homo sapiens OX=9606 GN=H4C1 PE=1 SV=2	r55	r55: Dimethyl	129758.5938	1565267.133	0.082898689	0.082893394	-3.467760415
Byrum_061019_HCC_HU_03.raw (F057871)	Histone H4 OS=Homo sapiens OX=9606 GN=H4C1 PE=1 SV=2	r55	r55: Methyl	1356823.711	1565267.133	0.866832046	0.86677667	2.701813576
Byrum_061019_HCC_HU_03.raw (F057871)	Histone H4 OS=Homo sapiens OX=9606 GN=H4C1 PE=1 SV=2	r55	r55: Unmodified	78684.82813	1565267.133	0.050269265	0.050266054	-4.23986709
Byrum_061019_HCC_HU_03.raw (F057871)	type I cytoskeletal 10 OS=Homo sapiens OX=9606 GN=KRT10 PE=1 SV=6	r332	r332: Unmodified	277260.5938	277260.5938	1	0.999639459	11.43702687
Byrum_061019_HCC_HU_03.raw (F057871)	Stathmin OS=Homo sapiens OX=9606 GN=STMN1 PE=1 SV=3	s24	s24: Unmodified	70226.24219	70226.24219	1	0.998578056	9.455866428
Byrum_061019_HCC_HU_03.raw (F057875)	Heterogeneous nuclear ribonucleoproteins C1/C2 OS=Homo sapiens OX=9606 GN=HNRNPC PE=1 SV=4	k7	k7: Unmodified	138714.6563	138714.6563	1	0.999279615	10.43790451
Byrum_061019_HCC_HU_03.raw (F057875)	High mobility group protein HMG-I/HMG-Y OS=Homo sapiens OX=9606 GN=HMGA1 PE=1 SV=3	k17	k17: Unmodified	42646.45703	42646.45703	1	0.997660625	8.736282081
Byrum_061019_HCC_HU_03.raw (F057875)	Histone H3.1t OS=Homo sapiens OX=9606 GN=HIST3H3 PE=1 SV=3	k122	k122: Methyl	72233.86719	114619730.4	0.000630204	0.000630204	-10.63098416
Byrum_061019_HCC_HU_03.raw (F057875)	Histone H3.1t OS=Homo sapiens OX=9606 GN=HIST3H3 PE=1 SV=3	k122	k122: Unmodified	114547496.5	114619730.4	0.999369796	0.999368924	10.62898702
Byrum_061019_HCC_HU_03.raw (F057875)	Histone H3.1t OS=Homo sapiens OX=9606 GN=HIST3H3 PE=1 SV=3	k14	k14: Unmodified	304893640.8	304893640.8	1	0.999999672	21.53987463
Byrum_061019_HCC_HU_03.raw (F057875)	Histone H3.1t OS=Homo sapiens OX=9606 GN=HIST3H3 PE=1 SV=3	k23	k23: Acetyl	720704.75	720704.75	1	0.999861266	12.81519264
Byrum_061019_HCC_HU_03.raw (F057875)	Histone H3.1t OS=Homo sapiens OX=9606 GN=HIST3H3 PE=1 SV=3	k27	k27: Dimethyl	16177240.16	44816061.88	0.360969694	0.360968889	-0.82401167
Byrum_061019_HCC_HU_03.raw (F057875)	Histone H3.1t OS=Homo sapiens OX=9606 GN=HIST3H3 PE=1 SV=3	k27	k27: Methyl	20795351	44816061.88	0.464015581	0.464014546	-0.208023817
Byrum_061019_HCC_HU_03.raw (F057875)	Histone H3.1t OS=Homo sapiens OX=9606 GN=HIST3H3 PE=1 SV=3	k27	k27: Trimethyl	4513053.844	44816061.88	0.100701705	0.10070148	-3.158715203
Byrum_061019_HCC_HU_03.raw (F057875)	Histone H3.1t OS=Homo sapiens OX=9606 GN=HIST3H3 PE=1 SV=3	k27	k27: Unmodified	3330416.869	44816061.88	0.074313019	0.074312853	-3.638841018
Byrum_061019_HCC_HU_03.raw (F057875)	Histone H3.1t OS=Homo sapiens OX=9606 GN=HIST3H3 PE=1 SV=3	k36	k36: Unmodified	44095357.13	44095357.13	1	0.999997732	18.75026723
Byrum_061019_HCC_HU_03.raw (F057875)	Histone H3.1t OS=Homo sapiens OX=9606 GN=HIST3H3 PE=1 SV=3	k56	k56: Methyl	328004.1563	13071887.06	0.025092334	0.025092142	-5.279958331
Byrum_061019_HCC_HU_03.raw (F057875)	Histone H3.1t OS=Homo sapiens OX=9606 GN=HIST3H3 PE=1 SV=3	k56	k56: Unmodified	12743882.91	13071887.06	0.974907666	0.974900208	5.279507237
Byrum_061019_HCC_HU_03.raw (F057875)	Histone H3.1t OS=Homo sapiens OX=9606 GN=HIST3H3 PE=1 SV=3	k79	k79: Methyl	259722.5156	3032880.234	0.085635599	0.085632776	-3.416538699
Byrum_061019_HCC_HU_03.raw (F057875)	Histone H3.1t OS=Homo sapiens OX=9606 GN=HIST3H3 PE=1 SV=3	k79	k79: Unmodified	2773157.719	3032880.234	0.914364401	0.914334254	3.415931308
Byrum_061019_HCC_HU_03.raw (F057875)	Histone H3.1t OS=Homo sapiens OX=9606 GN=HIST3H3 PE=1 SV=3	k9	k9: Dimethyl	38451878.02	304893640.8	0.12611571	0.126115669	-2.792694806
Byrum_061019_HCC_HU_03.raw (F057875)	Histone H3.1t OS=Homo sapiens OX=9606 GN=HIST3H3 PE=1 SV=3	k9	k9: Methyl	259287865.8	304893640.8	0.850420708	0.850420429	2.507263099
Byrum_061019_HCC_HU_03.raw (F057875)	Histone H3.1t OS=Homo sapiens OX=9606 GN=HIST3H3 PE=1 SV=3	k9	k9: Trimethyl	2441929.047	304893640.8	0.008009118	0.008009115	-6.952540211
Byrum_061019_HCC_HU_03.raw (F057875)	Histone H3.1t OS=Homo sapiens OX=9606 GN=HIST3H3 PE=1 SV=3	k9	k9: Unmodified	4711967.996	304893640.8	0.015454465	0.01545446	-5.993362828
Byrum_061019_HCC_HU_03.raw (F057875)	Histone H3.3 OS=Homo sapiens OX=9606 GN=H3-3A PE=1 SV=2	k122	k122: Methyl	72233.86719	114619730.4	0.000630204	0.000630204	-10.63098416
Byrum_061019_HCC_HU_03.raw (F057875)	Histone H3.3 OS=Homo sapiens OX=9606 GN=H3-3A PE=1 SV=2	k122	k122: Unmodified	114547496.5	114619730.4	0.999369796	0.999368924	10.62898702
Byrum_061019_HCC_HU_03.raw (F057875)	Histone H3.3 OS=Homo sapiens OX=9606 GN=H3-3A PE=1 SV=2	k14	k14: Unmodified	304893640.8	304893640.8	1	0.999999672	21.53987463
Byrum_061019_HCC_HU_03.raw (F057875)	Histone H3.3 OS=Homo sapiens OX=9606 GN=H3-3A PE=1 SV=2	k18	k18: Methyl	1989676.25	315856257.6	0.006299309	0.006299307	-7.301474375
Byrum_061019_HCC_HU_03.raw (F057875)	Histone H3.3 OS=Homo sapiens OX=9606 GN=H3-3A PE=1 SV=2	k18	k18: Unmodified	313866581.4	315856257.6	0.993700691	0.993700376	7.301401408
Byrum_061019_HCC_HU_03.raw (F057875)	Histone H3.3 OS=Homo sapiens OX=9606 GN=H3-3A PE=1 SV=2	k23	k23: Unmodified	10962616.83	10962616.83	1	0.999990878	16.74223269
Byrum_061019_HCC_HU_03.raw (F057875)	Histone H3.3 OS=Homo sapiens OX=9606 GN=H3-3A PE=1 SV=2	k27	k27: Unmodified	11494196.77	11494196.77	1	0.9999913	16.81054613
Byrum_061019_HCC_HU_03.raw (F057875)	Histone H3.3 OS=Homo sapiens OX=9606 GN=H3-3A PE=1 SV=2	k36	k36: Unmodified	531579.9434	531579.9434	1	0.999811917	12.37607096
Byrum_061019_HCC_HU_03.raw (F057875)	Histone H3.3 OS=Homo sapiens OX=9606 GN=H3-3A PE=1 SV=2	k56	k56: Methyl	328004.1563	13071887.06	0.025092334	0.025092142	-5.279958331
Byrum_061019_HCC_HU_03.raw (F057875)	Histone H3.3 OS=Homo sapiens OX=9606 GN=H3-3A PE=1 SV=2	k56	k56: Unmodified	12743882.91	13071887.06	0.974907666	0.974900208	5.279507237
Byrum_061019_HCC_HU_03.raw (F057875)	Histone H3.3 OS=Homo sapiens OX=9606 GN=H3-3A PE=1 SV=2	k79	k79: Methyl	259722.5156	3032880.234	0.085635599	0.085632776	-3.416538699
Byrum_061019_HCC_HU_03.raw (F057875)	Histone H3.3 OS=Homo sapiens OX=9606 GN=H3-3A PE=1 SV=2	k79	k79: Unmodified	2773157.719	3032880.234	0.914364401	0.914334254	3.415931308
Byrum_061019_HCC_HU_03.raw (F057875)	Histone H3.3 OS=Homo sapiens OX=9606 GN=H3-3A PE=1 SV=2	k9	k9: Dimethyl	38451878.02	304893640.8	0.12611571	0.126115669	-2.792694806
Byrum_061019_HCC_HU_03.raw (F057875)	Histone H3.3 OS=Homo sapiens OX=9606 GN=H3-3A PE=1 SV=2	k9	k9: Methyl	259287865.8	304893640.8	0.850420708	0.850420429	2.507263099
Byrum_061019_HCC_HU_03.raw (F057875)	Histone H3.3 OS=Homo sapiens OX=9606 GN=H3-3A PE=1 SV=2	k9	k9: Trimethyl	2441929.047	304893640.8	0.008009118	0.008009115	-6.952540211
Byrum_061019_HCC_HU_03.raw (F057875)	Histone H3.3 OS=Homo sapiens OX=9606 GN=H3-3A PE=1 SV=2	k9	k9: Unmodified	4711967.996	304893640.8	0.015454465	0.01545446	-5.993362828
Byrum_061019_HCC_HU_03.raw (F057875)	Histone H4 OS=Homo sapiens OX=9606 GN=H4C1 PE=1 SV=2	k16	k16: Acetyl	1072191.625	1632658.125	0.656715333	0.656675112	0.935605336
Byrum_061019_HCC_HU_03.raw (F057875)	Histone H4 OS=Homo sapiens OX=9606 GN=H4C1 PE=1 SV=2	k16	k16: Unmodified	560466.5	1632658.125	0.343284667	0.343263642	-0.935997272
Byrum_061019_HCC_HU_03.raw (F057875)	Histone H4 OS=Homo sapiens OX=9606 GN=H4C1 PE=1 SV=2	k20	k20: Dimethyl	83260703.5	107304569.5	0.775928778	0.775928055	1.791960866
Byrum_061019_HCC_HU_03.raw (F057875)	Histone H4 OS=Homo sapiens OX=9606 GN=H4C1 PE=1 SV=2	k20	k20: Methyl	8940679.027	107304569.5	0.083320581	0.083320503	-3.459673953
Byrum_061019_HCC_HU_03.raw (F057875)	Histone H4 OS=Homo sapiens OX=9606 GN=H4C1 PE=1 SV=2	k20	k20: Trimethyl	2124877.529	107304569.5	0.019802302	0.019802284	-5.629334046
Byrum_061019_HCC_HU_03.raw (F057875)	Histone H4 OS=Homo sapiens OX=9606 GN=H4C1 PE=1 SV=2	k20	k20: Unmodified	12978309.41	107304569.5	0.120948339	0.120948226	-2.861558531
Byrum_061019_HCC_HU_03.raw (F057875)	Histone H4 OS=Homo sapiens OX=9606 GN=H4C1 PE=1 SV=2	k31	k31: Dimethyl	56142.51953	394249431.5	0.000142404	0.000142404	-12.77752215
Byrum_061019_HCC_HU_03.raw (F057875)	Histone H4 OS=Homo sapiens OX=9606 GN=H4C1 PE=1 SV=2	k31	k31: Unmodified	394193289	394249431.5	0.999857596	0.999857343	12.77495437
Byrum_061019_HCC_HU_03.raw (F057875)	Histone H4 OS=Homo sapiens OX=9606 GN=H4C1 PE=1 SV=2	r55	r55: Unmodified	78684.82813	78684.82813	1	0.99873072	9.619941674
Byrum_061019_HCC_HU_03.raw (F057875)	type I cytoskeletal 10 OS=Homo sapiens OX=9606 GN=KRT10 PE=1 SV=6	r332	r332: Unmodified	277260.5938	277260.5938	1	0.999639459	11.43702687
Byrum_061019_HCC_HU_03.raw (F057875)	Stathmin OS=Homo sapiens OX=9606 GN=STMN1 PE=1 SV=3	s24	s24: Unmodified	70226.24219	70226.24219	1	0.998578056	9.455866428
Byrum_061019_HCC_NoTX_01.raw (F057873)	Histone H4 OS=Homo sapiens OX=9606 GN=H4C1 PE=1 SV=2	k31	k31: Unmodified	59791.62891	59791.62891	1	0.998330318	9.223799705
Byrum_061019_HCC_NoTX_01.raw (F057873)	Histone H4 OS=Homo sapiens OX=9606 GN=H4C1 PE=1 SV=2	r55	r55: Methyl	143622.3867	178215.5234	0.805891563	0.805439616	2.049558452
Byrum_061019_HCC_NoTX_01.raw (F057873)	Histone H4 OS=Homo sapiens OX=9606 GN=H4C1 PE=1 SV=2	r55	r55: Unmodified	34593.13672	178215.5234	0.194108437	0.19399958	-2.054727058
Byrum_061019_HCC_NoTX_01.raw (F057873)	type I cytoskeletal 10 OS=Homo sapiens OX=9606 GN=KRT10 PE=1 SV=6	r332	r332: Methyl	413791.5	876967.1875	0.471843766	0.471789968	-0.162966962
Byrum_061019_HCC_NoTX_01.raw (F057873)	type I cytoskeletal 10 OS=Homo sapiens OX=9606 GN=KRT10 PE=1 SV=6	r332	r332: Unmodified	463175.6875	876967.1875	0.528156234	0.528096016	0.162306906
Byrum_061019_HCC_NoTX_01.raw (F057873)	type II cytoskeletal 1 OS=Homo sapiens OX=9606 GN=KRT1 PE=1 SV=6	r491	r491: Methyl	151574.5625	1944919.438	0.077933594	0.077929588	-3.564633839
Byrum_061019_HCC_NoTX_01.raw (F057873)	type II cytoskeletal 1 OS=Homo sapiens OX=9606 GN=KRT1 PE=1 SV=6	r491	r491: Unmodified	1793344.875	1944919.438	0.922066406	0.922018999	3.563601902
Byrum_061019_HCC_NoTX_01.raw (F057877)	Heterogeneous nuclear ribonucleoproteins C1/C2 OS=Homo sapiens OX=9606 GN=HNRNPC PE=1 SV=4	k7	k7: Methyl	43162.59766	147439.5117	0.292747834	0.292549414	-1.273949056
Byrum_061019_HCC_NoTX_01.raw (F057877)	Heterogeneous nuclear ribonucleoproteins C1/C2 OS=Homo sapiens OX=9606 GN=HNRNPC PE=1 SV=4	k7	k7: Unmodified	104276.9141	147439.5117	0.707252166	0.706772802	1.269227596
Byrum_061019_HCC_NoTX_01.raw (F057877)	Histone H3.1t OS=Homo sapiens OX=9606 GN=HIST3H3 PE=1 SV=3	k122	k122: Methyl	54300.24219	22094714.72	0.002457612	0.002457601	-8.664983552
Byrum_061019_HCC_NoTX_01.raw (F057877)	Histone H3.1t OS=Homo sapiens OX=9606 GN=HIST3H3 PE=1 SV=3	k122	k122: Unmodified	22040414.48	22094714.72	0.997542388	0.997537873	8.662322565
Byrum_061019_HCC_NoTX_01.raw (F057877)	Histone H3.1t OS=Homo sapiens OX=9606 GN=HIST3H3 PE=1 SV=3	k14	k14: Unmodified	75663183.68	75663183.68	1	0.999998678	19.52923196
Byrum_061019_HCC_NoTX_01.raw (F057877)	Histone H3.1t OS=Homo sapiens OX=9606 GN=HIST3H3 PE=1 SV=3	k27	k27: Dimethyl	3328125.984	11151546.25	0.298445248	0.298442571	-1.233107861
Byrum_061019_HCC_NoTX_01.raw (F057877)	Histone H3.1t OS=Homo sapiens OX=9606 GN=HIST3H3 PE=1 SV=3	k27	k27: Methyl	6549690.453	11151546.25	0.587334734	0.587329467	0.509179597
Byrum_061019_HCC_NoTX_01.raw (F057877)	Histone H3.1t OS=Homo sapiens OX=9606 GN=HIST3H3 PE=1 SV=3	k27	k27: Trimethyl	855097.8594	11151546.25	0.076679757	0.07667907	-3.589927454
Byrum_061019_HCC_NoTX_01.raw (F057877)	Histone H3.1t OS=Homo sapiens OX=9606 GN=HIST3H3 PE=1 SV=3	k27	k27: Unmodified	418631.957	11151546.25	0.037540261	0.037539924	-4.680229048
Byrum_061019_HCC_NoTX_01.raw (F057877)	Histone H3.1t OS=Homo sapiens OX=9606 GN=HIST3H3 PE=1 SV=3	k36	k36: Unmodified	11151546.25	11151546.25	1	0.999991033	16.76688424
Byrum_061019_HCC_NoTX_01.raw (F057877)	Histone H3.1t OS=Homo sapiens OX=9606 GN=HIST3H3 PE=1 SV=3	k56	k56: Unmodified	1447225.582	1447225.582	1	0.999930907	13.82100219
Byrum_061019_HCC_NoTX_01.raw (F057877)	Histone H3.1t OS=Homo sapiens OX=9606 GN=HIST3H3 PE=1 SV=3	k79	k79: Methyl	63117.48438	452385.9609	0.139521315	0.139490481	-2.625024476
Byrum_061019_HCC_NoTX_01.raw (F057877)	Histone H3.1t OS=Homo sapiens OX=9606 GN=HIST3H3 PE=1 SV=3	k79	k79: Unmodified	389268.4766	452385.9609	0.860478685	0.860288518	2.622369986
Byrum_061019_HCC_NoTX_01.raw (F057877)	Histone H3.1t OS=Homo sapiens OX=9606 GN=HIST3H3 PE=1 SV=3	k9	k9: Acetyl	27676.64844	75663183.68	0.000365788	0.000365787	-11.41618061
Byrum_061019_HCC_NoTX_01.raw (F057877)	Histone H3.1t OS=Homo sapiens OX=9606 GN=HIST3H3 PE=1 SV=3	k9	k9: Dimethyl	289232.4844	75663183.68	0.003822632	0.003822627	-8.025694532
Byrum_061019_HCC_NoTX_01.raw (F057877)	Histone H3.1t OS=Homo sapiens OX=9606 GN=HIST3H3 PE=1 SV=3	k9	k9: Methyl	27255462.63	75663183.68	0.360220933	0.360220457	-0.828694748
Byrum_061019_HCC_NoTX_01.raw (F057877)	Histone H3.1t OS=Homo sapiens OX=9606 GN=HIST3H3 PE=1 SV=3	k9	k9: Trimethyl	132606.6133	75663183.68	0.001752591	0.001752589	-9.153766183
Byrum_061019_HCC_NoTX_01.raw (F057877)	Histone H3.1t OS=Homo sapiens OX=9606 GN=HIST3H3 PE=1 SV=3	k9	k9: Unmodified	47958205.3	75663183.68	0.633838057	0.633837219	0.791627223
Byrum_061019_HCC_NoTX_01.raw (F057877)	Histone H3.3 OS=Homo sapiens OX=9606 GN=H3-3A PE=1 SV=2	k122	k122: Methyl	54300.24219	22094714.72	0.002457612	0.002457601	-8.664983552
Byrum_061019_HCC_NoTX_01.raw (F057877)	Histone H3.3 OS=Homo sapiens OX=9606 GN=H3-3A PE=1 SV=2	k122	k122: Unmodified	22040414.48	22094714.72	0.997542388	0.997537873	8.662322565
Byrum_061019_HCC_NoTX_01.raw (F057877)	Histone H3.3 OS=Homo sapiens OX=9606 GN=H3-3A PE=1 SV=2	k14	k14: Unmodified	75663183.68	75663183.68	1	0.999998678	19.52923196
Byrum_061019_HCC_NoTX_01.raw (F057877)	Histone H3.3 OS=Homo sapiens OX=9606 GN=H3-3A PE=1 SV=2	k18	k18: Methyl	657026.5625	80905685.62	0.008120895	0.008120885	-6.932383575
Byrum_061019_HCC_NoTX_01.raw (F057877)	Histone H3.3 OS=Homo sapiens OX=9606 GN=H3-3A PE=1 SV=2	k18	k18: Unmodified	80248659.06	80905685.62	0.991879105	0.991877879	6.932162215
Byrum_061019_HCC_NoTX_01.raw (F057877)	Histone H3.3 OS=Homo sapiens OX=9606 GN=H3-3A PE=1 SV=2	k23	k23: Unmodified	5242501.945	5242501.945	1	0.999980926	15.67796787
Byrum_061019_HCC_NoTX_01.raw (F057877)	Histone H3.3 OS=Homo sapiens OX=9606 GN=H3-3A PE=1 SV=2	k27	k27: Unmodified	5480828.296	5480828.296	1	0.999981755	15.74210632
Byrum_061019_HCC_NoTX_01.raw (F057877)	Histone H3.3 OS=Homo sapiens OX=9606 GN=H3-3A PE=1 SV=2	k36	k36: Unmodified	238326.3506	238326.3506	1	0.999580583	11.21872276
Byrum_061019_HCC_NoTX_01.raw (F057877)	Histone H3.3 OS=Homo sapiens OX=9606 GN=H3-3A PE=1 SV=2	k56	k56: Unmodified	1447225.582	1447225.582	1	0.999930907	13.82100219
Byrum_061019_HCC_NoTX_01.raw (F057877)	Histone H3.3 OS=Homo sapiens OX=9606 GN=H3-3A PE=1 SV=2	k79	k79: Methyl	63117.48438	452385.9609	0.139521315	0.139490481	-2.625024476
Byrum_061019_HCC_NoTX_01.raw (F057877)	Histone H3.3 OS=Homo sapiens OX=9606 GN=H3-3A PE=1 SV=2	k79	k79: Unmodified	389268.4766	452385.9609	0.860478685	0.860288518	2.622369986
Byrum_061019_HCC_NoTX_01.raw (F057877)	Histone H3.3 OS=Homo sapiens OX=9606 GN=H3-3A PE=1 SV=2	k9	k9: Acetyl	27676.64844	75663183.68	0.000365788	0.000365787	-11.41618061
Byrum_061019_HCC_NoTX_01.raw (F057877)	Histone H3.3 OS=Homo sapiens OX=9606 GN=H3-3A PE=1 SV=2	k9	k9: Dimethyl	289232.4844	75663183.68	0.003822632	0.003822627	-8.025694532
Byrum_061019_HCC_NoTX_01.raw (F057877)	Histone H3.3 OS=Homo sapiens OX=9606 GN=H3-3A PE=1 SV=2	k9	k9: Methyl	27255462.63	75663183.68	0.360220933	0.360220457	-0.828694748
Byrum_061019_HCC_NoTX_01.raw (F057877)	Histone H3.3 OS=Homo sapiens OX=9606 GN=H3-3A PE=1 SV=2	k9	k9: Trimethyl	132606.6133	75663183.68	0.001752591	0.001752589	-9.153766183
Byrum_061019_HCC_NoTX_01.raw (F057877)	Histone H3.3 OS=Homo sapiens OX=9606 GN=H3-3A PE=1 SV=2	k9	k9: Unmodified	47958205.3	75663183.68	0.633838057	0.633837219	0.791627223
Byrum_061019_HCC_NoTX_01.raw (F057877)	Histone H4 OS=Homo sapiens OX=9606 GN=H4C1 PE=1 SV=2	k16	k16: Acetyl	272720.9375	272720.9375	1	0.999633459	11.41320975
Byrum_061019_HCC_NoTX_01.raw (F057877)	Histone H4 OS=Homo sapiens OX=9606 GN=H4C1 PE=1 SV=2	k20	k20: Dimethyl	4051339.379	4580636.857	0.884448933	0.884429625	2.935975716
Byrum_061019_HCC_NoTX_01.raw (F057877)	Histone H4 OS=Homo sapiens OX=9606 GN=H4C1 PE=1 SV=2	k20	k20: Methyl	100968.8496	4580636.857	0.022042535	0.022042054	-5.471441848
Byrum_061019_HCC_NoTX_01.raw (F057877)	Histone H4 OS=Homo sapiens OX=9606 GN=H4C1 PE=1 SV=2	k20	k20: Unmodified	428328.6289	4580636.857	0.093508532	0.093506491	-3.27715827
Byrum_061019_HCC_NoTX_01.raw (F057877)	Histone H4 OS=Homo sapiens OX=9606 GN=H4C1 PE=1 SV=2	k31	k31: Unmodified	25275540.11	25275540.11	1	0.999996044	17.9473824
Byrum_061019_HCC_NoTX_01.raw (F057877)	Histone H4 OS=Homo sapiens OX=9606 GN=H4C1 PE=1 SV=2	r55	r55: Unmodified	34593.13672	34593.13672	1	0.997117586	8.434342025
Byrum_061019_HCC_NoTX_01.raw (F057877)	type I cytoskeletal 10 OS=Homo sapiens OX=9606 GN=KRT10 PE=1 SV=6	r332	r332: Unmodified	463175.6875	463175.6875	1	0.999784146	12.17734381
Byrum_061019_HCC_NoTX_01.raw (F057877)	type II cytoskeletal 1 OS=Homo sapiens OX=9606 GN=KRT1 PE=1 SV=6	r491	r491: Unmodified	1793344.875	1793344.875	1	0.999944241	14.13036534
Byrum_061019_HCC_NoTX_02.raw (F057874)	Histone H4 OS=Homo sapiens OX=9606 GN=H4C1 PE=1 SV=2	k31	k31: Unmodified	40206.22266	40206.22266	1	0.997518994	8.651274992
Byrum_061019_HCC_NoTX_02.raw (F057874)	Histone H4 OS=Homo sapiens OX=9606 GN=H4C1 PE=1 SV=2	r55	r55: Unmodified	76805.07813	76805.07813	1	0.998699696	9.585057891
Byrum_061019_HCC_NoTX_02.raw (F057874)	type I cytoskeletal 10 OS=Homo sapiens OX=9606 GN=KRT10 PE=1 SV=6	r332	r332: Methyl	306616.2188	1020996.656	0.300310698	0.300281288	-1.220460499
Byrum_061019_HCC_NoTX_02.raw (F057874)	type I cytoskeletal 10 OS=Homo sapiens OX=9606 GN=KRT10 PE=1 SV=6	r332	r332: Unmodified	714380.4375	1020996.656	0.699689302	0.699620778	1.219788118
Byrum_061019_HCC_NoTX_02.raw (F057874)	type II cytoskeletal 1 OS=Homo sapiens OX=9606 GN=KRT1 PE=1 SV=6	r491	r491: Methyl	242515.4688	1090037.781	0.222483544	0.222463135	-1.805344793
Byrum_061019_HCC_NoTX_02.raw (F057874)	type II cytoskeletal 1 OS=Homo sapiens OX=9606 GN=KRT1 PE=1 SV=6	r491	r491: Unmodified	847522.3125	1090037.781	0.777516456	0.777445133	1.804579813
Byrum_061019_HCC_NoTX_02.raw (F057880)	Heterogeneous nuclear ribonucleoproteins C1/C2 OS=Homo sapiens OX=9606 GN=HNRNPC PE=1 SV=4	k7	k7: Unmodified	116350.9531	116350.9531	1	0.999141269	10.18426731
Byrum_061019_HCC_NoTX_02.raw (F057880)	High mobility group protein HMG-I/HMG-Y OS=Homo sapiens OX=9606 GN=HMGA1 PE=1 SV=3	k17	k17: Unmodified	36503.48438	36503.48438	1	0.99726802	8.51189037
Byrum_061019_HCC_NoTX_02.raw (F057880)	Histone H3.1t OS=Homo sapiens OX=9606 GN=HIST3H3 PE=1 SV=3	k122	k122: Unmodified	27819831.51	27819831.51	1	0.999996405	18.08575416
Byrum_061019_HCC_NoTX_02.raw (F057880)	Histone H3.1t OS=Homo sapiens OX=9606 GN=HIST3H3 PE=1 SV=3	k14	k14: Unmodified	253404745.7	253404745.7	1	0.999999605	21.27301211
Byrum_061019_HCC_NoTX_02.raw (F057880)	Histone H3.1t OS=Homo sapiens OX=9606 GN=HIST3H3 PE=1 SV=3	k27	k27: Dimethyl	5115718.609	10601667.76	0.482539042	0.482534491	-0.100830637
Byrum_061019_HCC_NoTX_02.raw (F057880)	Histone H3.1t OS=Homo sapiens OX=9606 GN=HIST3H3 PE=1 SV=3	k27	k27: Methyl	3298444.273	10601667.76	0.311125037	0.311122102	-1.146767403
Byrum_061019_HCC_NoTX_02.raw (F057880)	Histone H3.1t OS=Homo sapiens OX=9606 GN=HIST3H3 PE=1 SV=3	k27	k27: Trimethyl	1482564.957	10601667.76	0.139842616	0.139841297	-2.620812394
Byrum_061019_HCC_NoTX_02.raw (F057880)	Histone H3.1t OS=Homo sapiens OX=9606 GN=HIST3H3 PE=1 SV=3	k27	k27: Unmodified	704939.9219	10601667.76	0.066493304	0.066492677	-3.811393968
Byrum_061019_HCC_NoTX_02.raw (F057880)	Histone H3.1t OS=Homo sapiens OX=9606 GN=HIST3H3 PE=1 SV=3	k36	k36: Methyl	525478	10601667.76	0.049565598	0.04956513	-4.26119034
Byrum_061019_HCC_NoTX_02.raw (F057880)	Histone H3.1t OS=Homo sapiens OX=9606 GN=HIST3H3 PE=1 SV=3	k36	k36: Unmodified	10076189.76	10601667.76	0.950434402	0.950425437	4.260901499
Byrum_061019_HCC_NoTX_02.raw (F057880)	Histone H3.1t OS=Homo sapiens OX=9606 GN=HIST3H3 PE=1 SV=3	k56	k56: Unmodified	1665818.648	1665818.648	1	0.999939973	14.02394373
Byrum_061019_HCC_NoTX_02.raw (F057880)	Histone H3.1t OS=Homo sapiens OX=9606 GN=HIST3H3 PE=1 SV=3	k9	k9: Dimethyl	515183.8594	253482992.8	0.00203242	0.002032419	-8.939651269
Byrum_061019_HCC_NoTX_02.raw (F057880)	Histone H3.1t OS=Homo sapiens OX=9606 GN=HIST3H3 PE=1 SV=3	k9	k9: Methyl	122979770.5	253482992.8	0.485159849	0.485159658	-0.085665515
Byrum_061019_HCC_NoTX_02.raw (F057880)	Histone H3.1t OS=Homo sapiens OX=9606 GN=HIST3H3 PE=1 SV=3	k9	k9: Trimethyl	255407.6602	253482992.8	0.001007593	0.001007592	-9.953417632
Byrum_061019_HCC_NoTX_02.raw (F057880)	Histone H3.1t OS=Homo sapiens OX=9606 GN=HIST3H3 PE=1 SV=3	k9	k9: Unmodified	129732630.8	253482992.8	0.511800138	0.511799936	0.068107485
Byrum_061019_HCC_NoTX_02.raw (F057880)	Histone H3.3 OS=Homo sapiens OX=9606 GN=H3-3A PE=1 SV=2	k122	k122: Unmodified	27819831.51	27819831.51	1	0.999996405	18.08575416
Byrum_061019_HCC_NoTX_02.raw (F057880)	Histone H3.3 OS=Homo sapiens OX=9606 GN=H3-3A PE=1 SV=2	k14	k14: Unmodified	253404745.7	253404745.7	1	0.999999605	21.27301211
Byrum_061019_HCC_NoTX_02.raw (F057880)	Histone H3.3 OS=Homo sapiens OX=9606 GN=H3-3A PE=1 SV=2	k18	k18: Methyl	1083723.75	261142563.5	0.004149931	0.00414993	-7.906697773
Byrum_061019_HCC_NoTX_02.raw (F057880)	Histone H3.3 OS=Homo sapiens OX=9606 GN=H3-3A PE=1 SV=2	k18	k18: Unmodified	260058839.7	261142563.5	0.995850069	0.995849687	7.906564101
Byrum_061019_HCC_NoTX_02.raw (F057880)	Histone H3.3 OS=Homo sapiens OX=9606 GN=H3-3A PE=1 SV=2	k23	k23: Unmodified	7737817.766	7737817.766	1	0.999987077	16.23963913
Byrum_061019_HCC_NoTX_02.raw (F057880)	Histone H3.3 OS=Homo sapiens OX=9606 GN=H3-3A PE=1 SV=2	k27	k27: Methyl	168983.5938	8100934.188	0.020859766	0.020859509	-5.552738789
Byrum_061019_HCC_NoTX_02.raw (F057880)	Histone H3.3 OS=Homo sapiens OX=9606 GN=H3-3A PE=1 SV=2	k27	k27: Unmodified	7931950.594	8100934.188	0.979140234	0.979128147	5.551867105
Byrum_061019_HCC_NoTX_02.raw (F057880)	Histone H3.3 OS=Homo sapiens OX=9606 GN=H3-3A PE=1 SV=2	k36	k36: Unmodified	363116.4219	363116.4219	1	0.999724682	11.82621646
Byrum_061019_HCC_NoTX_02.raw (F057880)	Histone H3.3 OS=Homo sapiens OX=9606 GN=H3-3A PE=1 SV=2	k56	k56: Unmodified	1665818.648	1665818.648	1	0.999939973	14.02394373
Byrum_061019_HCC_NoTX_02.raw (F057880)	Histone H3.3 OS=Homo sapiens OX=9606 GN=H3-3A PE=1 SV=2	k9	k9: Dimethyl	515183.8594	253482992.8	0.00203242	0.002032419	-8.939651269
Byrum_061019_HCC_NoTX_02.raw (F057880)	Histone H3.3 OS=Homo sapiens OX=9606 GN=H3-3A PE=1 SV=2	k9	k9: Methyl	122979770.5	253482992.8	0.485159849	0.485159658	-0.085665515
Byrum_061019_HCC_NoTX_02.raw (F057880)	Histone H3.3 OS=Homo sapiens OX=9606 GN=H3-3A PE=1 SV=2	k9	k9: Trimethyl	255407.6602	253482992.8	0.001007593	0.001007592	-9.953417632
Byrum_061019_HCC_NoTX_02.raw (F057880)	Histone H3.3 OS=Homo sapiens OX=9606 GN=H3-3A PE=1 SV=2	k9	k9: Unmodified	129732630.8	253482992.8	0.511800138	0.511799936	0.068107485
Byrum_061019_HCC_NoTX_02.raw (F057880)	Histone H4 OS=Homo sapiens OX=9606 GN=H4C1 PE=1 SV=2	k16	k16: Acetyl	105361.1172	1042252.805	0.10108979	0.101080092	-3.152693701
Byrum_061019_HCC_NoTX_02.raw (F057880)	Histone H4 OS=Homo sapiens OX=9606 GN=H4C1 PE=1 SV=2	k16	k16: Unmodified	936891.6875	1042252.805	0.89891021	0.898823971	3.151171085
Byrum_061019_HCC_NoTX_02.raw (F057880)	Histone H4 OS=Homo sapiens OX=9606 GN=H4C1 PE=1 SV=2	k20	k20: Dimethyl	3539804.113	5173802.576	0.684178428	0.684165204	1.11517461
Byrum_061019_HCC_NoTX_02.raw (F057880)	Histone H4 OS=Homo sapiens OX=9606 GN=H4C1 PE=1 SV=2	k20	k20: Methyl	457141.873	5173802.576	0.088357038	0.088355331	-3.367082533
Byrum_061019_HCC_NoTX_02.raw (F057880)	Histone H4 OS=Homo sapiens OX=9606 GN=H4C1 PE=1 SV=2	k20	k20: Unmodified	1176856.59	5173802.576	0.227464534	0.227460137	-1.763995645
Byrum_061019_HCC_NoTX_02.raw (F057880)	Histone H4 OS=Homo sapiens OX=9606 GN=H4C1 PE=1 SV=2	k31	k31: Unmodified	24557801.05	24557801.05	1	0.999995928	17.90582186
Byrum_061019_HCC_NoTX_02.raw (F057880)	Histone H4 OS=Homo sapiens OX=9606 GN=H4C1 PE=1 SV=2	r55	r55: Unmodified	76805.07813	76805.07813	1	0.998699696	9.585057891
Byrum_061019_HCC_NoTX_02.raw (F057880)	type I cytoskeletal 10 OS=Homo sapiens OX=9606 GN=KRT10 PE=1 SV=6	r332	r332: Unmodified	714380.4375	714380.4375	1	0.999860038	12.80247686
Byrum_061019_HCC_NoTX_02.raw (F057880)	type II cytoskeletal 1 OS=Homo sapiens OX=9606 GN=KRT1 PE=1 SV=6	r491	r491: Unmodified	847522.3125	847522.3125	1	0.999882023	13.04903563
Byrum_061019_HCC_NoTX_02.raw (F057880)	Putative histone H3.X OS=Homo sapiens OX=9606 PE=5 SV=1	k9	k9: Methyl	78247.14063	78247.14063	1	0.998723629	9.611894223
Byrum_061019_HCC_NoTX_02.raw (F057880)	Stathmin OS=Homo sapiens OX=9606 GN=STMN1 PE=1 SV=3	k8	k8: Unmodified	40969.91797	40969.91797	1	0.997565128	8.678421194
Byrum_061019_HCC_NoTX_03.raw (F057876)	Histone H3.1t OS=Homo sapiens OX=9606 GN=HIST3H3 PE=1 SV=3	k56	k56: Unmodified	97157.74219	97157.74219	1	0.998971804	9.924185154
Byrum_061019_HCC_NoTX_03.raw (F057876)	Histone H3.3 OS=Homo sapiens OX=9606 GN=H3-3A PE=1 SV=2	k56	k56: Unmodified	97157.74219	97157.74219	1	0.998971804	9.924185154
Byrum_061019_HCC_NoTX_03.raw (F057876)	Histone H4 OS=Homo sapiens OX=9606 GN=H4C1 PE=1 SV=2	k31	k31: Unmodified	150226.1016	150226.1016	1	0.99933478	10.55291979
Byrum_061019_HCC_NoTX_03.raw (F057876)	Histone H4 OS=Homo sapiens OX=9606 GN=H4C1 PE=1 SV=2	r55	r55: Methyl	360385.9063	1407918.844	0.255970653	0.255952474	-1.539518826
Byrum_061019_HCC_NoTX_03.raw (F057876)	Histone H4 OS=Homo sapiens OX=9606 GN=H4C1 PE=1 SV=2	r55	r55: Unmodified	1047532.938	1407918.844	0.744029347	0.743976504	1.538980846
Byrum_061019_HCC_NoTX_03.raw (F057876)	type I cytoskeletal 10 OS=Homo sapiens OX=9606 GN=KRT10 PE=1 SV=6	r332	r332: Methyl	58635.58594	58635.58594	1	0.998297455	9.195632692
Byrum_061019_HCC_NoTX_03.raw (F057876)	type I cytoskeletal 10 OS=Homo sapiens OX=9606 GN=KRT10 PE=1 SV=6	r332	r332: Unmodified	0	58635.58594	0	0	#NAME?
Byrum_061019_HCC_NoTX_03.raw (F057876)	type II cytoskeletal 1 OS=Homo sapiens OX=9606 GN=KRT1 PE=1 SV=6	r491	r491: Methyl	141033.5469	141033.5469	1	0.999291451	10.46182265
Byrum_061019_HCC_NoTX_03.raw (F057876)	type II cytoskeletal 1 OS=Homo sapiens OX=9606 GN=KRT1 PE=1 SV=6	r601	r601: Unmodified	147142.002	147142.002	1	0.999320846	10.52299341
Byrum_061019_HCC_NoTX_03.raw (F057876)	Stathmin OS=Homo sapiens OX=9606 GN=STMN1 PE=1 SV=3	s24	s24: Unmodified	49013.23047	49013.23047	1	0.997963889	8.937027428
Byrum_061019_HCC_NoTX_03.raw (F057882)	Heterogeneous nuclear ribonucleoproteins C1/C2 OS=Homo sapiens OX=9606 GN=HNRNPC PE=1 SV=4	k7	k7: Unmodified	116674.2578	116674.2578	1	0.999143647	10.18827057
Byrum_061019_HCC_NoTX_03.raw (F057882)	Histone H3.1t OS=Homo sapiens OX=9606 GN=HIST3H3 PE=1 SV=3	k122	k122: Methyl	81735.52344	64601474.31	0.001265227	0.001265225	-9.624563888
Byrum_061019_HCC_NoTX_03.raw (F057882)	Histone H3.1t OS=Homo sapiens OX=9606 GN=HIST3H3 PE=1 SV=3	k122	k122: Unmodified	64519738.79	64601474.31	0.998734773	0.998733227	9.622797653
Byrum_061019_HCC_NoTX_03.raw (F057882)	Histone H3.1t OS=Homo sapiens OX=9606 GN=HIST3H3 PE=1 SV=3	k14	k14: Unmodified	317302321.1	317302321.1	1	0.999999685	21.59742664
Byrum_061019_HCC_NoTX_03.raw (F057882)	Histone H3.1t OS=Homo sapiens OX=9606 GN=HIST3H3 PE=1 SV=3	k23	k23: Acetyl	292590.25	292590.25	1	0.999658342	11.51466598
Byrum_061019_HCC_NoTX_03.raw (F057882)	Histone H3.1t OS=Homo sapiens OX=9606 GN=HIST3H3 PE=1 SV=3	k27	k27: Dimethyl	13673166.63	40651576.33	0.33635022	0.336349392	-0.980463254
Byrum_061019_HCC_NoTX_03.raw (F057882)	Histone H3.1t OS=Homo sapiens OX=9606 GN=HIST3H3 PE=1 SV=3	k27	k27: Methyl	21177313.13	40651576.33	0.520946911	0.52094563	0.120943405
Byrum_061019_HCC_NoTX_03.raw (F057882)	Histone H3.1t OS=Homo sapiens OX=9606 GN=HIST3H3 PE=1 SV=3	k27	k27: Trimethyl	2649913.211	40651576.33	0.065185989	0.065185829	-3.84204934
Byrum_061019_HCC_NoTX_03.raw (F057882)	Histone H3.1t OS=Homo sapiens OX=9606 GN=HIST3H3 PE=1 SV=3	k27	k27: Unmodified	3151183.367	40651576.33	0.07751688	0.077516689	-3.572943948
Byrum_061019_HCC_NoTX_03.raw (F057882)	Histone H3.1t OS=Homo sapiens OX=9606 GN=HIST3H3 PE=1 SV=3	k36	k36: Unmodified	40358986.08	40358986.08	1	0.999997522	18.62253041
Byrum_061019_HCC_NoTX_03.raw (F057882)	Histone H3.1t OS=Homo sapiens OX=9606 GN=HIST3H3 PE=1 SV=3	k56	k56: Unmodified	8425110.215	8425110.215	1	0.999988131	16.36240794
Byrum_061019_HCC_NoTX_03.raw (F057882)	Histone H3.1t OS=Homo sapiens OX=9606 GN=HIST3H3 PE=1 SV=3	k79	k79: Methyl	85684.49609	371203.9141	0.230828644	0.230766477	-1.736987976
Byrum_061019_HCC_NoTX_03.raw (F057882)	Histone H3.1t OS=Homo sapiens OX=9606 GN=HIST3H3 PE=1 SV=3	k79	k79: Unmodified	285519.418	371203.9141	0.769171356	0.768964202	1.734800029
Byrum_061019_HCC_NoTX_03.raw (F057882)	Histone H3.1t OS=Homo sapiens OX=9606 GN=HIST3H3 PE=1 SV=3	k9	k9: Dimethyl	1169000.551	317302321.1	0.003684185	0.003684184	-8.07911414
Byrum_061019_HCC_NoTX_03.raw (F057882)	Histone H3.1t OS=Homo sapiens OX=9606 GN=HIST3H3 PE=1 SV=3	k9	k9: Methyl	306706343.9	317302321.1	0.966606052	0.966605747	4.855255843
Byrum_061019_HCC_NoTX_03.raw (F057882)	Histone H3.1t OS=Homo sapiens OX=9606 GN=HIST3H3 PE=1 SV=3	k9	k9: Trimethyl	783244.75	317302321.1	0.002468449	0.002468449	-8.658613998
Byrum_061019_HCC_NoTX_03.raw (F057882)	Histone H3.1t OS=Homo sapiens OX=9606 GN=HIST3H3 PE=1 SV=3	k9	k9: Unmodified	8643731.898	317302321.1	0.027241313	0.027241305	-5.158214271
Byrum_061019_HCC_NoTX_03.raw (F057882)	Histone H3.3 OS=Homo sapiens OX=9606 GN=H3-3A PE=1 SV=2	k122	k122: Methyl	81735.52344	64601474.31	0.001265227	0.001265225	-9.624563888
Byrum_061019_HCC_NoTX_03.raw (F057882)	Histone H3.3 OS=Homo sapiens OX=9606 GN=H3-3A PE=1 SV=2	k122	k122: Unmodified	64519738.79	64601474.31	0.998734773	0.998733227	9.622797653
Byrum_061019_HCC_NoTX_03.raw (F057882)	Histone H3.3 OS=Homo sapiens OX=9606 GN=H3-3A PE=1 SV=2	k14	k14: Unmodified	317302321.1	317302321.1	1	0.999999685	21.59742664
Byrum_061019_HCC_NoTX_03.raw (F057882)	Histone H3.3 OS=Homo sapiens OX=9606 GN=H3-3A PE=1 SV=2	k18	k18: Methyl	1520871	332680502.1	0.004571566	0.004571565	-7.766485653
Byrum_061019_HCC_NoTX_03.raw (F057882)	Histone H3.3 OS=Homo sapiens OX=9606 GN=H3-3A PE=1 SV=2	k18	k18: Unmodified	331159631.1	332680502.1	0.995428434	0.995428134	7.76639036
Byrum_061019_HCC_NoTX_03.raw (F057882)	Histone H3.3 OS=Homo sapiens OX=9606 GN=H3-3A PE=1 SV=2	k23	k23: Unmodified	15378180.98	15378180.98	1	0.999993497	17.23052534
Byrum_061019_HCC_NoTX_03.raw (F057882)	Histone H3.3 OS=Homo sapiens OX=9606 GN=H3-3A PE=1 SV=2	k27	k27: Trimethyl	59845.80469	16356868.79	0.003658757	0.003658734	-8.089151471
Byrum_061019_HCC_NoTX_03.raw (F057882)	Histone H3.3 OS=Homo sapiens OX=9606 GN=H3-3A PE=1 SV=2	k27	k27: Unmodified	16297022.99	16356868.79	0.996341243	0.996335152	8.086733943
Byrum_061019_HCC_NoTX_03.raw (F057882)	Histone H3.3 OS=Homo sapiens OX=9606 GN=H3-3A PE=1 SV=2	k36	k36: Methyl	435042.8438	978687.8086	0.444516464	0.444471049	-0.321772649
Byrum_061019_HCC_NoTX_03.raw (F057882)	Histone H3.3 OS=Homo sapiens OX=9606 GN=H3-3A PE=1 SV=2	k36	k36: Unmodified	543644.9648	978687.8086	0.555483536	0.555426784	0.321175716
Byrum_061019_HCC_NoTX_03.raw (F057882)	Histone H3.3 OS=Homo sapiens OX=9606 GN=H3-3A PE=1 SV=2	k56	k56: Unmodified	8425110.215	8425110.215	1	0.999988131	16.36240794
Byrum_061019_HCC_NoTX_03.raw (F057882)	Histone H3.3 OS=Homo sapiens OX=9606 GN=H3-3A PE=1 SV=2	k79	k79: Methyl	85684.49609	371203.9141	0.230828644	0.230766477	-1.736987976
Byrum_061019_HCC_NoTX_03.raw (F057882)	Histone H3.3 OS=Homo sapiens OX=9606 GN=H3-3A PE=1 SV=2	k79	k79: Unmodified	285519.418	371203.9141	0.769171356	0.768964202	1.734800029
Byrum_061019_HCC_NoTX_03.raw (F057882)	Histone H3.3 OS=Homo sapiens OX=9606 GN=H3-3A PE=1 SV=2	k9	k9: Dimethyl	1169000.551	317302321.1	0.003684185	0.003684184	-8.07911414
Byrum_061019_HCC_NoTX_03.raw (F057882)	Histone H3.3 OS=Homo sapiens OX=9606 GN=H3-3A PE=1 SV=2	k9	k9: Methyl	306706343.9	317302321.1	0.966606052	0.966605747	4.855255843
Byrum_061019_HCC_NoTX_03.raw (F057882)	Histone H3.3 OS=Homo sapiens OX=9606 GN=H3-3A PE=1 SV=2	k9	k9: Trimethyl	783244.75	317302321.1	0.002468449	0.002468449	-8.658613998
Byrum_061019_HCC_NoTX_03.raw (F057882)	Histone H3.3 OS=Homo sapiens OX=9606 GN=H3-3A PE=1 SV=2	k9	k9: Unmodified	8643731.898	317302321.1	0.027241313	0.027241305	-5.158214271
Byrum_061019_HCC_NoTX_03.raw (F057882)	Histone H4 OS=Homo sapiens OX=9606 GN=H4C1 PE=1 SV=2	k16	k16: Acetyl	1349609.125	4877650	0.27669249	0.276686818	-1.386366534
Byrum_061019_HCC_NoTX_03.raw (F057882)	Histone H4 OS=Homo sapiens OX=9606 GN=H4C1 PE=1 SV=2	k16	k16: Unmodified	3528040.875	4877650	0.72330751	0.723292681	1.386218749
Byrum_061019_HCC_NoTX_03.raw (F057882)	Histone H4 OS=Homo sapiens OX=9606 GN=H4C1 PE=1 SV=2	k20	k20: Dimethyl	14630575.47	21435745.9	0.682531671	0.682528487	1.104262118
Byrum_061019_HCC_NoTX_03.raw (F057882)	Histone H4 OS=Homo sapiens OX=9606 GN=H4C1 PE=1 SV=2	k20	k20: Methyl	1996630.148	21435745.9	0.093144888	0.093144453	-3.283330996
Byrum_061019_HCC_NoTX_03.raw (F057882)	Histone H4 OS=Homo sapiens OX=9606 GN=H4C1 PE=1 SV=2	k20	k20: Unmodified	4808540.285	21435745.9	0.224323441	0.224322395	-1.789883494
Byrum_061019_HCC_NoTX_03.raw (F057882)	Histone H4 OS=Homo sapiens OX=9606 GN=H4C1 PE=1 SV=2	k31	k31: Unmodified	269260582.4	269260582.4	1	0.999999629	21.36057162
Byrum_061019_HCC_NoTX_03.raw (F057882)	Histone H4 OS=Homo sapiens OX=9606 GN=H4C1 PE=1 SV=2	r55	r55: Unmodified	1047532.938	1047532.938	1	0.999904547	13.35470799
Byrum_061019_HCC_NoTX_03.raw (F057882)	type I cytoskeletal 10 OS=Homo sapiens OX=9606 GN=KRT10 PE=1 SV=6	r332	r332: Unmodified	0	0	NA	0	#NAME?
Byrum_061019_HCC_NoTX_03.raw (F057882)	type II cytoskeletal 1 OS=Homo sapiens OX=9606 GN=KRT1 PE=1 SV=6	r601	r601: Unmodified	147142.002	147142.002	1	0.999320846	10.52299341
Byrum_061019_HCC_NoTX_03.raw (F057882)	Stathmin OS=Homo sapiens OX=9606 GN=STMN1 PE=1 SV=3	s24	s24: Unmodified	49013.23047	49013.23047	1	0.997963889	8.937027428
Byrum_061019_MCF_HU_01.raw (F057878)	Histone H4 OS=Homo sapiens OX=9606 GN=H4C1 PE=1 SV=2	r55	r55: Methyl	205400.8516	293732.9922	0.699277429	0.699039444	1.215799446
Byrum_061019_MCF_HU_01.raw (F057878)	Histone H4 OS=Homo sapiens OX=9606 GN=H4C1 PE=1 SV=2	r55	r55: Unmodified	88332.14063	293732.9922	0.300722571	0.300620226	-1.218133993
Byrum_061019_MCF_HU_01.raw (F057878)	type I cytoskeletal 10 OS=Homo sapiens OX=9606 GN=KRT10 PE=1 SV=6	r332	r332: Methyl	53210.32422	53210.32422	1	0.998124191	9.055562384
Byrum_061019_MCF_HU_01.raw (F057878)	type II cytoskeletal 1 OS=Homo sapiens OX=9606 GN=KRT1 PE=1 SV=6	r601	r601: Unmodified	167763.0781	167763.0781	1	0.999404276	10.71220952
Byrum_061019_MCF_HU_01.raw (F057885)	Heterogeneous nuclear ribonucleoproteins C1/C2 OS=Homo sapiens OX=9606 GN=HNRNPC PE=1 SV=4	k7	k7: Unmodified	27630.94336	27630.94336	1	0.99639392	8.110141008
Byrum_061019_MCF_HU_01.raw (F057885)	Histone H3.1t OS=Homo sapiens OX=9606 GN=HIST3H3 PE=1 SV=3	k122	k122: Unmodified	32451933.28	32451933.28	1	0.999996919	18.3079449
Byrum_061019_MCF_HU_01.raw (F057885)	Histone H3.1t OS=Homo sapiens OX=9606 GN=HIST3H3 PE=1 SV=3	k14	k14: Unmodified	231010854.9	231010854.9	1	0.999999567	21.13952921
Byrum_061019_MCF_HU_01.raw (F057885)	Histone H3.1t OS=Homo sapiens OX=9606 GN=HIST3H3 PE=1 SV=3	k27	k27: Dimethyl	838242.5	6251687.066	0.134082607	0.134080462	-2.691133946
Byrum_061019_MCF_HU_01.raw (F057885)	Histone H3.1t OS=Homo sapiens OX=9606 GN=HIST3H3 PE=1 SV=3	k27	k27: Methyl	4581049.484	6251687.066	0.73277012	0.732758399	1.455192996
Byrum_061019_MCF_HU_01.raw (F057885)	Histone H3.1t OS=Homo sapiens OX=9606 GN=HIST3H3 PE=1 SV=3	k27	k27: Trimethyl	584840.625	6251687.066	0.093549248	0.093547752	-3.276456133
Byrum_061019_MCF_HU_01.raw (F057885)	Histone H3.1t OS=Homo sapiens OX=9606 GN=HIST3H3 PE=1 SV=3	k27	k27: Unmodified	247554.457	6251687.066	0.039598024	0.039597391	-4.60016204
Byrum_061019_MCF_HU_01.raw (F057885)	Histone H3.1t OS=Homo sapiens OX=9606 GN=HIST3H3 PE=1 SV=3	k36	k36: Methyl	38711.70313	6251687.066	0.006192201	0.006192102	-7.326393963
Byrum_061019_MCF_HU_01.raw (F057885)	Histone H3.1t OS=Homo sapiens OX=9606 GN=HIST3H3 PE=1 SV=3	k36	k36: Unmodified	6212975.363	6251687.066	0.993807799	0.993791903	7.322648781
Byrum_061019_MCF_HU_01.raw (F057885)	Histone H3.1t OS=Homo sapiens OX=9606 GN=HIST3H3 PE=1 SV=3	k56	k56: Unmodified	3603902.051	3603902.051	1	0.999972253	15.13727218
Byrum_061019_MCF_HU_01.raw (F057885)	Histone H3.1t OS=Homo sapiens OX=9606 GN=HIST3H3 PE=1 SV=3	k79	k79: Methyl	36095.22266	177880.6602	0.202918196	0.202804185	-1.974846717
Byrum_061019_MCF_HU_01.raw (F057885)	Histone H3.1t OS=Homo sapiens OX=9606 GN=HIST3H3 PE=1 SV=3	k79	k79: Unmodified	141785.4375	177880.6602	0.797081804	0.796633957	1.969838168
Byrum_061019_MCF_HU_01.raw (F057885)	Histone H3.1t OS=Homo sapiens OX=9606 GN=HIST3H3 PE=1 SV=3	k9	k9: Dimethyl	1411955.641	231010854.9	0.006112075	0.006112072	-7.34527778
Byrum_061019_MCF_HU_01.raw (F057885)	Histone H3.1t OS=Homo sapiens OX=9606 GN=HIST3H3 PE=1 SV=3	k9	k9: Methyl	221295328	231010854.9	0.957943418	0.957943004	4.509522091
Byrum_061019_MCF_HU_01.raw (F057885)	Histone H3.1t OS=Homo sapiens OX=9606 GN=HIST3H3 PE=1 SV=3	k9	k9: Trimethyl	650728.2813	231010854.9	0.002816873	0.002816872	-8.467620675
Byrum_061019_MCF_HU_01.raw (F057885)	Histone H3.1t OS=Homo sapiens OX=9606 GN=HIST3H3 PE=1 SV=3	k9	k9: Unmodified	7652843	231010854.9	0.033127634	0.033127619	-4.867219038
Byrum_061019_MCF_HU_01.raw (F057885)	Histone H3.3 OS=Homo sapiens OX=9606 GN=H3-3A PE=1 SV=2	k122	k122: Unmodified	32451933.28	32451933.28	1	0.999996919	18.3079449
Byrum_061019_MCF_HU_01.raw (F057885)	Histone H3.3 OS=Homo sapiens OX=9606 GN=H3-3A PE=1 SV=2	k14	k14: Unmodified	231010854.9	231010854.9	1	0.999999567	21.13952921
Byrum_061019_MCF_HU_01.raw (F057885)	Histone H3.3 OS=Homo sapiens OX=9606 GN=H3-3A PE=1 SV=2	k18	k18: Methyl	1510888.875	258870692.1	0.005836462	0.005836459	-7.412245933
Byrum_061019_MCF_HU_01.raw (F057885)	Histone H3.3 OS=Homo sapiens OX=9606 GN=H3-3A PE=1 SV=2	k18	k18: Unmodified	257359803.2	258870692.1	0.994163538	0.994163154	7.412149889
Byrum_061019_MCF_HU_01.raw (F057885)	Histone H3.3 OS=Homo sapiens OX=9606 GN=H3-3A PE=1 SV=2	k23	k23: Unmodified	27859837.17	27859837.17	1	0.999996411	18.0878273
Byrum_061019_MCF_HU_01.raw (F057885)	Histone H3.3 OS=Homo sapiens OX=9606 GN=H3-3A PE=1 SV=2	k27	k27: Unmodified	28050937.7	28050937.7	1	0.999996435	18.09768947
Byrum_061019_MCF_HU_01.raw (F057885)	Histone H3.3 OS=Homo sapiens OX=9606 GN=H3-3A PE=1 SV=2	k36	k36: Unmodified	191100.5273	191100.5273	1	0.999476989	10.90011604
Byrum_061019_MCF_HU_01.raw (F057885)	Histone H3.3 OS=Homo sapiens OX=9606 GN=H3-3A PE=1 SV=2	k56	k56: Unmodified	3603902.051	3603902.051	1	0.999972253	15.13727218
Byrum_061019_MCF_HU_01.raw (F057885)	Histone H3.3 OS=Homo sapiens OX=9606 GN=H3-3A PE=1 SV=2	k79	k79: Methyl	36095.22266	177880.6602	0.202918196	0.202804185	-1.974846717
Byrum_061019_MCF_HU_01.raw (F057885)	Histone H3.3 OS=Homo sapiens OX=9606 GN=H3-3A PE=1 SV=2	k79	k79: Unmodified	141785.4375	177880.6602	0.797081804	0.796633957	1.969838168
Byrum_061019_MCF_HU_01.raw (F057885)	Histone H3.3 OS=Homo sapiens OX=9606 GN=H3-3A PE=1 SV=2	k9	k9: Dimethyl	1411955.641	231010854.9	0.006112075	0.006112072	-7.34527778
Byrum_061019_MCF_HU_01.raw (F057885)	Histone H3.3 OS=Homo sapiens OX=9606 GN=H3-3A PE=1 SV=2	k9	k9: Methyl	221295328	231010854.9	0.957943418	0.957943004	4.509522091
Byrum_061019_MCF_HU_01.raw (F057885)	Histone H3.3 OS=Homo sapiens OX=9606 GN=H3-3A PE=1 SV=2	k9	k9: Trimethyl	650728.2813	231010854.9	0.002816873	0.002816872	-8.467620675
Byrum_061019_MCF_HU_01.raw (F057885)	Histone H3.3 OS=Homo sapiens OX=9606 GN=H3-3A PE=1 SV=2	k9	k9: Unmodified	7652843	231010854.9	0.033127634	0.033127619	-4.867219038
Byrum_061019_MCF_HU_01.raw (F057885)	Histone H4 OS=Homo sapiens OX=9606 GN=H4C1 PE=1 SV=2	k16	k16: Unmodified	1011953.523	1011953.523	1	0.999901191	13.30485541
Byrum_061019_MCF_HU_01.raw (F057885)	Histone H4 OS=Homo sapiens OX=9606 GN=H4C1 PE=1 SV=2	k20	k20: Dimethyl	890034.6982	1073254.694	0.829285633	0.829208372	2.279497421
Byrum_061019_MCF_HU_01.raw (F057885)	Histone H4 OS=Homo sapiens OX=9606 GN=H4C1 PE=1 SV=2	k20	k20: Methyl	96126.61719	1073254.694	0.089565522	0.089557178	-3.345687445
Byrum_061019_MCF_HU_01.raw (F057885)	Histone H4 OS=Homo sapiens OX=9606 GN=H4C1 PE=1 SV=2	k20	k20: Unmodified	87093.37891	1073254.694	0.081148845	0.081141285	-3.501334997
Byrum_061019_MCF_HU_01.raw (F057885)	Histone H4 OS=Homo sapiens OX=9606 GN=H4C1 PE=1 SV=2	k31	k31: Unmodified	74172519.58	74172519.58	1	0.999998652	19.50052525
Byrum_061019_MCF_HU_01.raw (F057885)	Histone H4 OS=Homo sapiens OX=9606 GN=H4C1 PE=1 SV=2	r55	r55: Unmodified	88332.14063	88332.14063	1	0.998869189	9.786794664
Byrum_061019_MCF_HU_01.raw (F057885)	type II cytoskeletal 1 OS=Homo sapiens OX=9606 GN=KRT1 PE=1 SV=6	r601	r601: Unmodified	167763.0781	167763.0781	1	0.999404276	10.71220952
Byrum_061019_MCF_HU_01.raw (F057885)	Stathmin OS=Homo sapiens OX=9606 GN=STMN1 PE=1 SV=3	k8	k8: Unmodified	31684.83008	31684.83008	1	0.996853845	8.307648468
Byrum_061019_MCF_HU_02.raw (F057879)	Heterogeneous nuclear ribonucleoproteins C1/C2 OS=Homo sapiens OX=9606 GN=HNRNPC PE=1 SV=4	k7	k7: Unmodified	45366.03125	45366.03125	1	0.997800556	8.825468644
Byrum_061019_MCF_HU_02.raw (F057879)	Histone H4 OS=Homo sapiens OX=9606 GN=H4C1 PE=1 SV=2	k31	k31: Unmodified	52531.67188	52531.67188	1	0.998100003	9.03704369
Byrum_061019_MCF_HU_02.raw (F057879)	Histone H4 OS=Homo sapiens OX=9606 GN=H4C1 PE=1 SV=2	r55	r55: Methyl	146366.7578	254070.0859	0.576088119	0.575861464	0.441186214
Byrum_061019_MCF_HU_02.raw (F057879)	Histone H4 OS=Homo sapiens OX=9606 GN=H4C1 PE=1 SV=2	r55	r55: Unmodified	107703.3281	254070.0859	0.423911881	0.423745099	-0.443510436
Byrum_061019_MCF_HU_02.raw (F057879)	type I cytoskeletal 10 OS=Homo sapiens OX=9606 GN=KRT10 PE=1 SV=6	r332	r332: Unmodified	403734.2188	403734.2188	1	0.999752374	11.97919015
Byrum_061019_MCF_HU_02.raw (F057879)	THO complex subunit 4 OS=Homo sapiens OX=9606 GN=ALYREF PE=1 SV=3	r37	r37: Dimethyl	131927.4961	131927.4961	1	0.999242582	10.36552956
Byrum_061019_MCF_HU_02.raw (F057887)	Heterogeneous nuclear ribonucleoproteins C1/C2 OS=Homo sapiens OX=9606 GN=HNRNPC PE=1 SV=4	k7	k7: Unmodified	110753.6641	110753.6641	1	0.99909791	10.11313871
Byrum_061019_MCF_HU_02.raw (F057887)	High mobility group protein HMG-I/HMG-Y OS=Homo sapiens OX=9606 GN=HMGA1 PE=1 SV=3	k17	k17: Unmodified	91135.91406	91135.91406	1	0.99890394	9.831875881
Byrum_061019_MCF_HU_02.raw (F057887)	Histone H3.1t OS=Homo sapiens OX=9606 GN=HIST3H3 PE=1 SV=3	k122	k122: Methyl	234998.6367	40871901	0.005749638	0.005749624	-7.433997786
Byrum_061019_MCF_HU_02.raw (F057887)	Histone H3.1t OS=Homo sapiens OX=9606 GN=HIST3H3 PE=1 SV=3	k122	k122: Unmodified	40636902.37	40871901	0.994250362	0.994247929	7.43338045
Byrum_061019_MCF_HU_02.raw (F057887)	Histone H3.1t OS=Homo sapiens OX=9606 GN=HIST3H3 PE=1 SV=3	k14	k14: Unmodified	54120606.66	54120606.66	1	0.999998152	19.04581849
Byrum_061019_MCF_HU_02.raw (F057887)	Histone H3.1t OS=Homo sapiens OX=9606 GN=HIST3H3 PE=1 SV=3	k27	k27: Dimethyl	3098204.375	14599387.85	0.212214677	0.212213223	-1.892290646
Byrum_061019_MCF_HU_02.raw (F057887)	Histone H3.1t OS=Homo sapiens OX=9606 GN=HIST3H3 PE=1 SV=3	k27	k27: Methyl	9622817.906	14599387.85	0.659124753	0.659120238	0.951278719
Byrum_061019_MCF_HU_02.raw (F057887)	Histone H3.1t OS=Homo sapiens OX=9606 GN=HIST3H3 PE=1 SV=3	k27	k27: Trimethyl	1618895.328	14599387.85	0.110887891	0.110887131	-3.003274625
Byrum_061019_MCF_HU_02.raw (F057887)	Histone H3.1t OS=Homo sapiens OX=9606 GN=HIST3H3 PE=1 SV=3	k27	k27: Unmodified	259470.2422	14599387.85	0.01777268	0.017772558	-5.788333895
Byrum_061019_MCF_HU_02.raw (F057887)	Histone H3.1t OS=Homo sapiens OX=9606 GN=HIST3H3 PE=1 SV=3	k36	k36: Unmodified	14599387.85	14599387.85	1	0.99999315	17.15554835
Byrum_061019_MCF_HU_02.raw (F057887)	Histone H3.1t OS=Homo sapiens OX=9606 GN=HIST3H3 PE=1 SV=3	k56	k56: Unmodified	8668305.191	8668305.191	1	0.999988464	16.40346233
Byrum_061019_MCF_HU_02.raw (F057887)	Histone H3.1t OS=Homo sapiens OX=9606 GN=HIST3H3 PE=1 SV=3	k79	k79: Methyl	62168.99609	296686.5664	0.209544358	0.209473754	-1.916043872
Byrum_061019_MCF_HU_02.raw (F057887)	Histone H3.1t OS=Homo sapiens OX=9606 GN=HIST3H3 PE=1 SV=3	k79	k79: Unmodified	234517.5703	296686.5664	0.790455642	0.790189304	1.91311009
Byrum_061019_MCF_HU_02.raw (F057887)	Histone H3.1t OS=Homo sapiens OX=9606 GN=HIST3H3 PE=1 SV=3	k9	k9: Dimethyl	574718.5078	54120606.66	0.010619218	0.010619198	-6.541779168
Byrum_061019_MCF_HU_02.raw (F057887)	Histone H3.1t OS=Homo sapiens OX=9606 GN=HIST3H3 PE=1 SV=3	k9	k9: Methyl	45502014.38	54120606.66	0.840752112	0.840750559	2.400389523
Byrum_061019_MCF_HU_02.raw (F057887)	Histone H3.1t OS=Homo sapiens OX=9606 GN=HIST3H3 PE=1 SV=3	k9	k9: Trimethyl	393931.4063	54120606.66	0.007278769	0.007278756	-7.091552998
Byrum_061019_MCF_HU_02.raw (F057887)	Histone H3.1t OS=Homo sapiens OX=9606 GN=HIST3H3 PE=1 SV=3	k9	k9: Unmodified	7649942.375	54120606.66	0.141349901	0.141349639	-2.602802587
Byrum_061019_MCF_HU_02.raw (F057887)	Histone H3.3 OS=Homo sapiens OX=9606 GN=H3-3A PE=1 SV=2	k122	k122: Methyl	234998.6367	40871901	0.005749638	0.005749624	-7.433997786
Byrum_061019_MCF_HU_02.raw (F057887)	Histone H3.3 OS=Homo sapiens OX=9606 GN=H3-3A PE=1 SV=2	k122	k122: Unmodified	40636902.37	40871901	0.994250362	0.994247929	7.43338045
Byrum_061019_MCF_HU_02.raw (F057887)	Histone H3.3 OS=Homo sapiens OX=9606 GN=H3-3A PE=1 SV=2	k14	k14: Unmodified	54120606.66	54120606.66	1	0.999998152	19.04581849
Byrum_061019_MCF_HU_02.raw (F057887)	Histone H3.3 OS=Homo sapiens OX=9606 GN=H3-3A PE=1 SV=2	k18	k18: Methyl	1242387.375	101390897.1	0.012253441	0.012253429	-6.332883508
Byrum_061019_MCF_HU_02.raw (F057887)	Histone H3.3 OS=Homo sapiens OX=9606 GN=H3-3A PE=1 SV=2	k18	k18: Unmodified	100148509.7	101390897.1	0.987746559	0.987745585	6.33276595
Byrum_061019_MCF_HU_02.raw (F057887)	Histone H3.3 OS=Homo sapiens OX=9606 GN=H3-3A PE=1 SV=2	k23	k23: Unmodified	47270290.39	47270290.39	1	0.999997885	18.8505742
Byrum_061019_MCF_HU_02.raw (F057887)	Histone H3.3 OS=Homo sapiens OX=9606 GN=H3-3A PE=1 SV=2	k27	k27: Unmodified	47768721.12	47768721.12	1	0.999997907	18.86570673
Byrum_061019_MCF_HU_02.raw (F057887)	Histone H3.3 OS=Homo sapiens OX=9606 GN=H3-3A PE=1 SV=2	k36	k36: Methyl	47557.59375	498430.7344	0.095414649	0.09539551	-3.245293884
Byrum_061019_MCF_HU_02.raw (F057887)	Histone H3.3 OS=Homo sapiens OX=9606 GN=H3-3A PE=1 SV=2	k36	k36: Unmodified	450873.1406	498430.7344	0.904585351	0.9044039	3.241943552
Byrum_061019_MCF_HU_02.raw (F057887)	Histone H3.3 OS=Homo sapiens OX=9606 GN=H3-3A PE=1 SV=2	k56	k56: Unmodified	8668305.191	8668305.191	1	0.999988464	16.40346233
Byrum_061019_MCF_HU_02.raw (F057887)	Histone H3.3 OS=Homo sapiens OX=9606 GN=H3-3A PE=1 SV=2	k79	k79: Methyl	62168.99609	296686.5664	0.209544358	0.209473754	-1.916043872
Byrum_061019_MCF_HU_02.raw (F057887)	Histone H3.3 OS=Homo sapiens OX=9606 GN=H3-3A PE=1 SV=2	k79	k79: Unmodified	234517.5703	296686.5664	0.790455642	0.790189304	1.91311009
Byrum_061019_MCF_HU_02.raw (F057887)	Histone H3.3 OS=Homo sapiens OX=9606 GN=H3-3A PE=1 SV=2	k9	k9: Dimethyl	574718.5078	54120606.66	0.010619218	0.010619198	-6.541779168
Byrum_061019_MCF_HU_02.raw (F057887)	Histone H3.3 OS=Homo sapiens OX=9606 GN=H3-3A PE=1 SV=2	k9	k9: Methyl	45502014.38	54120606.66	0.840752112	0.840750559	2.400389523
Byrum_061019_MCF_HU_02.raw (F057887)	Histone H3.3 OS=Homo sapiens OX=9606 GN=H3-3A PE=1 SV=2	k9	k9: Trimethyl	393931.4063	54120606.66	0.007278769	0.007278756	-7.091552998
Byrum_061019_MCF_HU_02.raw (F057887)	Histone H3.3 OS=Homo sapiens OX=9606 GN=H3-3A PE=1 SV=2	k9	k9: Unmodified	7649942.375	54120606.66	0.141349901	0.141349639	-2.602802587
Byrum_061019_MCF_HU_02.raw (F057887)	Histone H4 OS=Homo sapiens OX=9606 GN=H4C1 PE=1 SV=2	k16	k16: Unmodified	572418.5625	572418.5625	1	0.999825333	12.48285474
Byrum_061019_MCF_HU_02.raw (F057887)	Histone H4 OS=Homo sapiens OX=9606 GN=H4C1 PE=1 SV=2	k20	k20: Dimethyl	5007529.678	6353986.842	0.788092548	0.788080145	1.89482359
Byrum_061019_MCF_HU_02.raw (F057887)	Histone H4 OS=Homo sapiens OX=9606 GN=H4C1 PE=1 SV=2	k20	k20: Methyl	658498.6016	6353986.842	0.1036355	0.103633869	-3.112592569
Byrum_061019_MCF_HU_02.raw (F057887)	Histone H4 OS=Homo sapiens OX=9606 GN=H4C1 PE=1 SV=2	k20	k20: Unmodified	687958.5625	6353986.842	0.108271953	0.108270249	-3.041969689
Byrum_061019_MCF_HU_02.raw (F057887)	Histone H4 OS=Homo sapiens OX=9606 GN=H4C1 PE=1 SV=2	k31	k31: Unmodified	84886462.84	84886462.84	1	0.999998822	19.69517497
Byrum_061019_MCF_HU_02.raw (F057887)	Histone H4 OS=Homo sapiens OX=9606 GN=H4C1 PE=1 SV=2	r55	r55: Unmodified	107703.3281	107703.3281	1	0.999072385	10.07284712
Byrum_061019_MCF_HU_02.raw (F057887)	type I cytoskeletal 10 OS=Homo sapiens OX=9606 GN=KRT10 PE=1 SV=6	r332	r332: Unmodified	403734.2188	403734.2188	1	0.999752374	11.97919015
Byrum_061019_MCF_HU_02.raw (F057887)	Stathmin OS=Homo sapiens OX=9606 GN=STMN1 PE=1 SV=3	k8	k8: Unmodified	99697.15625	99697.15625	1	0.998997967	9.961408544
Byrum_061019_MCF_HU_03.raw (F057881)	Histone H4 OS=Homo sapiens OX=9606 GN=H4C1 PE=1 SV=2	k31	k31: Unmodified	160670.6094	160670.6094	1	0.999377996	10.64989033
Byrum_061019_MCF_HU_03.raw (F057881)	Histone H4 OS=Homo sapiens OX=9606 GN=H4C1 PE=1 SV=2	r55	r55: Dimethyl	88384.48438	412299.1602	0.21436979	0.214317809	-1.874194123
Byrum_061019_MCF_HU_03.raw (F057881)	Histone H4 OS=Homo sapiens OX=9606 GN=H4C1 PE=1 SV=2	r55	r55: Methyl	214280.9414	412299.1602	0.519721993	0.519595969	0.113141984
Byrum_061019_MCF_HU_03.raw (F057881)	Histone H4 OS=Homo sapiens OX=9606 GN=H4C1 PE=1 SV=2	r55	r55: Unmodified	109633.7344	412299.1602	0.265908217	0.265843738	-1.465508682
Byrum_061019_MCF_HU_03.raw (F057881)	type I cytoskeletal 10 OS=Homo sapiens OX=9606 GN=KRT10 PE=1 SV=6	r332	r332: Methyl	706482.625	1515475.875	0.466178734	0.466147975	-0.195651907
Byrum_061019_MCF_HU_03.raw (F057881)	type I cytoskeletal 10 OS=Homo sapiens OX=9606 GN=KRT10 PE=1 SV=6	r332	r332: Unmodified	808993.25	1515475.875	0.533821266	0.533786044	0.195269392
Byrum_061019_MCF_HU_03.raw (F057881)	type II cytoskeletal 1 OS=Homo sapiens OX=9606 GN=KRT1 PE=1 SV=6	r491	r491: Unmodified	2800021.75	2800021.75	1	0.999964287	14.77315041
Byrum_061019_MCF_HU_03.raw (F057881)	type II cytoskeletal 1 OS=Homo sapiens OX=9606 GN=KRT1 PE=1 SV=6	r601	r601: Unmodified	774092.9102	774092.9102	1	0.999870833	12.91829102
Byrum_061019_MCF_HU_03.raw (F057881)	THO complex subunit 4 OS=Homo sapiens OX=9606 GN=ALYREF PE=1 SV=3	r37	r37: Dimethyl	29725.80469	29725.80469	1	0.996647199	8.215572055
Byrum_061019_MCF_HU_03.raw (F057889)	Heterogeneous nuclear ribonucleoproteins C1/C2 OS=Homo sapiens OX=9606 GN=HNRNPC PE=1 SV=4	k7	k7: Unmodified	21507.87109	21507.87109	1	0.995372057	7.74872092
Byrum_061019_MCF_HU_03.raw (F057889)	High mobility group protein HMG-I/HMG-Y OS=Homo sapiens OX=9606 GN=HMGA1 PE=1 SV=3	k17	k17: Unmodified	52981.63672	52981.63672	1	0.998116109	9.049348602
Byrum_061019_MCF_HU_03.raw (F057889)	Histone H3.1t OS=Homo sapiens OX=9606 GN=HIST3H3 PE=1 SV=3	k122	k122: Methyl	162561.2188	56489538.87	0.002877723	0.002877717	-8.43670169
Byrum_061019_MCF_HU_03.raw (F057889)	Histone H3.1t OS=Homo sapiens OX=9606 GN=HIST3H3 PE=1 SV=3	k122	k122: Unmodified	56326977.65	56489538.87	0.997122277	0.997120512	8.435811924
Byrum_061019_MCF_HU_03.raw (F057889)	Histone H3.1t OS=Homo sapiens OX=9606 GN=HIST3H3 PE=1 SV=3	k14	k14: Unmodified	204724759.1	204724759.1	1	0.999999512	20.96525416
Byrum_061019_MCF_HU_03.raw (F057889)	Histone H3.1t OS=Homo sapiens OX=9606 GN=HIST3H3 PE=1 SV=3	k27	k27: Dimethyl	4418944.125	11670531.15	0.378641218	0.378637973	-0.714614973
Byrum_061019_MCF_HU_03.raw (F057889)	Histone H3.1t OS=Homo sapiens OX=9606 GN=HIST3H3 PE=1 SV=3	k27	k27: Methyl	6220310.438	11670531.15	0.532992917	0.53298835	0.190645458
Byrum_061019_MCF_HU_03.raw (F057889)	Histone H3.1t OS=Homo sapiens OX=9606 GN=HIST3H3 PE=1 SV=3	k27	k27: Trimethyl	779054.7969	11670531.15	0.066754014	0.066753442	-3.805344155
Byrum_061019_MCF_HU_03.raw (F057889)	Histone H3.1t OS=Homo sapiens OX=9606 GN=HIST3H3 PE=1 SV=3	k27	k27: Unmodified	252221.793	11670531.15	0.021611852	0.021611667	-5.500524944
Byrum_061019_MCF_HU_03.raw (F057889)	Histone H3.1t OS=Homo sapiens OX=9606 GN=HIST3H3 PE=1 SV=3	k36	k36: Unmodified	11670531.15	11670531.15	1	0.999991431	16.8325107
Byrum_061019_MCF_HU_03.raw (F057889)	Histone H3.1t OS=Homo sapiens OX=9606 GN=HIST3H3 PE=1 SV=3	k56	k56: Unmodified	6135241.141	6135241.141	1	0.999983701	15.90483243
Byrum_061019_MCF_HU_03.raw (F057889)	Histone H3.1t OS=Homo sapiens OX=9606 GN=HIST3H3 PE=1 SV=3	k79	k79: Methyl	68190.18945	295242.791	0.230963097	0.230884896	-1.73602573
Byrum_061019_MCF_HU_03.raw (F057889)	Histone H3.1t OS=Homo sapiens OX=9606 GN=HIST3H3 PE=1 SV=3	k79	k79: Unmodified	227052.6016	295242.791	0.769036903	0.768776515	1.733276326
Byrum_061019_MCF_HU_03.raw (F057889)	Histone H3.1t OS=Homo sapiens OX=9606 GN=HIST3H3 PE=1 SV=3	k9	k9: Dimethyl	799229.6172	204724759.1	0.003903923	0.003903921	-7.995217343
Byrum_061019_MCF_HU_03.raw (F057889)	Histone H3.1t OS=Homo sapiens OX=9606 GN=HIST3H3 PE=1 SV=3	k9	k9: Methyl	145303499.4	204724759.1	0.709750497	0.70975015	1.290015928
Byrum_061019_MCF_HU_03.raw (F057889)	Histone H3.1t OS=Homo sapiens OX=9606 GN=HIST3H3 PE=1 SV=3	k9	k9: Trimethyl	8090518.266	204724759.1	0.039519003	0.039518983	-4.603139368
Byrum_061019_MCF_HU_03.raw (F057889)	Histone H3.1t OS=Homo sapiens OX=9606 GN=HIST3H3 PE=1 SV=3	k9	k9: Unmodified	50531511.73	204724759.1	0.246826578	0.246826458	-1.609485275
Byrum_061019_MCF_HU_03.raw (F057889)	Histone H3.3 OS=Homo sapiens OX=9606 GN=H3-3A PE=1 SV=2	k122	k122: Methyl	162561.2188	56489538.87	0.002877723	0.002877717	-8.43670169
Byrum_061019_MCF_HU_03.raw (F057889)	Histone H3.3 OS=Homo sapiens OX=9606 GN=H3-3A PE=1 SV=2	k122	k122: Unmodified	56326977.65	56489538.87	0.997122277	0.997120512	8.435811924
Byrum_061019_MCF_HU_03.raw (F057889)	Histone H3.3 OS=Homo sapiens OX=9606 GN=H3-3A PE=1 SV=2	k14	k14: Unmodified	204724759.1	204724759.1	1	0.999999512	20.96525416
Byrum_061019_MCF_HU_03.raw (F057889)	Histone H3.3 OS=Homo sapiens OX=9606 GN=H3-3A PE=1 SV=2	k18	k18: Methyl	1593434	216200521.5	0.007370167	0.007370164	-7.073415321
Byrum_061019_MCF_HU_03.raw (F057889)	Histone H3.3 OS=Homo sapiens OX=9606 GN=H3-3A PE=1 SV=2	k18	k18: Unmodified	214607087.5	216200521.5	0.992629833	0.992629374	7.073324111
Byrum_061019_MCF_HU_03.raw (F057889)	Histone H3.3 OS=Homo sapiens OX=9606 GN=H3-3A PE=1 SV=2	k23	k23: Unmodified	11475762.46	11475762.46	1	0.999991286	16.80823048
Byrum_061019_MCF_HU_03.raw (F057889)	Histone H3.3 OS=Homo sapiens OX=9606 GN=H3-3A PE=1 SV=2	k27	k27: Unmodified	11720593.83	11720593.83	1	0.999991468	16.83868614
Byrum_061019_MCF_HU_03.raw (F057889)	Histone H3.3 OS=Homo sapiens OX=9606 GN=H3-3A PE=1 SV=2	k36	k36: Unmodified	244831.3682	244831.3682	1	0.999591722	11.25757269
Byrum_061019_MCF_HU_03.raw (F057889)	Histone H3.3 OS=Homo sapiens OX=9606 GN=H3-3A PE=1 SV=2	k56	k56: Unmodified	6135241.141	6135241.141	1	0.999983701	15.90483243
Byrum_061019_MCF_HU_03.raw (F057889)	Histone H3.3 OS=Homo sapiens OX=9606 GN=H3-3A PE=1 SV=2	k79	k79: Methyl	68190.18945	295242.791	0.230963097	0.230884896	-1.73602573
Byrum_061019_MCF_HU_03.raw (F057889)	Histone H3.3 OS=Homo sapiens OX=9606 GN=H3-3A PE=1 SV=2	k79	k79: Unmodified	227052.6016	295242.791	0.769036903	0.768776515	1.733276326
Byrum_061019_MCF_HU_03.raw (F057889)	Histone H3.3 OS=Homo sapiens OX=9606 GN=H3-3A PE=1 SV=2	k9	k9: Dimethyl	799229.6172	204724759.1	0.003903923	0.003903921	-7.995217343
Byrum_061019_MCF_HU_03.raw (F057889)	Histone H3.3 OS=Homo sapiens OX=9606 GN=H3-3A PE=1 SV=2	k9	k9: Methyl	145303499.4	204724759.1	0.709750497	0.70975015	1.290015928
Byrum_061019_MCF_HU_03.raw (F057889)	Histone H3.3 OS=Homo sapiens OX=9606 GN=H3-3A PE=1 SV=2	k9	k9: Trimethyl	8090518.266	204724759.1	0.039519003	0.039518983	-4.603139368
Byrum_061019_MCF_HU_03.raw (F057889)	Histone H3.3 OS=Homo sapiens OX=9606 GN=H3-3A PE=1 SV=2	k9	k9: Unmodified	50531511.73	204724759.1	0.246826578	0.246826458	-1.609485275
Byrum_061019_MCF_HU_03.raw (F057889)	Histone H4 OS=Homo sapiens OX=9606 GN=H4C1 PE=1 SV=2	k20	k20: Dimethyl	11924227.15	14215210.15	0.838835798	0.838829897	2.379794133
Byrum_061019_MCF_HU_03.raw (F057889)	Histone H4 OS=Homo sapiens OX=9606 GN=H4C1 PE=1 SV=2	k20	k20: Methyl	1206205.281	14215210.15	0.084853145	0.084852548	-3.430974334
Byrum_061019_MCF_HU_03.raw (F057889)	Histone H4 OS=Homo sapiens OX=9606 GN=H4C1 PE=1 SV=2	k20	k20: Unmodified	1084777.719	14215210.15	0.076311057	0.076310521	-3.597454061
Byrum_061019_MCF_HU_03.raw (F057889)	Histone H4 OS=Homo sapiens OX=9606 GN=H4C1 PE=1 SV=2	k31	k31: Unmodified	120787465.7	120787465.7	1	0.999999172	20.20403932
Byrum_061019_MCF_HU_03.raw (F057889)	Histone H4 OS=Homo sapiens OX=9606 GN=H4C1 PE=1 SV=2	r55	r55: Unmodified	109633.7344	109633.7344	1	0.999088703	10.09847607
Byrum_061019_MCF_HU_03.raw (F057889)	type I cytoskeletal 10 OS=Homo sapiens OX=9606 GN=KRT10 PE=1 SV=6	r332	r332: Unmodified	808993.25	808993.25	1	0.999876405	12.98191195
Byrum_061019_MCF_HU_03.raw (F057889)	type II cytoskeletal 1 OS=Homo sapiens OX=9606 GN=KRT1 PE=1 SV=6	r491	r491: Unmodified	2800021.75	2800021.75	1	0.999964287	14.77315041
Byrum_061019_MCF_HU_03.raw (F057889)	type II cytoskeletal 1 OS=Homo sapiens OX=9606 GN=KRT1 PE=1 SV=6	r601	r601: Unmodified	774092.9102	774092.9102	1	0.999870833	12.91829102
Byrum_061019_MCF_HU_03.raw (F057889)	Stathmin OS=Homo sapiens OX=9606 GN=STMN1 PE=1 SV=3	k8	k8: Unmodified	52946.14453	52946.14453	1	0.998114849	9.048381823
Byrum_061019_MCF_NoTX_01.raw (F057883)	Heterogeneous nuclear ribonucleoproteins C1/C2 OS=Homo sapiens OX=9606 GN=HNRNPC PE=1 SV=4	k7	k7: Unmodified	161244.0938	161244.0938	1	0.999380207	10.6550306
Byrum_061019_MCF_NoTX_01.raw (F057883)	Histone H3.1t OS=Homo sapiens OX=9606 GN=HIST3H3 PE=1 SV=3	k56	k56: Unmodified	731215.875	731215.875	1	0.99986326	12.83608168
Byrum_061019_MCF_NoTX_01.raw (F057883)	Histone H3.3 OS=Homo sapiens OX=9606 GN=H3-3A PE=1 SV=2	k56	k56: Unmodified	731215.875	731215.875	1	0.99986326	12.83608168
Byrum_061019_MCF_NoTX_01.raw (F057883)	Histone H4 OS=Homo sapiens OX=9606 GN=H4C1 PE=1 SV=2	k31	k31: Unmodified	799791.7773	799791.7773	1	0.999874983	12.96540873
Byrum_061019_MCF_NoTX_01.raw (F057883)	Histone H4 OS=Homo sapiens OX=9606 GN=H4C1 PE=1 SV=2	r55	r55: Methyl	213708.3594	530129.4805	0.403124835	0.403048807	-0.566658431
Byrum_061019_MCF_NoTX_01.raw (F057883)	Histone H4 OS=Homo sapiens OX=9606 GN=H4C1 PE=1 SV=2	r55	r55: Unmodified	316421.1211	530129.4805	0.596875165	0.596762596	0.565527643
Byrum_061019_MCF_NoTX_01.raw (F057883)	type I cytoskeletal 10 OS=Homo sapiens OX=9606 GN=KRT10 PE=1 SV=6	r332	r332: Methyl	156596	318980.2969	0.490926874	0.490773017	-0.053252935
Byrum_061019_MCF_NoTX_01.raw (F057883)	type I cytoskeletal 10 OS=Homo sapiens OX=9606 GN=KRT10 PE=1 SV=6	r332	r332: Unmodified	162384.2969	318980.2969	0.509073126	0.508913582	0.051443773
Byrum_061019_MCF_NoTX_01.raw (F057883)	type II cytoskeletal 1 OS=Homo sapiens OX=9606 GN=KRT1 PE=1 SV=6	r601	r601: Unmodified	78852.97656	78852.97656	1	0.998733423	9.623021405
Byrum_061019_MCF_NoTX_01.raw (F057891)	Heterogeneous nuclear ribonucleoproteins C1/C2 OS=Homo sapiens OX=9606 GN=HNRNPC PE=1 SV=4	k7	k7: Unmodified	285816.2891	285816.2891	1	0.999650247	11.48087242
Byrum_061019_MCF_NoTX_01.raw (F057891)	High mobility group protein HMG-I/HMG-Y OS=Homo sapiens OX=9606 GN=HMGA1 PE=1 SV=3	k17	k17: Unmodified	440433.5156	440433.5156	1	0.999773003	12.10470854
Byrum_061019_MCF_NoTX_01.raw (F057891)	Histone H3.1t OS=Homo sapiens OX=9606 GN=HIST3H3 PE=1 SV=3	k122	k122: Unmodified	17055864.05	17055864.05	1	0.999994137	17.37990832
Byrum_061019_MCF_NoTX_01.raw (F057891)	Histone H3.1t OS=Homo sapiens OX=9606 GN=HIST3H3 PE=1 SV=3	k14	k14: Acetyl	748015.4453	9757510.539	0.07666048	0.076659695	-3.590322306
Byrum_061019_MCF_NoTX_01.raw (F057891)	Histone H3.1t OS=Homo sapiens OX=9606 GN=HIST3H3 PE=1 SV=3	k14	k14: Unmodified	9009495.094	9757510.539	0.92333952	0.923330057	3.590113436
Byrum_061019_MCF_NoTX_01.raw (F057891)	Histone H3.1t OS=Homo sapiens OX=9606 GN=HIST3H3 PE=1 SV=3	k23	k23: Acetyl	512864.0625	512864.0625	1	0.999805055	12.32436077
Byrum_061019_MCF_NoTX_01.raw (F057891)	Histone H3.1t OS=Homo sapiens OX=9606 GN=HIST3H3 PE=1 SV=3	k27	k27: Dimethyl	2719823.312	15243444.58	0.178425768	0.178424598	-2.203078468
Byrum_061019_MCF_NoTX_01.raw (F057891)	Histone H3.1t OS=Homo sapiens OX=9606 GN=HIST3H3 PE=1 SV=3	k27	k27: Methyl	8118293.723	15243444.58	0.532576064	0.53257257	0.188235729
Byrum_061019_MCF_NoTX_01.raw (F057891)	Histone H3.1t OS=Homo sapiens OX=9606 GN=HIST3H3 PE=1 SV=3	k27	k27: Trimethyl	477243.5703	15243444.58	0.031308119	0.031307913	-4.951438902
Byrum_061019_MCF_NoTX_01.raw (F057891)	Histone H3.1t OS=Homo sapiens OX=9606 GN=HIST3H3 PE=1 SV=3	k27	k27: Unmodified	3928083.98	15243444.58	0.257690049	0.257688358	-1.526397633
Byrum_061019_MCF_NoTX_01.raw (F057891)	Histone H3.1t OS=Homo sapiens OX=9606 GN=HIST3H3 PE=1 SV=3	k36	k36: Methyl	52542.5625	14730580.52	0.003566904	0.00356688	-8.125966685
Byrum_061019_MCF_NoTX_01.raw (F057891)	Histone H3.1t OS=Homo sapiens OX=9606 GN=HIST3H3 PE=1 SV=3	k36	k36: Unmodified	14678037.96	14730580.52	0.996433096	0.996426332	8.123213701
Byrum_061019_MCF_NoTX_01.raw (F057891)	Histone H3.1t OS=Homo sapiens OX=9606 GN=HIST3H3 PE=1 SV=3	k56	k56: Methyl	47883.61328	6723382.115	0.007121953	0.007121847	-7.123221356
Byrum_061019_MCF_NoTX_01.raw (F057891)	Histone H3.1t OS=Homo sapiens OX=9606 GN=HIST3H3 PE=1 SV=3	k56	k56: Unmodified	6675498.502	6723382.115	0.992878047	0.992863279	7.120189966
Byrum_061019_MCF_NoTX_01.raw (F057891)	Histone H3.1t OS=Homo sapiens OX=9606 GN=HIST3H3 PE=1 SV=3	k79	k79: Methyl	46721.22656	292277.0664	0.159852523	0.15979785	-2.394488481
Byrum_061019_MCF_NoTX_01.raw (F057891)	Histone H3.1t OS=Homo sapiens OX=9606 GN=HIST3H3 PE=1 SV=3	k79	k79: Unmodified	245555.8398	292277.0664	0.840147477	0.839860126	2.390816499
Byrum_061019_MCF_NoTX_01.raw (F057891)	Histone H3.1t OS=Homo sapiens OX=9606 GN=HIST3H3 PE=1 SV=3	k9	k9: Dimethyl	1465848.824	9757510.539	0.150227747	0.150226207	-2.499942334
Byrum_061019_MCF_NoTX_01.raw (F057891)	Histone H3.1t OS=Homo sapiens OX=9606 GN=HIST3H3 PE=1 SV=3	k9	k9: Methyl	7884910.617	9757510.539	0.808086303	0.808078021	2.073974658
Byrum_061019_MCF_NoTX_01.raw (F057891)	Histone H3.1t OS=Homo sapiens OX=9606 GN=HIST3H3 PE=1 SV=3	k9	k9: Trimethyl	361496.5938	9757510.539	0.037048035	0.037047655	-4.70001025
Byrum_061019_MCF_NoTX_01.raw (F057891)	Histone H3.1t OS=Homo sapiens OX=9606 GN=HIST3H3 PE=1 SV=3	k9	k9: Unmodified	45254.50391	9757510.539	0.004637915	0.004637867	-7.745616117
Byrum_061019_MCF_NoTX_01.raw (F057891)	Histone H3.3 OS=Homo sapiens OX=9606 GN=H3-3A PE=1 SV=2	k122	k122: Unmodified	17055864.05	17055864.05	1	0.999994137	17.37990832
Byrum_061019_MCF_NoTX_01.raw (F057891)	Histone H3.3 OS=Homo sapiens OX=9606 GN=H3-3A PE=1 SV=2	k14	k14: Acetyl	748015.4453	9757510.539	0.07666048	0.076659695	-3.590322306
Byrum_061019_MCF_NoTX_01.raw (F057891)	Histone H3.3 OS=Homo sapiens OX=9606 GN=H3-3A PE=1 SV=2	k14	k14: Unmodified	9009495.094	9757510.539	0.92333952	0.923330057	3.590113436
Byrum_061019_MCF_NoTX_01.raw (F057891)	Histone H3.3 OS=Homo sapiens OX=9606 GN=H3-3A PE=1 SV=2	k18	k18: Methyl	1045552.563	30592697.54	0.03417654	0.034176429	-4.820686121
Byrum_061019_MCF_NoTX_01.raw (F057891)	Histone H3.3 OS=Homo sapiens OX=9606 GN=H3-3A PE=1 SV=2	k18	k18: Unmodified	29547144.98	30592697.54	0.96582346	0.965820303	4.820543261
Byrum_061019_MCF_NoTX_01.raw (F057891)	Histone H3.3 OS=Homo sapiens OX=9606 GN=H3-3A PE=1 SV=2	k23	k23: Unmodified	20835187	20835187	1	0.9999952	17.66866252
Byrum_061019_MCF_NoTX_01.raw (F057891)	Histone H3.3 OS=Homo sapiens OX=9606 GN=H3-3A PE=1 SV=2	k27	k27: Unmodified	21245155.48	21245155.48	1	0.999995293	17.69677438
Byrum_061019_MCF_NoTX_01.raw (F057891)	Histone H3.3 OS=Homo sapiens OX=9606 GN=H3-3A PE=1 SV=2	k36	k36: Unmodified	409968.4844	409968.4844	1	0.999756138	12.00129729
Byrum_061019_MCF_NoTX_01.raw (F057891)	Histone H3.3 OS=Homo sapiens OX=9606 GN=H3-3A PE=1 SV=2	k56	k56: Methyl	47883.61328	6723382.115	0.007121953	0.007121847	-7.123221356
Byrum_061019_MCF_NoTX_01.raw (F057891)	Histone H3.3 OS=Homo sapiens OX=9606 GN=H3-3A PE=1 SV=2	k56	k56: Unmodified	6675498.502	6723382.115	0.992878047	0.992863279	7.120189966
Byrum_061019_MCF_NoTX_01.raw (F057891)	Histone H3.3 OS=Homo sapiens OX=9606 GN=H3-3A PE=1 SV=2	k79	k79: Methyl	46721.22656	292277.0664	0.159852523	0.15979785	-2.394488481
Byrum_061019_MCF_NoTX_01.raw (F057891)	Histone H3.3 OS=Homo sapiens OX=9606 GN=H3-3A PE=1 SV=2	k79	k79: Unmodified	245555.8398	292277.0664	0.840147477	0.839860126	2.390816499
Byrum_061019_MCF_NoTX_01.raw (F057891)	Histone H3.3 OS=Homo sapiens OX=9606 GN=H3-3A PE=1 SV=2	k9	k9: Dimethyl	1465848.824	9757510.539	0.150227747	0.150226207	-2.499942334
Byrum_061019_MCF_NoTX_01.raw (F057891)	Histone H3.3 OS=Homo sapiens OX=9606 GN=H3-3A PE=1 SV=2	k9	k9: Methyl	7884910.617	9757510.539	0.808086303	0.808078021	2.073974658
Byrum_061019_MCF_NoTX_01.raw (F057891)	Histone H3.3 OS=Homo sapiens OX=9606 GN=H3-3A PE=1 SV=2	k9	k9: Trimethyl	361496.5938	9757510.539	0.037048035	0.037047655	-4.70001025
Byrum_061019_MCF_NoTX_01.raw (F057891)	Histone H3.3 OS=Homo sapiens OX=9606 GN=H3-3A PE=1 SV=2	k9	k9: Unmodified	45254.50391	9757510.539	0.004637915	0.004637867	-7.745616117
Byrum_061019_MCF_NoTX_01.raw (F057891)	Histone H4 OS=Homo sapiens OX=9606 GN=H4C1 PE=1 SV=2	k16	k16: Unmodified	703855.125	703855.125	1	0.999857945	12.78106279
Byrum_061019_MCF_NoTX_01.raw (F057891)	Histone H4 OS=Homo sapiens OX=9606 GN=H4C1 PE=1 SV=2	k20	k20: Dimethyl	2101452.201	2692161.441	0.780581792	0.780552798	1.830622347
Byrum_061019_MCF_NoTX_01.raw (F057891)	Histone H4 OS=Homo sapiens OX=9606 GN=H4C1 PE=1 SV=2	k20	k20: Methyl	285856.6094	2692161.441	0.10618108	0.106177136	-3.073515816
Byrum_061019_MCF_NoTX_01.raw (F057891)	Histone H4 OS=Homo sapiens OX=9606 GN=H4C1 PE=1 SV=2	k20	k20: Unmodified	304852.6309	2692161.441	0.113237128	0.113232922	-2.969261727
Byrum_061019_MCF_NoTX_01.raw (F057891)	Histone H4 OS=Homo sapiens OX=9606 GN=H4C1 PE=1 SV=2	k31	k31: Unmodified	41472623.99	41472623.99	1	0.999997589	18.6617998
Byrum_061019_MCF_NoTX_01.raw (F057891)	Histone H4 OS=Homo sapiens OX=9606 GN=H4C1 PE=1 SV=2	r55	r55: Unmodified	316421.1211	316421.1211	1	0.999684065	11.62763019
Byrum_061019_MCF_NoTX_01.raw (F057891)	type I cytoskeletal 10 OS=Homo sapiens OX=9606 GN=KRT10 PE=1 SV=6	r332	r332: Unmodified	162384.2969	162384.2969	1	0.999384556	10.66519641
Byrum_061019_MCF_NoTX_01.raw (F057891)	type II cytoskeletal 1 OS=Homo sapiens OX=9606 GN=KRT1 PE=1 SV=6	r601	r601: Unmodified	78852.97656	78852.97656	1	0.998733423	9.623021405
Byrum_061019_MCF_NoTX_01.raw (F057891)	Stathmin OS=Homo sapiens OX=9606 GN=STMN1 PE=1 SV=3	k8	k8: Unmodified	46154.64453	46154.64453	1	0.997838055	8.850332023
Byrum_061019_MCF_NoTX_02.raw (F057886)	Heterogeneous nuclear ribonucleoproteins C1/C2 OS=Homo sapiens OX=9606 GN=HNRNPC PE=1 SV=4	k7	k7: Unmodified	138112.7188	138112.7188	1	0.999276478	10.43163047
Byrum_061019_MCF_NoTX_02.raw (F057886)	Histone H4 OS=Homo sapiens OX=9606 GN=H4C1 PE=1 SV=2	k31	k31: Unmodified	317361.9961	317361.9961	1	0.999685002	11.63191366
Byrum_061019_MCF_NoTX_02.raw (F057886)	Histone H4 OS=Homo sapiens OX=9606 GN=H4C1 PE=1 SV=2	r55	r55: Methyl	314986.0156	1522359.867	0.206906411	0.20689282	-1.938632263
Byrum_061019_MCF_NoTX_02.raw (F057886)	Histone H4 OS=Homo sapiens OX=9606 GN=H4C1 PE=1 SV=2	r55	r55: Unmodified	1207373.852	1522359.867	0.793093589	0.793041497	1.938054832
Byrum_061019_MCF_NoTX_02.raw (F057886)	type I cytoskeletal 10 OS=Homo sapiens OX=9606 GN=KRT10 PE=1 SV=6	r332	r332: Unmodified	931580.75	931580.75	1	0.999892667	13.18546511
Byrum_061019_MCF_NoTX_02.raw (F057886)	type II cytoskeletal 1 OS=Homo sapiens OX=9606 GN=KRT1 PE=1 SV=6	r491	r491: Unmodified	2062359.875	2062359.875	1	0.999951514	14.33200848
Byrum_061019_MCF_NoTX_02.raw (F057886)	type II cytoskeletal 1 OS=Homo sapiens OX=9606 GN=KRT1 PE=1 SV=6	r601	r601: Unmodified	409236.625	409236.625	1	0.999755702	11.99871955
Byrum_061019_MCF_NoTX_02.raw (F057893)	Heterogeneous nuclear ribonucleoproteins C1/C2 OS=Homo sapiens OX=9606 GN=HNRNPC PE=1 SV=4	k7	k7: Unmodified	220087.4141	220087.4141	1	0.999545841	11.10386093
Byrum_061019_MCF_NoTX_02.raw (F057893)	High mobility group protein HMG-I/HMG-Y OS=Homo sapiens OX=9606 GN=HMGA1 PE=1 SV=3	k17	k17: Unmodified	134675.0859	134675.0859	1	0.999258023	10.39526727
Byrum_061019_MCF_NoTX_02.raw (F057893)	Histone H3.1t OS=Homo sapiens OX=9606 GN=HIST3H3 PE=1 SV=3	k122	k122: Unmodified	38962755.54	38962755.54	1	0.999997433	18.57173619
Byrum_061019_MCF_NoTX_02.raw (F057893)	Histone H3.1t OS=Homo sapiens OX=9606 GN=HIST3H3 PE=1 SV=3	k14	k14: Unmodified	274524703.4	274524703.4	1	0.999999636	21.38850455
Byrum_061019_MCF_NoTX_02.raw (F057893)	Histone H3.1t OS=Homo sapiens OX=9606 GN=HIST3H3 PE=1 SV=3	k23	k23: Acetyl	153021.4844	153021.4844	1	0.999346924	10.57951851
Byrum_061019_MCF_NoTX_02.raw (F057893)	Histone H3.1t OS=Homo sapiens OX=9606 GN=HIST3H3 PE=1 SV=3	k27	k27: Dimethyl	3804968.719	27145194.53	0.140170987	0.140170471	-2.616868202
Byrum_061019_MCF_NoTX_02.raw (F057893)	Histone H3.1t OS=Homo sapiens OX=9606 GN=HIST3H3 PE=1 SV=3	k27	k27: Methyl	16781991.07	27145194.53	0.618230643	0.618228366	0.695429935
Byrum_061019_MCF_NoTX_02.raw (F057893)	Histone H3.1t OS=Homo sapiens OX=9606 GN=HIST3H3 PE=1 SV=3	k27	k27: Trimethyl	1296148.723	27145194.53	0.047748736	0.04774856	-4.317813437
Byrum_061019_MCF_NoTX_02.raw (F057893)	Histone H3.1t OS=Homo sapiens OX=9606 GN=HIST3H3 PE=1 SV=3	k27	k27: Unmodified	5262086.018	27145194.53	0.193849634	0.19384892	-2.056117544
Byrum_061019_MCF_NoTX_02.raw (F057893)	Histone H3.1t OS=Homo sapiens OX=9606 GN=HIST3H3 PE=1 SV=3	k36	k36: Dimethyl	75244.9375	26992173.04	0.002787658	0.002787647	-8.482708896
Byrum_061019_MCF_NoTX_02.raw (F057893)	Histone H3.1t OS=Homo sapiens OX=9606 GN=HIST3H3 PE=1 SV=3	k36	k36: Unmodified	26916928.11	26992173.04	0.997212342	0.997208648	8.480787478
Byrum_061019_MCF_NoTX_02.raw (F057893)	Histone H3.1t OS=Homo sapiens OX=9606 GN=HIST3H3 PE=1 SV=3	k56	k56: Unmodified	8270181.078	8270181.078	1	0.999987909	16.3356313
Byrum_061019_MCF_NoTX_02.raw (F057893)	Histone H3.1t OS=Homo sapiens OX=9606 GN=HIST3H3 PE=1 SV=3	k79	k79: Methyl	91815.98438	1042067.371	0.088109451	0.088100997	-3.371643798
Byrum_061019_MCF_NoTX_02.raw (F057893)	Histone H3.1t OS=Homo sapiens OX=9606 GN=HIST3H3 PE=1 SV=3	k79	k79: Unmodified	950251.3867	1042067.371	0.911890549	0.911803049	3.369921549
Byrum_061019_MCF_NoTX_02.raw (F057893)	Histone H3.1t OS=Homo sapiens OX=9606 GN=HIST3H3 PE=1 SV=3	k9	k9: Dimethyl	802566.625	274524703.4	0.002923477	0.002923476	-8.413875764
Byrum_061019_MCF_NoTX_02.raw (F057893)	Histone H3.1t OS=Homo sapiens OX=9606 GN=HIST3H3 PE=1 SV=3	k9	k9: Methyl	82917230.72	274524703.4	0.302039233	0.302039123	-1.208410741
Byrum_061019_MCF_NoTX_02.raw (F057893)	Histone H3.1t OS=Homo sapiens OX=9606 GN=HIST3H3 PE=1 SV=3	k9	k9: Trimethyl	575361.543	274524703.4	0.002095846	0.002095845	-8.895225154
Byrum_061019_MCF_NoTX_02.raw (F057893)	Histone H3.1t OS=Homo sapiens OX=9606 GN=HIST3H3 PE=1 SV=3	k9	k9: Unmodified	190229544.5	274524703.4	0.692941444	0.692941192	1.174217933
Byrum_061019_MCF_NoTX_02.raw (F057893)	Histone H3.3 OS=Homo sapiens OX=9606 GN=H3-3A PE=1 SV=2	k122	k122: Unmodified	38962755.54	38962755.54	1	0.999997433	18.57173619
Byrum_061019_MCF_NoTX_02.raw (F057893)	Histone H3.3 OS=Homo sapiens OX=9606 GN=H3-3A PE=1 SV=2	k14	k14: Unmodified	274524703.4	274524703.4	1	0.999999636	21.38850455
Byrum_061019_MCF_NoTX_02.raw (F057893)	Histone H3.3 OS=Homo sapiens OX=9606 GN=H3-3A PE=1 SV=2	k18	k18: Methyl	1624367.125	292591762.9	0.00555165	0.005551648	-7.484836453
Byrum_061019_MCF_NoTX_02.raw (F057893)	Histone H3.3 OS=Homo sapiens OX=9606 GN=H3-3A PE=1 SV=2	k18	k18: Unmodified	290967395.8	292591762.9	0.99444835	0.99444801	7.484747144
Byrum_061019_MCF_NoTX_02.raw (F057893)	Histone H3.3 OS=Homo sapiens OX=9606 GN=H3-3A PE=1 SV=2	k23	k23: Unmodified	18067059.52	18067059.52	1	0.999994465	17.4630022
Byrum_061019_MCF_NoTX_02.raw (F057893)	Histone H3.3 OS=Homo sapiens OX=9606 GN=H3-3A PE=1 SV=2	k27	k27: Unmodified	18642621.46	18642621.46	1	0.999994636	17.50824522
Byrum_061019_MCF_NoTX_02.raw (F057893)	Histone H3.3 OS=Homo sapiens OX=9606 GN=H3-3A PE=1 SV=2	k36	k36: Unmodified	575561.9453	575561.9453	1	0.999826287	12.49075549
Byrum_061019_MCF_NoTX_02.raw (F057893)	Histone H3.3 OS=Homo sapiens OX=9606 GN=H3-3A PE=1 SV=2	k56	k56: Unmodified	8270181.078	8270181.078	1	0.999987909	16.3356313
Byrum_061019_MCF_NoTX_02.raw (F057893)	Histone H3.3 OS=Homo sapiens OX=9606 GN=H3-3A PE=1 SV=2	k79	k79: Methyl	91815.98438	1042067.371	0.088109451	0.088100997	-3.371643798
Byrum_061019_MCF_NoTX_02.raw (F057893)	Histone H3.3 OS=Homo sapiens OX=9606 GN=H3-3A PE=1 SV=2	k79	k79: Unmodified	950251.3867	1042067.371	0.911890549	0.911803049	3.369921549
Byrum_061019_MCF_NoTX_02.raw (F057893)	Histone H3.3 OS=Homo sapiens OX=9606 GN=H3-3A PE=1 SV=2	k9	k9: Dimethyl	802566.625	274524703.4	0.002923477	0.002923476	-8.413875764
Byrum_061019_MCF_NoTX_02.raw (F057893)	Histone H3.3 OS=Homo sapiens OX=9606 GN=H3-3A PE=1 SV=2	k9	k9: Methyl	82917230.72	274524703.4	0.302039233	0.302039123	-1.208410741
Byrum_061019_MCF_NoTX_02.raw (F057893)	Histone H3.3 OS=Homo sapiens OX=9606 GN=H3-3A PE=1 SV=2	k9	k9: Trimethyl	575361.543	274524703.4	0.002095846	0.002095845	-8.895225154
Byrum_061019_MCF_NoTX_02.raw (F057893)	Histone H3.3 OS=Homo sapiens OX=9606 GN=H3-3A PE=1 SV=2	k9	k9: Unmodified	190229544.5	274524703.4	0.692941444	0.692941192	1.174217933
Byrum_061019_MCF_NoTX_02.raw (F057893)	Histone H4 OS=Homo sapiens OX=9606 GN=H4C1 PE=1 SV=2	k16	k16: Unmodified	542321.625	542321.625	1	0.999815642	12.40493298
Byrum_061019_MCF_NoTX_02.raw (F057893)	Histone H4 OS=Homo sapiens OX=9606 GN=H4C1 PE=1 SV=2	k20	k20: Dimethyl	555954.873	1022816.682	0.543552802	0.543499664	0.251663223
Byrum_061019_MCF_NoTX_02.raw (F057893)	Histone H4 OS=Homo sapiens OX=9606 GN=H4C1 PE=1 SV=2	k20	k20: Methyl	201352.8574	1022816.682	0.196861139	0.196841894	-2.028646711
Byrum_061019_MCF_NoTX_02.raw (F057893)	Histone H4 OS=Homo sapiens OX=9606 GN=H4C1 PE=1 SV=2	k20	k20: Unmodified	265508.9512	1022816.682	0.259586059	0.259560682	-1.512309646
Byrum_061019_MCF_NoTX_02.raw (F057893)	Histone H4 OS=Homo sapiens OX=9606 GN=H4C1 PE=1 SV=2	k31	k31: Unmodified	78921108.41	78921108.41	1	0.999998733	19.59005169
Byrum_061019_MCF_NoTX_02.raw (F057893)	Histone H4 OS=Homo sapiens OX=9606 GN=H4C1 PE=1 SV=2	r55	r55: Unmodified	1207373.852	1207373.852	1	0.999917182	13.55958484
Byrum_061019_MCF_NoTX_02.raw (F057893)	type I cytoskeletal 10 OS=Homo sapiens OX=9606 GN=KRT10 PE=1 SV=6	r332	r332: Unmodified	931580.75	931580.75	1	0.999892667	13.18546511
Byrum_061019_MCF_NoTX_02.raw (F057893)	type II cytoskeletal 1 OS=Homo sapiens OX=9606 GN=KRT1 PE=1 SV=6	r491	r491: Unmodified	2062359.875	2062359.875	1	0.999951514	14.33200848
Byrum_061019_MCF_NoTX_02.raw (F057893)	type II cytoskeletal 1 OS=Homo sapiens OX=9606 GN=KRT1 PE=1 SV=6	r601	r601: Unmodified	409236.625	409236.625	1	0.999755702	11.99871955
Byrum_061019_MCF_NoTX_02.raw (F057893)	Stathmin OS=Homo sapiens OX=9606 GN=STMN1 PE=1 SV=3	k8	k8: Unmodified	55266.64453	55266.64453	1	0.998193858	9.110265213
Byrum_061019_MCF_NoTX_03.raw (F057888)	Histone H4 OS=Homo sapiens OX=9606 GN=H4C1 PE=1 SV=2	r55	r55: Dimethyl	157438.6211	2019297.883	0.077967011	0.077963151	-3.563960113
Byrum_061019_MCF_NoTX_03.raw (F057888)	Histone H4 OS=Homo sapiens OX=9606 GN=H4C1 PE=1 SV=2	r55	r55: Methyl	779575.4766	2019297.883	0.386062642	0.386043525	-0.669372869
Byrum_061019_MCF_NoTX_03.raw (F057888)	Histone H4 OS=Homo sapiens OX=9606 GN=H4C1 PE=1 SV=2	r55	r55: Unmodified	1082283.785	2019297.883	0.535970346	0.535943805	0.207782219
Byrum_061019_MCF_NoTX_03.raw (F057896)	Histone H3.1t OS=Homo sapiens OX=9606 GN=HIST3H3 PE=1 SV=3	k122	k122: Methyl	245036.2969	94140309.88	0.002602884	0.002602881	-8.581914795
Byrum_061019_MCF_NoTX_03.raw (F057896)	Histone H3.1t OS=Homo sapiens OX=9606 GN=HIST3H3 PE=1 SV=3	k122	k122: Unmodified	93895273.58	94140309.88	0.997397116	0.997396057	8.581324611
Byrum_061019_MCF_NoTX_03.raw (F057896)	Histone H3.1t OS=Homo sapiens OX=9606 GN=HIST3H3 PE=1 SV=3	k14	k14: Unmodified	344299714	344299714	1	0.99999971	21.71523355
Byrum_061019_MCF_NoTX_03.raw (F057896)	Histone H3.1t OS=Homo sapiens OX=9606 GN=HIST3H3 PE=1 SV=3	k27	k27: Dimethyl	4476694.277	35747070.73	0.125232479	0.125232128	-2.804295499
Byrum_061019_MCF_NoTX_03.raw (F057896)	Histone H3.1t OS=Homo sapiens OX=9606 GN=HIST3H3 PE=1 SV=3	k27	k27: Methyl	22739092.53	35747070.73	0.636110654	0.636108874	0.805766845
Byrum_061019_MCF_NoTX_03.raw (F057896)	Histone H3.1t OS=Homo sapiens OX=9606 GN=HIST3H3 PE=1 SV=3	k27	k27: Trimethyl	2010794.578	35747070.73	0.056250611	0.056250454	-4.068467403
Byrum_061019_MCF_NoTX_03.raw (F057896)	Histone H3.1t OS=Homo sapiens OX=9606 GN=HIST3H3 PE=1 SV=3	k27	k27: Unmodified	6520489.34	35747070.73	0.182406256	0.182405746	-2.164233881
Byrum_061019_MCF_NoTX_03.raw (F057896)	Histone H3.1t OS=Homo sapiens OX=9606 GN=HIST3H3 PE=1 SV=3	k36	k36: Methyl	8021191.5	35747070.73	0.224387379	0.224386751	-1.789349953
Byrum_061019_MCF_NoTX_03.raw (F057896)	Histone H3.1t OS=Homo sapiens OX=9606 GN=HIST3H3 PE=1 SV=3	k36	k36: Unmodified	27725879.23	35747070.73	0.775612621	0.775610451	1.789326764
Byrum_061019_MCF_NoTX_03.raw (F057896)	Histone H3.1t OS=Homo sapiens OX=9606 GN=HIST3H3 PE=1 SV=3	k56	k56: Methyl	91693.45313	49736969.49	0.001843567	0.001843564	-9.080624907
Byrum_061019_MCF_NoTX_03.raw (F057896)	Histone H3.1t OS=Homo sapiens OX=9606 GN=HIST3H3 PE=1 SV=3	k56	k56: Unmodified	49645276.04	49736969.49	0.998156433	0.998154426	9.079049469
Byrum_061019_MCF_NoTX_03.raw (F057896)	Histone H3.1t OS=Homo sapiens OX=9606 GN=HIST3H3 PE=1 SV=3	k79	k79: Methyl	105242.0859	444369.293	0.23683474	0.236781455	-1.688540134
Byrum_061019_MCF_NoTX_03.raw (F057896)	Histone H3.1t OS=Homo sapiens OX=9606 GN=HIST3H3 PE=1 SV=3	k79	k79: Unmodified	339127.207	444369.293	0.76316526	0.762993557	1.686744599
Byrum_061019_MCF_NoTX_03.raw (F057896)	Histone H3.1t OS=Homo sapiens OX=9606 GN=HIST3H3 PE=1 SV=3	k9	k9: Acetyl	228913.9531	344299714	0.000664868	0.000664868	-10.55368476
Byrum_061019_MCF_NoTX_03.raw (F057896)	Histone H3.1t OS=Homo sapiens OX=9606 GN=HIST3H3 PE=1 SV=3	k9	k9: Dimethyl	1118466.609	344299714	0.003248526	0.003248525	-8.261305144
Byrum_061019_MCF_NoTX_03.raw (F057896)	Histone H3.1t OS=Homo sapiens OX=9606 GN=HIST3H3 PE=1 SV=3	k9	k9: Methyl	321302846.7	344299714	0.933206836	0.933206565	3.804418239
Byrum_061019_MCF_NoTX_03.raw (F057896)	Histone H3.1t OS=Homo sapiens OX=9606 GN=HIST3H3 PE=1 SV=3	k9	k9: Trimethyl	354099.3281	344299714	0.001028462	0.001028462	-9.923811059
Byrum_061019_MCF_NoTX_03.raw (F057896)	Histone H3.1t OS=Homo sapiens OX=9606 GN=HIST3H3 PE=1 SV=3	k9	k9: Unmodified	21295387.38	344299714	0.061851307	0.061851289	-3.922941057
Byrum_061019_MCF_NoTX_03.raw (F057896)	Histone H3.3 OS=Homo sapiens OX=9606 GN=H3-3A PE=1 SV=2	k122	k122: Methyl	245036.2969	94140309.88	0.002602884	0.002602881	-8.581914795
Byrum_061019_MCF_NoTX_03.raw (F057896)	Histone H3.3 OS=Homo sapiens OX=9606 GN=H3-3A PE=1 SV=2	k122	k122: Unmodified	93895273.58	94140309.88	0.997397116	0.997396057	8.581324611
Byrum_061019_MCF_NoTX_03.raw (F057896)	Histone H3.3 OS=Homo sapiens OX=9606 GN=H3-3A PE=1 SV=2	k14	k14: Unmodified	344299714	344299714	1	0.99999971	21.71523355
Byrum_061019_MCF_NoTX_03.raw (F057896)	Histone H3.3 OS=Homo sapiens OX=9606 GN=H3-3A PE=1 SV=2	k18	k18: Methyl	1817613	373915692.6	0.004861024	0.004861022	-7.677494464
Byrum_061019_MCF_NoTX_03.raw (F057896)	Histone H3.3 OS=Homo sapiens OX=9606 GN=H3-3A PE=1 SV=2	k18	k18: Unmodified	372098079.6	373915692.6	0.995138976	0.99513871	7.677414705
Byrum_061019_MCF_NoTX_03.raw (F057896)	Histone H3.3 OS=Homo sapiens OX=9606 GN=H3-3A PE=1 SV=2	k23	k23: Unmodified	29615978.66	29615978.66	1	0.999996623	18.17601624
Byrum_061019_MCF_NoTX_03.raw (F057896)	Histone H3.3 OS=Homo sapiens OX=9606 GN=H3-3A PE=1 SV=2	k27	k27: Unmodified	30337279.22	30337279.22	1	0.999996704	18.21073218
Byrum_061019_MCF_NoTX_03.raw (F057896)	Histone H3.3 OS=Homo sapiens OX=9606 GN=H3-3A PE=1 SV=2	k36	k36: Unmodified	721300.5625	721300.5625	1	0.999861381	12.81638483
Byrum_061019_MCF_NoTX_03.raw (F057896)	Histone H3.3 OS=Homo sapiens OX=9606 GN=H3-3A PE=1 SV=2	k56	k56: Methyl	91693.45313	49736969.49	0.001843567	0.001843564	-9.080624907
Byrum_061019_MCF_NoTX_03.raw (F057896)	Histone H3.3 OS=Homo sapiens OX=9606 GN=H3-3A PE=1 SV=2	k56	k56: Unmodified	49645276.04	49736969.49	0.998156433	0.998154426	9.079049469
Byrum_061019_MCF_NoTX_03.raw (F057896)	Histone H3.3 OS=Homo sapiens OX=9606 GN=H3-3A PE=1 SV=2	k79	k79: Methyl	105242.0859	444369.293	0.23683474	0.236781455	-1.688540134
Byrum_061019_MCF_NoTX_03.raw (F057896)	Histone H3.3 OS=Homo sapiens OX=9606 GN=H3-3A PE=1 SV=2	k79	k79: Unmodified	339127.207	444369.293	0.76316526	0.762993557	1.686744599
Byrum_061019_MCF_NoTX_03.raw (F057896)	Histone H3.3 OS=Homo sapiens OX=9606 GN=H3-3A PE=1 SV=2	k9	k9: Acetyl	228913.9531	344299714	0.000664868	0.000664868	-10.55368476
Byrum_061019_MCF_NoTX_03.raw (F057896)	Histone H3.3 OS=Homo sapiens OX=9606 GN=H3-3A PE=1 SV=2	k9	k9: Dimethyl	1118466.609	344299714	0.003248526	0.003248525	-8.261305144
Byrum_061019_MCF_NoTX_03.raw (F057896)	Histone H3.3 OS=Homo sapiens OX=9606 GN=H3-3A PE=1 SV=2	k9	k9: Methyl	321302846.7	344299714	0.933206836	0.933206565	3.804418239
Byrum_061019_MCF_NoTX_03.raw (F057896)	Histone H3.3 OS=Homo sapiens OX=9606 GN=H3-3A PE=1 SV=2	k9	k9: Trimethyl	354099.3281	344299714	0.001028462	0.001028462	-9.923811059
Byrum_061019_MCF_NoTX_03.raw (F057896)	Histone H3.3 OS=Homo sapiens OX=9606 GN=H3-3A PE=1 SV=2	k9	k9: Unmodified	21295387.38	344299714	0.061851307	0.061851289	-3.922941057
Byrum_061019_MCF_NoTX_03.raw (F057896)	Histone H4 OS=Homo sapiens OX=9606 GN=H4C1 PE=1 SV=2	k16	k16: Unmodified	0	0	NA	0	#NAME?
Byrum_061019_MCF_NoTX_03.raw (F057896)	Histone H4 OS=Homo sapiens OX=9606 GN=H4C1 PE=1 SV=2	k20	k20: Dimethyl	7480626.076	8936367.133	0.837099233	0.837089866	2.361306163
Byrum_061019_MCF_NoTX_03.raw (F057896)	Histone H4 OS=Homo sapiens OX=9606 GN=H4C1 PE=1 SV=2	k20	k20: Methyl	730716.3281	8936367.133	0.081768835	0.08176792	-3.489251992
Byrum_061019_MCF_NoTX_03.raw (F057896)	Histone H4 OS=Homo sapiens OX=9606 GN=H4C1 PE=1 SV=2	k20	k20: Unmodified	725024.7285	8936367.133	0.081131932	0.081131024	-3.501533558
Byrum_061019_MCF_NoTX_03.raw (F057896)	Histone H4 OS=Homo sapiens OX=9606 GN=H4C1 PE=1 SV=2	k31	k31: Unmodified	131643705.7	131643705.7	1	0.99999924	20.32820711
Byrum_061019_MCF_NoTX_03.raw (F057896)	Histone H4 OS=Homo sapiens OX=9606 GN=H4C1 PE=1 SV=2	r55	r55: Unmodified	1082283.785	1082283.785	1	0.999907611	13.40179122
Byrum_061019_MCF_NoTX_03.raw (F057896)	Stathmin OS=Homo sapiens OX=9606 GN=STMN1 PE=1 SV=3	k8	k8: Unmodified	62438.51563	62438.51563	1	0.998400985	9.28629243
Byrum_061019_MDA_HU_01.raw (F057890)	Histone H3.1t OS=Homo sapiens OX=9606 GN=HIST3H3 PE=1 SV=3	k56	k56: Unmodified	536218.1875	536218.1875	1	0.999813544	12.38860444
Byrum_061019_MDA_HU_01.raw (F057890)	Histone H3.3 OS=Homo sapiens OX=9606 GN=H3-3A PE=1 SV=2	k56	k56: Unmodified	536218.1875	536218.1875	1	0.999813544	12.38860444
Byrum_061019_MDA_HU_01.raw (F057890)	Histone H4 OS=Homo sapiens OX=9606 GN=H4C1 PE=1 SV=2	k31	k31: Unmodified	292238.0234	292238.0234	1	0.99965793	11.51292819
Byrum_061019_MDA_HU_01.raw (F057890)	Histone H4 OS=Homo sapiens OX=9606 GN=H4C1 PE=1 SV=2	r55	r55: Dimethyl	146332.7969	2312789.547	0.063271125	0.06326839	-3.888078971
Byrum_061019_MDA_HU_01.raw (F057890)	Histone H4 OS=Homo sapiens OX=9606 GN=H4C1 PE=1 SV=2	r55	r55: Unmodified	2166456.75	2312789.547	0.936728875	0.936688374	3.887026817
Byrum_061019_MDA_HU_01.raw (F057890)	type I cytoskeletal 10 OS=Homo sapiens OX=9606 GN=KRT10 PE=1 SV=6	r332	r332: Methyl	505273.2188	1232787.406	0.409862411	0.409829167	-0.52610996
Byrum_061019_MDA_HU_01.raw (F057890)	type I cytoskeletal 10 OS=Homo sapiens OX=9606 GN=KRT10 PE=1 SV=6	r332	r332: Unmodified	727514.1875	1232787.406	0.590137589	0.590089723	0.525626169
Byrum_061019_MDA_HU_01.raw (F057890)	type II cytoskeletal 1 OS=Homo sapiens OX=9606 GN=KRT1 PE=1 SV=6	r491	r491: Unmodified	4152116.5	4152116.5	1	0.999975916	15.3415593
Byrum_061019_MDA_HU_01.raw (F057890)	type II cytoskeletal 1 OS=Homo sapiens OX=9606 GN=KRT1 PE=1 SV=6	r601	r601: Unmodified	686195	686195	1	0.99985429	12.7444029
Byrum_061019_MDA_HU_01.raw (F057890)	Stathmin OS=Homo sapiens OX=9606 GN=STMN1 PE=1 SV=3	s24	s24: Unmodified	104848.7109	104848.7109	1	0.999047154	10.03409341
Byrum_061019_MDA_HU_01.raw (F057898)	Heterogeneous nuclear ribonucleoproteins C1/C2 OS=Homo sapiens OX=9606 GN=HNRNPC PE=1 SV=4	k7	k7: Unmodified	77944.74219	77944.74219	1	0.998718684	9.606307898
Byrum_061019_MDA_HU_01.raw (F057898)	High mobility group protein HMG-I/HMG-Y OS=Homo sapiens OX=9606 GN=HMGA1 PE=1 SV=3	k17	k17: Methyl	69583.28906	296093.0391	0.235004812	0.234925471	-1.703397156
Byrum_061019_MDA_HU_01.raw (F057898)	High mobility group protein HMG-I/HMG-Y OS=Homo sapiens OX=9606 GN=HMGA1 PE=1 SV=3	k17	k17: Unmodified	226509.75	296093.0391	0.764995188	0.764736912	1.700688526
Byrum_061019_MDA_HU_01.raw (F057898)	Histone H3.1t OS=Homo sapiens OX=9606 GN=HIST3H3 PE=1 SV=3	k122	k122: Methyl	69141.71875	386123968.6	0.000179066	0.000179066	-12.44696204
Byrum_061019_MDA_HU_01.raw (F057898)	Histone H3.1t OS=Homo sapiens OX=9606 GN=HIST3H3 PE=1 SV=3	k122	k122: Unmodified	386054826.9	386123968.6	0.999820934	0.999820675	12.44487659
Byrum_061019_MDA_HU_01.raw (F057898)	Histone H3.1t OS=Homo sapiens OX=9606 GN=HIST3H3 PE=1 SV=3	k14	k14: Unmodified	112639893.3	112639893.3	1	0.999999112	20.10328644
Byrum_061019_MDA_HU_01.raw (F057898)	Histone H3.1t OS=Homo sapiens OX=9606 GN=HIST3H3 PE=1 SV=3	k27	k27: Dimethyl	42403691.68	126505071.1	0.335193612	0.335193347	-0.987941308
Byrum_061019_MDA_HU_01.raw (F057898)	Histone H3.1t OS=Homo sapiens OX=9606 GN=HIST3H3 PE=1 SV=3	k27	k27: Methyl	27110258.27	126505071.1	0.214301751	0.214301582	-1.874333158
Byrum_061019_MDA_HU_01.raw (F057898)	Histone H3.1t OS=Homo sapiens OX=9606 GN=HIST3H3 PE=1 SV=3	k27	k27: Trimethyl	45362807.73	126505071.1	0.358584896	0.358584612	-0.838945386
Byrum_061019_MDA_HU_01.raw (F057898)	Histone H3.1t OS=Homo sapiens OX=9606 GN=HIST3H3 PE=1 SV=3	k27	k27: Unmodified	11628313.47	126505071.1	0.091919742	0.091919669	-3.304374418
Byrum_061019_MDA_HU_01.raw (F057898)	Histone H3.1t OS=Homo sapiens OX=9606 GN=HIST3H3 PE=1 SV=3	k36	k36: Methyl	88640.92969	126505071.1	0.000700691	0.00070069	-10.47792449
Byrum_061019_MDA_HU_01.raw (F057898)	Histone H3.1t OS=Homo sapiens OX=9606 GN=HIST3H3 PE=1 SV=3	k36	k36: Unmodified	126416430.2	126505071.1	0.999299309	0.999298519	10.47629669
Byrum_061019_MDA_HU_01.raw (F057898)	Histone H3.1t OS=Homo sapiens OX=9606 GN=HIST3H3 PE=1 SV=3	k56	k56: Unmodified	149949846.7	149949846.7	1	0.999999333	20.51604862
Byrum_061019_MDA_HU_01.raw (F057898)	Histone H3.1t OS=Homo sapiens OX=9606 GN=HIST3H3 PE=1 SV=3	k79	k79: Methyl	253452.3984	2371231.27	0.10688641	0.106881903	-3.062833357
Byrum_061019_MDA_HU_01.raw (F057898)	Histone H3.1t OS=Homo sapiens OX=9606 GN=HIST3H3 PE=1 SV=3	k79	k79: Unmodified	2117778.871	2371231.27	0.89311359	0.893075927	3.062196131
Byrum_061019_MDA_HU_01.raw (F057898)	Histone H3.1t OS=Homo sapiens OX=9606 GN=HIST3H3 PE=1 SV=3	k9	k9: Acetyl	252153.8281	112760120.7	0.002236197	0.002236195	-8.801508603
Byrum_061019_MDA_HU_01.raw (F057898)	Histone H3.1t OS=Homo sapiens OX=9606 GN=HIST3H3 PE=1 SV=3	k9	k9: Dimethyl	614831.9219	112760120.7	0.005452565	0.00545256	-7.510962514
Byrum_061019_MDA_HU_01.raw (F057898)	Histone H3.1t OS=Homo sapiens OX=9606 GN=HIST3H3 PE=1 SV=3	k9	k9: Methyl	96332569.68	112760120.7	0.854314177	0.854313419	2.551897448
Byrum_061019_MDA_HU_01.raw (F057898)	Histone H3.1t OS=Homo sapiens OX=9606 GN=HIST3H3 PE=1 SV=3	k9	k9: Trimethyl	3535305.094	112760120.7	0.031352442	0.031352414	-4.949323457
Byrum_061019_MDA_HU_01.raw (F057898)	Histone H3.1t OS=Homo sapiens OX=9606 GN=HIST3H3 PE=1 SV=3	k9	k9: Unmodified	12025260.14	112760120.7	0.106644619	0.106644525	-3.066424455
Byrum_061019_MDA_HU_01.raw (F057898)	Histone H3.3 OS=Homo sapiens OX=9606 GN=H3-3A PE=1 SV=2	k122	k122: Methyl	69141.71875	386123968.6	0.000179066	0.000179066	-12.44696204
Byrum_061019_MDA_HU_01.raw (F057898)	Histone H3.3 OS=Homo sapiens OX=9606 GN=H3-3A PE=1 SV=2	k122	k122: Unmodified	386054826.9	386123968.6	0.999820934	0.999820675	12.44487659
Byrum_061019_MDA_HU_01.raw (F057898)	Histone H3.3 OS=Homo sapiens OX=9606 GN=H3-3A PE=1 SV=2	k14	k14: Unmodified	112639893.3	112639893.3	1	0.999999112	20.10328644
Byrum_061019_MDA_HU_01.raw (F057898)	Histone H3.3 OS=Homo sapiens OX=9606 GN=H3-3A PE=1 SV=2	k18	k18: Methyl	9226154.563	162810752.1	0.056667968	0.056667934	-4.057161208
Byrum_061019_MDA_HU_01.raw (F057898)	Histone H3.3 OS=Homo sapiens OX=9606 GN=H3-3A PE=1 SV=2	k18	k18: Unmodified	153584597.5	162810752.1	0.943332032	0.943331452	4.057144632
Byrum_061019_MDA_HU_01.raw (F057898)	Histone H3.3 OS=Homo sapiens OX=9606 GN=H3-3A PE=1 SV=2	k23	k23: Acetyl	991491.9375	50170858.81	0.019762307	0.019762268	-5.632311244
Byrum_061019_MDA_HU_01.raw (F057898)	Histone H3.3 OS=Homo sapiens OX=9606 GN=H3-3A PE=1 SV=2	k23	k23: Unmodified	49179366.88	50170858.81	0.980237693	0.980235739	5.632162811
Byrum_061019_MDA_HU_01.raw (F057898)	Histone H3.3 OS=Homo sapiens OX=9606 GN=H3-3A PE=1 SV=2	k27	k27: Trimethyl	613629.8125	53836379	0.011398051	0.01139803	-6.438533358
Byrum_061019_MDA_HU_01.raw (F057898)	Histone H3.3 OS=Homo sapiens OX=9606 GN=H3-3A PE=1 SV=2	k27	k27: Unmodified	53222749.19	53836379	0.988601949	0.988600112	6.438295558
Byrum_061019_MDA_HU_01.raw (F057898)	Histone H3.3 OS=Homo sapiens OX=9606 GN=H3-3A PE=1 SV=2	k36	k36: Unmodified	3665520.188	3665520.188	1	0.999972719	15.16173033
Byrum_061019_MDA_HU_01.raw (F057898)	Histone H3.3 OS=Homo sapiens OX=9606 GN=H3-3A PE=1 SV=2	k56	k56: Unmodified	149949846.7	149949846.7	1	0.999999333	20.51604862
Byrum_061019_MDA_HU_01.raw (F057898)	Histone H3.3 OS=Homo sapiens OX=9606 GN=H3-3A PE=1 SV=2	k79	k79: Methyl	253452.3984	2505453.223	0.1011603	0.101156262	-3.151484695
Byrum_061019_MDA_HU_01.raw (F057898)	Histone H3.3 OS=Homo sapiens OX=9606 GN=H3-3A PE=1 SV=2	k79	k79: Unmodified	2252000.824	2505453.223	0.8988397	0.898803827	3.150851529
Byrum_061019_MDA_HU_01.raw (F057898)	Histone H3.3 OS=Homo sapiens OX=9606 GN=H3-3A PE=1 SV=2	k9	k9: Acetyl	252153.8281	112760120.7	0.002236197	0.002236195	-8.801508603
Byrum_061019_MDA_HU_01.raw (F057898)	Histone H3.3 OS=Homo sapiens OX=9606 GN=H3-3A PE=1 SV=2	k9	k9: Dimethyl	614831.9219	112760120.7	0.005452565	0.00545256	-7.510962514
Byrum_061019_MDA_HU_01.raw (F057898)	Histone H3.3 OS=Homo sapiens OX=9606 GN=H3-3A PE=1 SV=2	k9	k9: Methyl	96332569.68	112760120.7	0.854314177	0.854313419	2.551897448
Byrum_061019_MDA_HU_01.raw (F057898)	Histone H3.3 OS=Homo sapiens OX=9606 GN=H3-3A PE=1 SV=2	k9	k9: Trimethyl	3535305.094	112760120.7	0.031352442	0.031352414	-4.949323457
Byrum_061019_MDA_HU_01.raw (F057898)	Histone H3.3 OS=Homo sapiens OX=9606 GN=H3-3A PE=1 SV=2	k9	k9: Unmodified	12025260.14	112760120.7	0.106644619	0.106644525	-3.066424455
Byrum_061019_MDA_HU_01.raw (F057898)	Histone H4 OS=Homo sapiens OX=9606 GN=H4C1 PE=1 SV=2	k16	k16: Unmodified	8392948	8392948	1	0.999988085	16.35689002
Byrum_061019_MDA_HU_01.raw (F057898)	Histone H4 OS=Homo sapiens OX=9606 GN=H4C1 PE=1 SV=2	k20	k20: Dimethyl	393705168.7	514091658.2	0.765826799	0.76582665	1.709440962
Byrum_061019_MDA_HU_01.raw (F057898)	Histone H4 OS=Homo sapiens OX=9606 GN=H4C1 PE=1 SV=2	k20	k20: Methyl	100784657.6	514091658.2	0.196044141	0.196044103	-2.035938115
Byrum_061019_MDA_HU_01.raw (F057898)	Histone H4 OS=Homo sapiens OX=9606 GN=H4C1 PE=1 SV=2	k20	k20: Unmodified	19601831.84	514091658.2	0.03812906	0.038129053	-4.656880741
Byrum_061019_MDA_HU_01.raw (F057898)	Histone H4 OS=Homo sapiens OX=9606 GN=H4C1 PE=1 SV=2	k31	k31: Dimethyl	642448.6094	2170330018	0.000296014	0.000296014	-11.7216187
Byrum_061019_MDA_HU_01.raw (F057898)	Histone H4 OS=Homo sapiens OX=9606 GN=H4C1 PE=1 SV=2	k31	k31: Unmodified	2169687570	2170330018	0.999703986	0.99970394	11.72139409
Byrum_061019_MDA_HU_01.raw (F057898)	Histone H4 OS=Homo sapiens OX=9606 GN=H4C1 PE=1 SV=2	r55	r55: Unmodified	2166456.75	2166456.75	1	0.999953844	14.40304982
Byrum_061019_MDA_HU_01.raw (F057898)	type I cytoskeletal 10 OS=Homo sapiens OX=9606 GN=KRT10 PE=1 SV=6	r332	r332: Unmodified	727514.1875	727514.1875	1	0.999862565	12.82875967
Byrum_061019_MDA_HU_01.raw (F057898)	type II cytoskeletal 1 OS=Homo sapiens OX=9606 GN=KRT1 PE=1 SV=6	r601	r601: Unmodified	686195	686195	1	0.99985429	12.7444029
Byrum_061019_MDA_HU_01.raw (F057898)	Putative histone H3.X OS=Homo sapiens OX=9606 PE=5 SV=1	k9	k9: Methyl	120227.3984	120227.3984	1	0.999168934	10.23154999
Byrum_061019_MDA_HU_01.raw (F057898)	Stathmin OS=Homo sapiens OX=9606 GN=STMN1 PE=1 SV=3	k8	k8: Methyl	89388.92188	1841120.297	0.048551375	0.048548738	-4.292624056
Byrum_061019_MDA_HU_01.raw (F057898)	Stathmin OS=Homo sapiens OX=9606 GN=STMN1 PE=1 SV=3	k8	k8: Unmodified	1751731.375	1841120.297	0.951448625	0.95139695	4.290928649
Byrum_061019_MDA_HU_01.raw (F057898)	Stathmin OS=Homo sapiens OX=9606 GN=STMN1 PE=1 SV=3	s24	s24: Unmodified	104848.7109	104848.7109	1	0.999047154	10.03409341
Byrum_061019_MDA_HU_02.raw (F057892)	Histone H3.1t OS=Homo sapiens OX=9606 GN=HIST3H3 PE=1 SV=3	k56	k56: Unmodified	154238.4844	154238.4844	1	0.999352073	10.59094706
Byrum_061019_MDA_HU_02.raw (F057892)	Histone H3.3 OS=Homo sapiens OX=9606 GN=H3-3A PE=1 SV=2	k56	k56: Unmodified	154238.4844	154238.4844	1	0.999352073	10.59094706
Byrum_061019_MDA_HU_02.raw (F057892)	Histone H4 OS=Homo sapiens OX=9606 GN=H4C1 PE=1 SV=2	k31	k31: Unmodified	451953.0117	451953.0117	1	0.999778787	12.14195707
Byrum_061019_MDA_HU_02.raw (F057892)	Histone H4 OS=Homo sapiens OX=9606 GN=H4C1 PE=1 SV=2	r55	r55: Dimethyl	132070.125	1834171.688	0.072005323	0.072001398	-3.688025818
Byrum_061019_MDA_HU_02.raw (F057892)	Histone H4 OS=Homo sapiens OX=9606 GN=H4C1 PE=1 SV=2	r55	r55: Unmodified	1702101.563	1834171.688	0.927994677	0.927944085	3.686849104
Byrum_061019_MDA_HU_02.raw (F057892)	type I cytoskeletal 10 OS=Homo sapiens OX=9606 GN=KRT10 PE=1 SV=6	r332	r332: Methyl	119879.7031	895529.0156	0.133864678	0.133849731	-2.694003097
Byrum_061019_MDA_HU_02.raw (F057892)	type I cytoskeletal 10 OS=Homo sapiens OX=9606 GN=KRT10 PE=1 SV=6	r332	r332: Unmodified	775649.3125	895529.0156	0.866135322	0.866038615	2.69261416
Byrum_061019_MDA_HU_02.raw (F057892)	type II cytoskeletal 1 OS=Homo sapiens OX=9606 GN=KRT1 PE=1 SV=6	r601	r601: Methyl	13625.51367	722865.1582	0.018849316	0.018846709	-5.702094057
Byrum_061019_MDA_HU_02.raw (F057892)	type II cytoskeletal 1 OS=Homo sapiens OX=9606 GN=KRT1 PE=1 SV=6	r601	r601: Unmodified	709239.6445	722865.1582	0.981150684	0.981014972	5.691341134
Byrum_061019_MDA_HU_02.raw (F057892)	Stathmin OS=Homo sapiens OX=9606 GN=STMN1 PE=1 SV=3	s24	s24: Unmodified	188317.8594	188317.8594	1	0.999469265	10.87895411
Byrum_061019_MDA_HU_02.raw (F057901)	Heterogeneous nuclear ribonucleoproteins C1/C2 OS=Homo sapiens OX=9606 GN=HNRNPC PE=1 SV=4	k7	k7: Unmodified	79928.50781	79928.50781	1	0.998750445	9.642566346
Byrum_061019_MDA_HU_02.raw (F057901)	High mobility group protein HMG-I/HMG-Y OS=Homo sapiens OX=9606 GN=HMGA1 PE=1 SV=3	k17	k17: Methyl	194407.75	749139.0547	0.25950823	0.259473594	-1.512963457
Byrum_061019_MDA_HU_02.raw (F057901)	High mobility group protein HMG-I/HMG-Y OS=Homo sapiens OX=9606 GN=HMGA1 PE=1 SV=3	k17	k17: Unmodified	554731.3047	749139.0547	0.74049177	0.740392938	1.511961503
Byrum_061019_MDA_HU_02.raw (F057901)	Histone H3.1t OS=Homo sapiens OX=9606 GN=HIST3H3 PE=1 SV=3	k122	k122: Unmodified	273975411.6	273975411.6	1	0.999999635	21.38561499
Byrum_061019_MDA_HU_02.raw (F057901)	Histone H3.1t OS=Homo sapiens OX=9606 GN=HIST3H3 PE=1 SV=3	k14	k14: Unmodified	1024657693	1024657693	1	0.999999902	23.28863869
Byrum_061019_MDA_HU_02.raw (F057901)	Histone H3.1t OS=Homo sapiens OX=9606 GN=HIST3H3 PE=1 SV=3	k27	k27: Dimethyl	28344414.03	85530334.6	0.331396038	0.331395651	-1.012598071
Byrum_061019_MDA_HU_02.raw (F057901)	Histone H3.1t OS=Homo sapiens OX=9606 GN=HIST3H3 PE=1 SV=3	k27	k27: Methyl	36455904.81	85530334.6	0.426233628	0.42623313	-0.428821936
Byrum_061019_MDA_HU_02.raw (F057901)	Histone H3.1t OS=Homo sapiens OX=9606 GN=HIST3H3 PE=1 SV=3	k27	k27: Trimethyl	13420485.01	85530334.6	0.156909067	0.156908884	-2.425761523
Byrum_061019_MDA_HU_02.raw (F057901)	Histone H3.1t OS=Homo sapiens OX=9606 GN=HIST3H3 PE=1 SV=3	k27	k27: Unmodified	7309530.75	85530334.6	0.085461267	0.085461167	-3.419703509
Byrum_061019_MDA_HU_02.raw (F057901)	Histone H3.1t OS=Homo sapiens OX=9606 GN=HIST3H3 PE=1 SV=3	k36	k36: Methyl	418416.3125	85530334.6	0.004892022	0.004892017	-7.668279955
Byrum_061019_MDA_HU_02.raw (F057901)	Histone H3.1t OS=Homo sapiens OX=9606 GN=HIST3H3 PE=1 SV=3	k36	k36: Unmodified	85111918.29	85530334.6	0.995107978	0.995106814	7.667933502
Byrum_061019_MDA_HU_02.raw (F057901)	Histone H3.1t OS=Homo sapiens OX=9606 GN=HIST3H3 PE=1 SV=3	k56	k56: Unmodified	87933717.52	87933717.52	1	0.999998863	19.74605694
Byrum_061019_MDA_HU_02.raw (F057901)	Histone H3.1t OS=Homo sapiens OX=9606 GN=HIST3H3 PE=1 SV=3	k79	k79: Methyl	90995.70313	3091356.695	0.029435524	0.029434571	-5.043241942
Byrum_061019_MDA_HU_02.raw (F057901)	Histone H3.1t OS=Homo sapiens OX=9606 GN=HIST3H3 PE=1 SV=3	k79	k79: Unmodified	3000360.992	3091356.695	0.970564476	0.970533081	5.041609275
Byrum_061019_MDA_HU_02.raw (F057901)	Histone H3.1t OS=Homo sapiens OX=9606 GN=HIST3H3 PE=1 SV=3	k9	k9: Dimethyl	195400.1563	1024657693	0.000190698	0.000190698	-12.35614778
Byrum_061019_MDA_HU_02.raw (F057901)	Histone H3.1t OS=Homo sapiens OX=9606 GN=HIST3H3 PE=1 SV=3	k9	k9: Methyl	1016608677	1024657693	0.992144678	0.992144581	6.980718334
Byrum_061019_MDA_HU_02.raw (F057901)	Histone H3.1t OS=Homo sapiens OX=9606 GN=HIST3H3 PE=1 SV=3	k9	k9: Trimethyl	349518.1406	1024657693	0.000341107	0.000341107	-11.51699502
Byrum_061019_MDA_HU_02.raw (F057901)	Histone H3.1t OS=Homo sapiens OX=9606 GN=HIST3H3 PE=1 SV=3	k9	k9: Unmodified	7504098	1024657693	0.007323517	0.007323516	-7.082643308
Byrum_061019_MDA_HU_02.raw (F057901)	Histone H3.3 OS=Homo sapiens OX=9606 GN=H3-3A PE=1 SV=2	k122	k122: Unmodified	273975411.6	273975411.6	1	0.999999635	21.38561499
Byrum_061019_MDA_HU_02.raw (F057901)	Histone H3.3 OS=Homo sapiens OX=9606 GN=H3-3A PE=1 SV=2	k14	k14: Unmodified	1024657693	1024657693	1	0.999999902	23.28863869
Byrum_061019_MDA_HU_02.raw (F057901)	Histone H3.3 OS=Homo sapiens OX=9606 GN=H3-3A PE=1 SV=2	k18	k18: Methyl	5455373	1050853387	0.005191374	0.005191374	-7.582158905
Byrum_061019_MDA_HU_02.raw (F057901)	Histone H3.3 OS=Homo sapiens OX=9606 GN=H3-3A PE=1 SV=2	k18	k18: Unmodified	1045398014	1050853387	0.994808626	0.994808531	7.582132321
Byrum_061019_MDA_HU_02.raw (F057901)	Histone H3.3 OS=Homo sapiens OX=9606 GN=H3-3A PE=1 SV=2	k23	k23: Unmodified	26195693.17	26195693.17	1	0.999996183	17.99897011
Byrum_061019_MDA_HU_02.raw (F057901)	Histone H3.3 OS=Homo sapiens OX=9606 GN=H3-3A PE=1 SV=2	k27	k27: Unmodified	27298833.45	27298833.45	1	0.999996337	18.05847978
Byrum_061019_MDA_HU_02.raw (F057901)	Histone H3.3 OS=Homo sapiens OX=9606 GN=H3-3A PE=1 SV=2	k36	k36: Unmodified	1103140.279	1103140.279	1	0.999909358	13.42932864
Byrum_061019_MDA_HU_02.raw (F057901)	Histone H3.3 OS=Homo sapiens OX=9606 GN=H3-3A PE=1 SV=2	k56	k56: Unmodified	87933717.52	87933717.52	1	0.999998863	19.74605694
Byrum_061019_MDA_HU_02.raw (F057901)	Histone H3.3 OS=Homo sapiens OX=9606 GN=H3-3A PE=1 SV=2	k79	k79: Methyl	90995.70313	3091356.695	0.029435524	0.029434571	-5.043241942
Byrum_061019_MDA_HU_02.raw (F057901)	Histone H3.3 OS=Homo sapiens OX=9606 GN=H3-3A PE=1 SV=2	k79	k79: Unmodified	3000360.992	3091356.695	0.970564476	0.970533081	5.041609275
Byrum_061019_MDA_HU_02.raw (F057901)	Histone H3.3 OS=Homo sapiens OX=9606 GN=H3-3A PE=1 SV=2	k9	k9: Dimethyl	195400.1563	1024657693	0.000190698	0.000190698	-12.35614778
Byrum_061019_MDA_HU_02.raw (F057901)	Histone H3.3 OS=Homo sapiens OX=9606 GN=H3-3A PE=1 SV=2	k9	k9: Methyl	1016608677	1024657693	0.992144678	0.992144581	6.980718334
Byrum_061019_MDA_HU_02.raw (F057901)	Histone H3.3 OS=Homo sapiens OX=9606 GN=H3-3A PE=1 SV=2	k9	k9: Trimethyl	349518.1406	1024657693	0.000341107	0.000341107	-11.51699502
Byrum_061019_MDA_HU_02.raw (F057901)	Histone H3.3 OS=Homo sapiens OX=9606 GN=H3-3A PE=1 SV=2	k9	k9: Unmodified	7504098	1024657693	0.007323517	0.007323516	-7.082643308
Byrum_061019_MDA_HU_02.raw (F057901)	Histone H4 OS=Homo sapiens OX=9606 GN=H4C1 PE=1 SV=2	k16	k16: Unmodified	5662695.5	5662695.5	1	0.999982341	15.78920133
Byrum_061019_MDA_HU_02.raw (F057901)	Histone H4 OS=Homo sapiens OX=9606 GN=H4C1 PE=1 SV=2	k20	k20: Dimethyl	322342937.8	435438527.7	0.740271972	0.740271802	1.511052427
Byrum_061019_MDA_HU_02.raw (F057901)	Histone H4 OS=Homo sapiens OX=9606 GN=H4C1 PE=1 SV=2	k20	k20: Methyl	105382590.9	435438527.7	0.242014852	0.242014797	-1.64707443
Byrum_061019_MDA_HU_02.raw (F057901)	Histone H4 OS=Homo sapiens OX=9606 GN=H4C1 PE=1 SV=2	k20	k20: Unmodified	7712999.008	435438527.7	0.017713175	0.017713171	-5.793249919
Byrum_061019_MDA_HU_02.raw (F057901)	Histone H4 OS=Homo sapiens OX=9606 GN=H4C1 PE=1 SV=2	k31	k31: Dimethyl	329468.3047	1744947285	0.000188813	0.000188813	-12.37048381
Byrum_061019_MDA_HU_02.raw (F057901)	Histone H4 OS=Homo sapiens OX=9606 GN=H4C1 PE=1 SV=2	k31	k31: Unmodified	1744617817	1744947285	0.999811187	0.99981113	12.37004591
Byrum_061019_MDA_HU_02.raw (F057901)	Histone H4 OS=Homo sapiens OX=9606 GN=H4C1 PE=1 SV=2	r55	r55: Unmodified	1702101.563	1702101.563	1	0.999941253	14.0550295
Byrum_061019_MDA_HU_02.raw (F057901)	type I cytoskeletal 10 OS=Homo sapiens OX=9606 GN=KRT10 PE=1 SV=6	r332	r332: Unmodified	775649.3125	775649.3125	1	0.999871092	12.92118881
Byrum_061019_MDA_HU_02.raw (F057901)	type II cytoskeletal 1 OS=Homo sapiens OX=9606 GN=KRT1 PE=1 SV=6	r601	r601: Unmodified	709239.6445	709239.6445	1	0.999859024	12.79205747
Byrum_061019_MDA_HU_02.raw (F057901)	Stathmin OS=Homo sapiens OX=9606 GN=STMN1 PE=1 SV=3	s24	s24: Unmodified	188317.8594	188317.8594	1	0.999469265	10.87895411
Byrum_061019_MDA_HU_03.raw (F057894)	Histone H3.1t OS=Homo sapiens OX=9606 GN=HIST3H3 PE=1 SV=3	k56	k56: Unmodified	190290.9688	190290.9688	1	0.999474765	10.89399138
Byrum_061019_MDA_HU_03.raw (F057894)	Histone H3.3 OS=Homo sapiens OX=9606 GN=H3-3A PE=1 SV=2	k56	k56: Unmodified	190290.9688	190290.9688	1	0.999474765	10.89399138
Byrum_061019_MDA_HU_03.raw (F057894)	Histone H4 OS=Homo sapiens OX=9606 GN=H4C1 PE=1 SV=2	k31	k31: Unmodified	391849.7656	391849.7656	1	0.999744865	11.93608492
Byrum_061019_MDA_HU_03.raw (F057894)	Histone H4 OS=Homo sapiens OX=9606 GN=H4C1 PE=1 SV=2	r55	r55: Unmodified	1798785.625	1798785.625	1	0.99994441	14.13473564
Byrum_061019_MDA_HU_03.raw (F057894)	type I cytoskeletal 10 OS=Homo sapiens OX=9606 GN=KRT10 PE=1 SV=6	r332	r332: Methyl	137182.25	1237420.5	0.110861465	0.110852507	-3.003781356
Byrum_061019_MDA_HU_03.raw (F057894)	type I cytoskeletal 10 OS=Homo sapiens OX=9606 GN=KRT10 PE=1 SV=6	r332	r332: Unmodified	1100238.25	1237420.5	0.889138535	0.889066686	3.002598956
Byrum_061019_MDA_HU_03.raw (F057894)	type II cytoskeletal 1 OS=Homo sapiens OX=9606 GN=KRT1 PE=1 SV=6	r491	r491: Methyl	274451.2188	3396388.969	0.080806769	0.08080439	-3.507866331
Byrum_061019_MDA_HU_03.raw (F057894)	type II cytoskeletal 1 OS=Homo sapiens OX=9606 GN=KRT1 PE=1 SV=6	r491	r491: Unmodified	3121937.75	3396388.969	0.919193231	0.919166168	3.50729455
Byrum_061019_MDA_HU_03.raw (F057894)	type II cytoskeletal 1 OS=Homo sapiens OX=9606 GN=KRT1 PE=1 SV=6	r601	r601: Unmodified	620627.5625	620627.5625	1	0.999838899	12.59951205
Byrum_061019_MDA_HU_03.raw (F057894)	Stathmin OS=Homo sapiens OX=9606 GN=STMN1 PE=1 SV=3	s24	s24: Unmodified	171766.375	171766.375	1	0.999418153	10.74623193
Byrum_061019_MDA_HU_03.raw (F057903)	Heterogeneous nuclear ribonucleoproteins C1/C2 OS=Homo sapiens OX=9606 GN=HNRNPC PE=1 SV=4	k7	k7: Unmodified	342815.375	342815.375	1	0.999708383	11.7432161
Byrum_061019_MDA_HU_03.raw (F057903)	High mobility group protein HMG-I/HMG-Y OS=Homo sapiens OX=9606 GN=HMGA1 PE=1 SV=3	k17	k17: Methyl	46716.73047	165527.2617	0.282229827	0.282059427	-1.347865278
Byrum_061019_MDA_HU_03.raw (F057903)	High mobility group protein HMG-I/HMG-Y OS=Homo sapiens OX=9606 GN=HMGA1 PE=1 SV=3	k17	k17: Unmodified	118810.5313	165527.2617	0.717770173	0.717336808	1.343566631
Byrum_061019_MDA_HU_03.raw (F057903)	Histone H3.1t OS=Homo sapiens OX=9606 GN=HIST3H3 PE=1 SV=3	k122	k122: Unmodified	184866250.7	184866250.7	1	0.999999459	20.81805044
Byrum_061019_MDA_HU_03.raw (F057903)	Histone H3.1t OS=Homo sapiens OX=9606 GN=HIST3H3 PE=1 SV=3	k14	k14: Unmodified	423972655.7	423972655.7	1	0.999999764	22.01553979
Byrum_061019_MDA_HU_03.raw (F057903)	Histone H3.1t OS=Homo sapiens OX=9606 GN=HIST3H3 PE=1 SV=3	k27	k27: Dimethyl	23719100.71	62767216.76	0.377889955	0.377889353	-0.719207327
Byrum_061019_MDA_HU_03.raw (F057903)	Histone H3.1t OS=Homo sapiens OX=9606 GN=HIST3H3 PE=1 SV=3	k27	k27: Methyl	18749422.77	62767216.76	0.298713624	0.298713148	-1.231243942
Byrum_061019_MDA_HU_03.raw (F057903)	Histone H3.1t OS=Homo sapiens OX=9606 GN=HIST3H3 PE=1 SV=3	k27	k27: Trimethyl	13446032.01	62767216.76	0.214220619	0.214220277	-1.875029891
Byrum_061019_MDA_HU_03.raw (F057903)	Histone H3.1t OS=Homo sapiens OX=9606 GN=HIST3H3 PE=1 SV=3	k27	k27: Unmodified	6852661.273	62767216.76	0.109175803	0.109175629	-3.028490188
Byrum_061019_MDA_HU_03.raw (F057903)	Histone H3.1t OS=Homo sapiens OX=9606 GN=HIST3H3 PE=1 SV=3	k36	k36: Methyl	114358.9922	62767216.76	0.001821954	0.001821951	-9.097668998
Byrum_061019_MDA_HU_03.raw (F057903)	Histone H3.1t OS=Homo sapiens OX=9606 GN=HIST3H3 PE=1 SV=3	k36	k36: Unmodified	62652857.77	62767216.76	0.998178046	0.998176456	9.096405697
Byrum_061019_MDA_HU_03.raw (F057903)	Histone H3.1t OS=Homo sapiens OX=9606 GN=HIST3H3 PE=1 SV=3	k56	k56: Methyl	1186228.75	58579405.38	0.020249928	0.020249894	-5.596427593
Byrum_061019_MDA_HU_03.raw (F057903)	Histone H3.1t OS=Homo sapiens OX=9606 GN=HIST3H3 PE=1 SV=3	k56	k56: Unmodified	57393176.63	58579405.38	0.979750072	0.979748399	5.596303464
Byrum_061019_MDA_HU_03.raw (F057903)	Histone H3.1t OS=Homo sapiens OX=9606 GN=HIST3H3 PE=1 SV=3	k79	k79: Methyl	232192.8594	2496744.676	0.09299824	0.092994515	-3.285893746
Byrum_061019_MDA_HU_03.raw (F057903)	Histone H3.1t OS=Homo sapiens OX=9606 GN=HIST3H3 PE=1 SV=3	k79	k79: Unmodified	2264551.816	2496744.676	0.90700176	0.906965435	3.285208839
Byrum_061019_MDA_HU_03.raw (F057903)	Histone H3.1t OS=Homo sapiens OX=9606 GN=HIST3H3 PE=1 SV=3	k9	k9: Acetyl	677127.1875	423972655.7	0.001597101	0.001597101	-9.288023028
Byrum_061019_MDA_HU_03.raw (F057903)	Histone H3.1t OS=Homo sapiens OX=9606 GN=HIST3H3 PE=1 SV=3	k9	k9: Dimethyl	760104.5	423972655.7	0.001792815	0.001792814	-9.120969264
Byrum_061019_MDA_HU_03.raw (F057903)	Histone H3.1t OS=Homo sapiens OX=9606 GN=HIST3H3 PE=1 SV=3	k9	k9: Methyl	415142828.3	423972655.7	0.979173592	0.979173361	5.555062387
Byrum_061019_MDA_HU_03.raw (F057903)	Histone H3.1t OS=Homo sapiens OX=9606 GN=HIST3H3 PE=1 SV=3	k9	k9: Trimethyl	175848.6289	423972655.7	0.000414764	0.000414764	-11.23482326
Byrum_061019_MDA_HU_03.raw (F057903)	Histone H3.1t OS=Homo sapiens OX=9606 GN=HIST3H3 PE=1 SV=3	k9	k9: Unmodified	7216747.094	423972655.7	0.017021728	0.017021724	-5.851710492
Byrum_061019_MDA_HU_03.raw (F057903)	Histone H3.3 OS=Homo sapiens OX=9606 GN=H3-3A PE=1 SV=2	k122	k122: Unmodified	184866250.7	184866250.7	1	0.999999459	20.81805044
Byrum_061019_MDA_HU_03.raw (F057903)	Histone H3.3 OS=Homo sapiens OX=9606 GN=H3-3A PE=1 SV=2	k14	k14: Unmodified	423972655.7	423972655.7	1	0.999999764	22.01553979
Byrum_061019_MDA_HU_03.raw (F057903)	Histone H3.3 OS=Homo sapiens OX=9606 GN=H3-3A PE=1 SV=2	k18	k18: Methyl	4717556.125	450095953.4	0.010481223	0.010481221	-6.560848415
Byrum_061019_MDA_HU_03.raw (F057903)	Histone H3.3 OS=Homo sapiens OX=9606 GN=H3-3A PE=1 SV=2	k18	k18: Unmodified	445378397.3	450095953.4	0.989518777	0.989518557	6.56081751
Byrum_061019_MDA_HU_03.raw (F057903)	Histone H3.3 OS=Homo sapiens OX=9606 GN=H3-3A PE=1 SV=2	k23	k23: Acetyl	304690.125	26123297.73	0.01166354	0.011663495	-6.404930233
Byrum_061019_MDA_HU_03.raw (F057903)	Histone H3.3 OS=Homo sapiens OX=9606 GN=H3-3A PE=1 SV=2	k23	k23: Unmodified	25818607.6	26123297.73	0.98833646	0.988332677	6.404451227
Byrum_061019_MDA_HU_03.raw (F057903)	Histone H3.3 OS=Homo sapiens OX=9606 GN=H3-3A PE=1 SV=2	k27	k27: Trimethyl	1245075.625	28566743.18	0.043584794	0.043584642	-4.455745542
Byrum_061019_MDA_HU_03.raw (F057903)	Histone H3.3 OS=Homo sapiens OX=9606 GN=H3-3A PE=1 SV=2	k27	k27: Unmodified	27321667.55	28566743.18	0.956415206	0.956411858	4.455624394
Byrum_061019_MDA_HU_03.raw (F057903)	Histone H3.3 OS=Homo sapiens OX=9606 GN=H3-3A PE=1 SV=2	k36	k36: Unmodified	2443445.453	2443445.453	1	0.999959076	14.57662928
Byrum_061019_MDA_HU_03.raw (F057903)	Histone H3.3 OS=Homo sapiens OX=9606 GN=H3-3A PE=1 SV=2	k56	k56: Methyl	1186228.75	58579405.38	0.020249928	0.020249894	-5.596427593
Byrum_061019_MDA_HU_03.raw (F057903)	Histone H3.3 OS=Homo sapiens OX=9606 GN=H3-3A PE=1 SV=2	k56	k56: Unmodified	57393176.63	58579405.38	0.979750072	0.979748399	5.596303464
Byrum_061019_MDA_HU_03.raw (F057903)	Histone H3.3 OS=Homo sapiens OX=9606 GN=H3-3A PE=1 SV=2	k79	k79: Methyl	232192.8594	2611692.445	0.088905131	0.088901727	-3.357323322
Byrum_061019_MDA_HU_03.raw (F057903)	Histone H3.3 OS=Homo sapiens OX=9606 GN=H3-3A PE=1 SV=2	k79	k79: Unmodified	2379499.586	2611692.445	0.911094869	0.911059985	3.356641492
Byrum_061019_MDA_HU_03.raw (F057903)	Histone H3.3 OS=Homo sapiens OX=9606 GN=H3-3A PE=1 SV=2	k9	k9: Acetyl	677127.1875	423972655.7	0.001597101	0.001597101	-9.288023028
Byrum_061019_MDA_HU_03.raw (F057903)	Histone H3.3 OS=Homo sapiens OX=9606 GN=H3-3A PE=1 SV=2	k9	k9: Dimethyl	760104.5	423972655.7	0.001792815	0.001792814	-9.120969264
Byrum_061019_MDA_HU_03.raw (F057903)	Histone H3.3 OS=Homo sapiens OX=9606 GN=H3-3A PE=1 SV=2	k9	k9: Methyl	415142828.3	423972655.7	0.979173592	0.979173361	5.555062387
Byrum_061019_MDA_HU_03.raw (F057903)	Histone H3.3 OS=Homo sapiens OX=9606 GN=H3-3A PE=1 SV=2	k9	k9: Trimethyl	175848.6289	423972655.7	0.000414764	0.000414764	-11.23482326
Byrum_061019_MDA_HU_03.raw (F057903)	Histone H3.3 OS=Homo sapiens OX=9606 GN=H3-3A PE=1 SV=2	k9	k9: Unmodified	7216747.094	423972655.7	0.017021728	0.017021724	-5.851710492
Byrum_061019_MDA_HU_03.raw (F057903)	Histone H4 OS=Homo sapiens OX=9606 GN=H4C1 PE=1 SV=2	k16	k16: Unmodified	16405463	16405463	1	0.999993905	17.32381679
Byrum_061019_MDA_HU_03.raw (F057903)	Histone H4 OS=Homo sapiens OX=9606 GN=H4C1 PE=1 SV=2	k20	k20: Dimethyl	184619488.8	258201883.1	0.715019916	0.715019639	1.327120369
Byrum_061019_MDA_HU_03.raw (F057903)	Histone H4 OS=Homo sapiens OX=9606 GN=H4C1 PE=1 SV=2	k20	k20: Methyl	58355758.77	258201883.1	0.226008262	0.226008174	-1.775943378
Byrum_061019_MDA_HU_03.raw (F057903)	Histone H4 OS=Homo sapiens OX=9606 GN=H4C1 PE=1 SV=2	k20	k20: Unmodified	15226635.48	258201883.1	0.058971822	0.058971799	-3.996140844
Byrum_061019_MDA_HU_03.raw (F057903)	Histone H4 OS=Homo sapiens OX=9606 GN=H4C1 PE=1 SV=2	k31	k31: Dimethyl	376829.4688	807119568.4	0.000466882	0.000466882	-11.06398136
Byrum_061019_MDA_HU_03.raw (F057903)	Histone H4 OS=Homo sapiens OX=9606 GN=H4C1 PE=1 SV=2	k31	k31: Unmodified	806742738.9	807119568.4	0.999533118	0.999532994	11.06359838
Byrum_061019_MDA_HU_03.raw (F057903)	Histone H4 OS=Homo sapiens OX=9606 GN=H4C1 PE=1 SV=2	r55	r55: Unmodified	1798785.625	1798785.625	1	0.99994441	14.13473564
Byrum_061019_MDA_HU_03.raw (F057903)	type I cytoskeletal 10 OS=Homo sapiens OX=9606 GN=KRT10 PE=1 SV=6	r332	r332: Unmodified	1100238.25	1100238.25	1	0.999909119	13.42552834
Byrum_061019_MDA_HU_03.raw (F057903)	type II cytoskeletal 1 OS=Homo sapiens OX=9606 GN=KRT1 PE=1 SV=6	r491	r491: Unmodified	3121937.75	3121937.75	1	0.99996797	14.93015415
Byrum_061019_MDA_HU_03.raw (F057903)	type II cytoskeletal 1 OS=Homo sapiens OX=9606 GN=KRT1 PE=1 SV=6	r601	r601: Unmodified	620627.5625	620627.5625	1	0.999838899	12.59951205
Byrum_061019_MDA_HU_03.raw (F057903)	Stathmin OS=Homo sapiens OX=9606 GN=STMN1 PE=1 SV=3	k8	k8: Methyl	62028.36719	2123362.367	0.029212332	0.029210957	-5.054576313
Byrum_061019_MDA_HU_03.raw (F057903)	Stathmin OS=Homo sapiens OX=9606 GN=STMN1 PE=1 SV=3	k8	k8: Unmodified	2061334	2123362.367	0.970787668	0.97074195	5.052182336
Byrum_061019_MDA_HU_03.raw (F057903)	Stathmin OS=Homo sapiens OX=9606 GN=STMN1 PE=1 SV=3	s24	s24: Unmodified	171766.375	171766.375	1	0.999418153	10.74623193
Byrum_061019_MDA_NoTX_01.raw (F057899)	Histone H3.1t OS=Homo sapiens OX=9606 GN=HIST3H3 PE=1 SV=3	k56	k56: Unmodified	158703.5625	158703.5625	1	0.999370291	10.6321188
Byrum_061019_MDA_NoTX_01.raw (F057899)	Histone H3.3 OS=Homo sapiens OX=9606 GN=H3-3A PE=1 SV=2	k56	k56: Unmodified	158703.5625	158703.5625	1	0.999370291	10.6321188
Byrum_061019_MDA_NoTX_01.raw (F057899)	Histone H4 OS=Homo sapiens OX=9606 GN=H4C1 PE=1 SV=2	k31	k31: Unmodified	351320.7148	351320.7148	1	0.999715441	11.77857293
Byrum_061019_MDA_NoTX_01.raw (F057899)	Histone H4 OS=Homo sapiens OX=9606 GN=H4C1 PE=1 SV=2	r55	r55: Dimethyl	115062.0547	1239850.047	0.092803202	0.092795718	-3.289297313
Byrum_061019_MDA_NoTX_01.raw (F057899)	Histone H4 OS=Homo sapiens OX=9606 GN=H4C1 PE=1 SV=2	r55	r55: Methyl	424775.2969	1239850.047	0.342602154	0.342574524	-0.940409497
Byrum_061019_MDA_NoTX_01.raw (F057899)	Histone H4 OS=Homo sapiens OX=9606 GN=H4C1 PE=1 SV=2	r55	r55: Unmodified	700012.6953	1239850.047	0.564594644	0.56454911	0.374589064
Byrum_061019_MDA_NoTX_01.raw (F057899)	type I cytoskeletal 10 OS=Homo sapiens OX=9606 GN=KRT10 PE=1 SV=6	r332	r332: Unmodified	582213.25	582213.25	1	0.999828271	12.50733196
Byrum_061019_MDA_NoTX_01.raw (F057899)	type II cytoskeletal 1 OS=Homo sapiens OX=9606 GN=KRT1 PE=1 SV=6	r491	r491: Unmodified	3536761.75	3536761.75	1	0.999971726	15.11014142
Byrum_061019_MDA_NoTX_01.raw (F057899)	type II cytoskeletal 1 OS=Homo sapiens OX=9606 GN=KRT1 PE=1 SV=6	r601	r601: Methyl	50505.37109	408923.5273	0.123508108	0.123477912	-2.827537455
Byrum_061019_MDA_NoTX_01.raw (F057899)	type II cytoskeletal 1 OS=Homo sapiens OX=9606 GN=KRT1 PE=1 SV=6	r601	r601: Unmodified	358418.1563	408923.5273	0.876491892	0.876277603	2.8242813
Byrum_061019_MDA_NoTX_01.raw (F057899)	Stathmin OS=Homo sapiens OX=9606 GN=STMN1 PE=1 SV=3	s24	s24: Unmodified	355508.5625	355508.5625	1	0.999718792	11.79566859
Byrum_061019_MDA_NoTX_01.raw (F057906)	Calmodulin-1 OS=Homo sapiens OX=9606 GN=CALM1 PE=1 SV=1	k30	k30: Dimethyl	0	0	NA	0	#NAME?
Byrum_061019_MDA_NoTX_01.raw (F057906)	Heterogeneous nuclear ribonucleoproteins C1/C2 OS=Homo sapiens OX=9606 GN=HNRNPC PE=1 SV=4	k7	k7: Unmodified	130034.625	130034.625	1	0.999231565	10.34468011
Byrum_061019_MDA_NoTX_01.raw (F057906)	High mobility group protein HMG-I/HMG-Y OS=Homo sapiens OX=9606 GN=HMGA1 PE=1 SV=3	k17	k17: Methyl	266063.0313	366827.9961	0.725307321	0.725109651	1.39934292
Byrum_061019_MDA_NoTX_01.raw (F057906)	High mobility group protein HMG-I/HMG-Y OS=Homo sapiens OX=9606 GN=HMGA1 PE=1 SV=3	k17	k17: Unmodified	100764.9648	366827.9961	0.274692679	0.274617816	-1.401316089
Byrum_061019_MDA_NoTX_01.raw (F057906)	Histone H3.1t OS=Homo sapiens OX=9606 GN=HIST3H3 PE=1 SV=3	k122	k122: Unmodified	145133189.5	145133189.5	1	0.999999311	20.46894605
Byrum_061019_MDA_NoTX_01.raw (F057906)	Histone H3.1t OS=Homo sapiens OX=9606 GN=HIST3H3 PE=1 SV=3	k14	k14: Unmodified	616620887.1	616620887.1	1	0.999999838	22.55595233
Byrum_061019_MDA_NoTX_01.raw (F057906)	Histone H3.1t OS=Homo sapiens OX=9606 GN=HIST3H3 PE=1 SV=3	k27	k27: Dimethyl	26227607.98	55115922.08	0.475862636	0.475861773	-0.13940477
Byrum_061019_MDA_NoTX_01.raw (F057906)	Histone H3.1t OS=Homo sapiens OX=9606 GN=HIST3H3 PE=1 SV=3	k27	k27: Methyl	13705668.06	55115922.08	0.24866985	0.248669399	-1.595218885
Byrum_061019_MDA_NoTX_01.raw (F057906)	Histone H3.1t OS=Homo sapiens OX=9606 GN=HIST3H3 PE=1 SV=3	k27	k27: Trimethyl	10571394.66	55115922.08	0.191802918	0.19180257	-2.075085717
Byrum_061019_MDA_NoTX_01.raw (F057906)	Histone H3.1t OS=Homo sapiens OX=9606 GN=HIST3H3 PE=1 SV=3	k27	k27: Unmodified	4611251.387	55115922.08	0.083664597	0.083664445	-3.453189449
Byrum_061019_MDA_NoTX_01.raw (F057906)	Histone H3.1t OS=Homo sapiens OX=9606 GN=HIST3H3 PE=1 SV=3	k36	k36: Methyl	1863691.781	55115922.08	0.033814036	0.033813975	-4.836609468
Byrum_061019_MDA_NoTX_01.raw (F057906)	Histone H3.1t OS=Homo sapiens OX=9606 GN=HIST3H3 PE=1 SV=3	k36	k36: Unmodified	53252230.3	55115922.08	0.966185964	0.966184211	4.83652935
Byrum_061019_MDA_NoTX_01.raw (F057906)	Histone H3.1t OS=Homo sapiens OX=9606 GN=HIST3H3 PE=1 SV=3	k56	k56: Unmodified	16534203.51	16534203.51	1	0.999993952	17.33509402
Byrum_061019_MDA_NoTX_01.raw (F057906)	Histone H3.1t OS=Homo sapiens OX=9606 GN=HIST3H3 PE=1 SV=3	k79	k79: Methyl	154556.9961	1419592.965	0.108874163	0.108866494	-3.03308158
Byrum_061019_MDA_NoTX_01.raw (F057906)	Histone H3.1t OS=Homo sapiens OX=9606 GN=HIST3H3 PE=1 SV=3	k79	k79: Unmodified	1265035.969	1419592.965	0.891125837	0.891063068	3.032034404
Byrum_061019_MDA_NoTX_01.raw (F057906)	Histone H3.1t OS=Homo sapiens OX=9606 GN=HIST3H3 PE=1 SV=3	k9	k9: Dimethyl	534841.4453	616620887.1	0.000867375	0.000867375	-10.16980511
Byrum_061019_MDA_NoTX_01.raw (F057906)	Histone H3.1t OS=Homo sapiens OX=9606 GN=HIST3H3 PE=1 SV=3	k9	k9: Methyl	611771539.3	616620887.1	0.992135609	0.992135448	6.979028687
Byrum_061019_MDA_NoTX_01.raw (F057906)	Histone H3.1t OS=Homo sapiens OX=9606 GN=HIST3H3 PE=1 SV=3	k9	k9: Trimethyl	544867.9375	616620887.1	0.000883635	0.000883635	-10.1429863
Byrum_061019_MDA_NoTX_01.raw (F057906)	Histone H3.1t OS=Homo sapiens OX=9606 GN=HIST3H3 PE=1 SV=3	k9	k9: Unmodified	3769638.471	616620887.1	0.006113381	0.00611338	-7.344967203
Byrum_061019_MDA_NoTX_01.raw (F057906)	Histone H3.3 OS=Homo sapiens OX=9606 GN=H3-3A PE=1 SV=2	k122	k122: Unmodified	145133189.5	145133189.5	1	0.999999311	20.46894605
Byrum_061019_MDA_NoTX_01.raw (F057906)	Histone H3.3 OS=Homo sapiens OX=9606 GN=H3-3A PE=1 SV=2	k14	k14: Unmodified	616620887.1	616620887.1	1	0.999999838	22.55595233
Byrum_061019_MDA_NoTX_01.raw (F057906)	Histone H3.3 OS=Homo sapiens OX=9606 GN=H3-3A PE=1 SV=2	k18	k18: Methyl	911959.1563	655908633.5	0.001390375	0.001390375	-9.488302874
Byrum_061019_MDA_NoTX_01.raw (F057906)	Histone H3.3 OS=Homo sapiens OX=9606 GN=H3-3A PE=1 SV=2	k18	k18: Unmodified	654996674.4	655908633.5	0.998609625	0.998609472	9.488144466
Byrum_061019_MDA_NoTX_01.raw (F057906)	Histone H3.3 OS=Homo sapiens OX=9606 GN=H3-3A PE=1 SV=2	k23	k23: Acetyl	4450862.156	39287746.44	0.113288813	0.113288525	-2.968463014
Byrum_061019_MDA_NoTX_01.raw (F057906)	Histone H3.3 OS=Homo sapiens OX=9606 GN=H3-3A PE=1 SV=2	k23	k23: Unmodified	34836884.28	39287746.44	0.886711187	0.88670893	2.968426459
Byrum_061019_MDA_NoTX_01.raw (F057906)	Histone H3.3 OS=Homo sapiens OX=9606 GN=H3-3A PE=1 SV=2	k27	k27: Unmodified	39858127	39858127	1	0.999997491	18.60451439
Byrum_061019_MDA_NoTX_01.raw (F057906)	Histone H3.3 OS=Homo sapiens OX=9606 GN=H3-3A PE=1 SV=2	k36	k36: Unmodified	570380.5625	570380.5625	1	0.999824709	12.4777091
Byrum_061019_MDA_NoTX_01.raw (F057906)	Histone H3.3 OS=Homo sapiens OX=9606 GN=H3-3A PE=1 SV=2	k56	k56: Unmodified	16534203.51	16534203.51	1	0.999993952	17.33509402
Byrum_061019_MDA_NoTX_01.raw (F057906)	Histone H3.3 OS=Homo sapiens OX=9606 GN=H3-3A PE=1 SV=2	k79	k79: Methyl	154556.9961	1419592.965	0.108874163	0.108866494	-3.03308158
Byrum_061019_MDA_NoTX_01.raw (F057906)	Histone H3.3 OS=Homo sapiens OX=9606 GN=H3-3A PE=1 SV=2	k79	k79: Unmodified	1265035.969	1419592.965	0.891125837	0.891063068	3.032034404
Byrum_061019_MDA_NoTX_01.raw (F057906)	Histone H3.3 OS=Homo sapiens OX=9606 GN=H3-3A PE=1 SV=2	k9	k9: Dimethyl	534841.4453	616620887.1	0.000867375	0.000867375	-10.16980511
Byrum_061019_MDA_NoTX_01.raw (F057906)	Histone H3.3 OS=Homo sapiens OX=9606 GN=H3-3A PE=1 SV=2	k9	k9: Methyl	611771539.3	616620887.1	0.992135609	0.992135448	6.979028687
Byrum_061019_MDA_NoTX_01.raw (F057906)	Histone H3.3 OS=Homo sapiens OX=9606 GN=H3-3A PE=1 SV=2	k9	k9: Trimethyl	544867.9375	616620887.1	0.000883635	0.000883635	-10.1429863
Byrum_061019_MDA_NoTX_01.raw (F057906)	Histone H3.3 OS=Homo sapiens OX=9606 GN=H3-3A PE=1 SV=2	k9	k9: Unmodified	3769638.471	616620887.1	0.006113381	0.00611338	-7.344967203
Byrum_061019_MDA_NoTX_01.raw (F057906)	Histone H4 OS=Homo sapiens OX=9606 GN=H4C1 PE=1 SV=2	k16	k16: Unmodified	1181496.125	1181496.125	1	0.999915369	13.52832728
Byrum_061019_MDA_NoTX_01.raw (F057906)	Histone H4 OS=Homo sapiens OX=9606 GN=H4C1 PE=1 SV=2	k20	k20: Dimethyl	102496868.9	125583568.7	0.816164646	0.816163997	2.150439731
Byrum_061019_MDA_NoTX_01.raw (F057906)	Histone H4 OS=Homo sapiens OX=9606 GN=H4C1 PE=1 SV=2	k20	k20: Methyl	15670339.94	125583568.7	0.124780177	0.124780078	-2.810257965
Byrum_061019_MDA_NoTX_01.raw (F057906)	Histone H4 OS=Homo sapiens OX=9606 GN=H4C1 PE=1 SV=2	k20	k20: Unmodified	7416359.811	125583568.7	0.059055176	0.059055129	-3.993975918
Byrum_061019_MDA_NoTX_01.raw (F057906)	Histone H4 OS=Homo sapiens OX=9606 GN=H4C1 PE=1 SV=2	k31	k31: Unmodified	576357533.2	576357533.2	1	0.999999826	22.45853261
Byrum_061019_MDA_NoTX_01.raw (F057906)	Histone H4 OS=Homo sapiens OX=9606 GN=H4C1 PE=1 SV=2	r55	r55: Unmodified	700012.6953	700012.6953	1	0.999857166	12.77316537
Byrum_061019_MDA_NoTX_01.raw (F057906)	type I cytoskeletal 10 OS=Homo sapiens OX=9606 GN=KRT10 PE=1 SV=6	r332	r332: Unmodified	582213.25	582213.25	1	0.999828271	12.50733196
Byrum_061019_MDA_NoTX_01.raw (F057906)	type II cytoskeletal 1 OS=Homo sapiens OX=9606 GN=KRT1 PE=1 SV=6	r491	r491: Unmodified	3536761.75	3536761.75	1	0.999971726	15.11014142
Byrum_061019_MDA_NoTX_01.raw (F057906)	type II cytoskeletal 1 OS=Homo sapiens OX=9606 GN=KRT1 PE=1 SV=6	r601	r601: Unmodified	358418.1563	358418.1563	1	0.999721074	11.80742801
Byrum_061019_MDA_NoTX_01.raw (F057906)	Stathmin OS=Homo sapiens OX=9606 GN=STMN1 PE=1 SV=3	k8	k8: Unmodified	188256.4063	188256.4063	1	0.999469092	10.87848324
Byrum_061019_MDA_NoTX_01.raw (F057906)	Stathmin OS=Homo sapiens OX=9606 GN=STMN1 PE=1 SV=3	s24	s24: Unmodified	355508.5625	355508.5625	1	0.999718792	11.79566859
Byrum_061019_MDA_NoTX_02.raw (F057900)	Histone H3.1t OS=Homo sapiens OX=9606 GN=HIST3H3 PE=1 SV=3	k56	k56: Unmodified	188345.9531	188345.9531	1	0.999469344	10.87916932
Byrum_061019_MDA_NoTX_02.raw (F057900)	Histone H3.3 OS=Homo sapiens OX=9606 GN=H3-3A PE=1 SV=2	k56	k56: Unmodified	188345.9531	188345.9531	1	0.999469344	10.87916932
Byrum_061019_MDA_NoTX_02.raw (F057900)	Histone H4 OS=Homo sapiens OX=9606 GN=H4C1 PE=1 SV=2	k31	k31: Unmodified	511288.5977	511288.5977	1	0.999804454	12.31992214
Byrum_061019_MDA_NoTX_02.raw (F057900)	Histone H4 OS=Homo sapiens OX=9606 GN=H4C1 PE=1 SV=2	r55	r55: Dimethyl	409788.7188	3019741.914	0.135703226	0.135698732	-2.671127037
Byrum_061019_MDA_NoTX_02.raw (F057900)	Histone H4 OS=Homo sapiens OX=9606 GN=H4C1 PE=1 SV=2	r55	r55: Methyl	1002439.539	3019741.914	0.331961991	0.331950999	-1.008983636
Byrum_061019_MDA_NoTX_02.raw (F057900)	Histone H4 OS=Homo sapiens OX=9606 GN=H4C1 PE=1 SV=2	r55	r55: Unmodified	1607513.656	3019741.914	0.532334783	0.532317155	0.18675555
Byrum_061019_MDA_NoTX_02.raw (F057900)	type I cytoskeletal 10 OS=Homo sapiens OX=9606 GN=KRT10 PE=1 SV=6	r332	r332: Unmodified	3070306.5	3070306.5	1	0.999967431	14.90609506
Byrum_061019_MDA_NoTX_02.raw (F057900)	type II cytoskeletal 1 OS=Homo sapiens OX=9606 GN=KRT1 PE=1 SV=6	r491	r491: Methyl	398395.0625	5690598.063	0.070009348	0.070008118	-3.73162399
Byrum_061019_MDA_NoTX_02.raw (F057900)	type II cytoskeletal 1 OS=Homo sapiens OX=9606 GN=KRT1 PE=1 SV=6	r491	r491: Unmodified	5292203	5690598.063	0.929990652	0.929974309	3.731234648
Byrum_061019_MDA_NoTX_02.raw (F057900)	type II cytoskeletal 1 OS=Homo sapiens OX=9606 GN=KRT1 PE=1 SV=6	r601	r601: Methyl	0	755056.125	0	0	#NAME?
Byrum_061019_MDA_NoTX_02.raw (F057900)	type II cytoskeletal 1 OS=Homo sapiens OX=9606 GN=KRT1 PE=1 SV=6	r601	r601: Unmodified	755056.125	755056.125	1	0.999867577	12.88236817
Byrum_061019_MDA_NoTX_02.raw (F057900)	Stathmin OS=Homo sapiens OX=9606 GN=STMN1 PE=1 SV=3	s24	s24: Unmodified	276374.4063	276374.4063	1	0.999638303	11.43240831
Byrum_061019_MDA_NoTX_02.raw (F057907)	Heterogeneous nuclear ribonucleoproteins C1/C2 OS=Homo sapiens OX=9606 GN=HNRNPC PE=1 SV=4	k7	k7: Methyl	100609.1172	205188.2109	0.490326012	0.490087164	-0.057212292
Byrum_061019_MDA_NoTX_02.raw (F057907)	Heterogeneous nuclear ribonucleoproteins C1/C2 OS=Homo sapiens OX=9606 GN=HNRNPC PE=1 SV=4	k7	k7: Unmodified	104579.0938	205188.2109	0.509673988	0.509425716	0.054400177
Byrum_061019_MDA_NoTX_02.raw (F057907)	High mobility group protein HMG-I/HMG-Y OS=Homo sapiens OX=9606 GN=HMGA1 PE=1 SV=3	k17	k17: Methyl	266526.25	710722.4844	0.375007483	0.374954726	-0.737244284
Byrum_061019_MDA_NoTX_02.raw (F057907)	High mobility group protein HMG-I/HMG-Y OS=Homo sapiens OX=9606 GN=HMGA1 PE=1 SV=3	k17	k17: Unmodified	444196.2344	710722.4844	0.624992517	0.624904592	0.736378338
Byrum_061019_MDA_NoTX_02.raw (F057907)	Histone H3.1t OS=Homo sapiens OX=9606 GN=HIST3H3 PE=1 SV=3	k122	k122: Methyl	100013.2188	396994880	0.000251926	0.000251926	-11.95435086
Byrum_061019_MDA_NoTX_02.raw (F057907)	Histone H3.1t OS=Homo sapiens OX=9606 GN=HIST3H3 PE=1 SV=3	k122	k122: Unmodified	396894866.8	396994880	0.999748074	0.999747822	11.95290871
Byrum_061019_MDA_NoTX_02.raw (F057907)	Histone H3.1t OS=Homo sapiens OX=9606 GN=HIST3H3 PE=1 SV=3	k14	k14: Acetyl	60246.35547	1480958266	4.07E-05	4.07E-05	-14.5852389
Byrum_061019_MDA_NoTX_02.raw (F057907)	Histone H3.1t OS=Homo sapiens OX=9606 GN=HIST3H3 PE=1 SV=3	k14	k14: Unmodified	1480898020	1480958266	0.999959319	0.999959252	14.58284613
Byrum_061019_MDA_NoTX_02.raw (F057907)	Histone H3.1t OS=Homo sapiens OX=9606 GN=HIST3H3 PE=1 SV=3	k27	k27: Dimethyl	60797093.52	125389325.6	0.48486658	0.484866194	-0.087360553
Byrum_061019_MDA_NoTX_02.raw (F057907)	Histone H3.1t OS=Homo sapiens OX=9606 GN=HIST3H3 PE=1 SV=3	k27	k27: Methyl	36279728.66	125389325.6	0.28933666	0.289336429	-1.296418769
Byrum_061019_MDA_NoTX_02.raw (F057907)	Histone H3.1t OS=Homo sapiens OX=9606 GN=HIST3H3 PE=1 SV=3	k27	k27: Trimethyl	19795545.81	125389325.6	0.157872656	0.15787253	-2.415278467
Byrum_061019_MDA_NoTX_02.raw (F057907)	Histone H3.1t OS=Homo sapiens OX=9606 GN=HIST3H3 PE=1 SV=3	k27	k27: Unmodified	8516957.594	125389325.6	0.067924104	0.06792405	-3.778453133
Byrum_061019_MDA_NoTX_02.raw (F057907)	Histone H3.1t OS=Homo sapiens OX=9606 GN=HIST3H3 PE=1 SV=3	k36	k36: Methyl	623450.9375	125389325.6	0.004972121	0.004972117	-7.644732799
Byrum_061019_MDA_NoTX_02.raw (F057907)	Histone H3.1t OS=Homo sapiens OX=9606 GN=HIST3H3 PE=1 SV=3	k36	k36: Unmodified	124765874.6	125389325.6	0.995027879	0.995027085	7.644500256
Byrum_061019_MDA_NoTX_02.raw (F057907)	Histone H3.1t OS=Homo sapiens OX=9606 GN=HIST3H3 PE=1 SV=3	k56	k56: Methyl	5623256.5	141651341.2	0.03969787	0.039697842	-4.596355939
Byrum_061019_MDA_NoTX_02.raw (F057907)	Histone H3.1t OS=Homo sapiens OX=9606 GN=HIST3H3 PE=1 SV=3	k56	k56: Unmodified	136028084.7	141651341.2	0.96030213	0.960301452	4.596329223
Byrum_061019_MDA_NoTX_02.raw (F057907)	Histone H3.1t OS=Homo sapiens OX=9606 GN=HIST3H3 PE=1 SV=3	k79	k79: Methyl	151744.0938	4150246.656	0.036562669	0.036561788	-4.719783623
Byrum_061019_MDA_NoTX_02.raw (F057907)	Histone H3.1t OS=Homo sapiens OX=9606 GN=HIST3H3 PE=1 SV=3	k79	k79: Unmodified	3998502.563	4150246.656	0.963437331	0.963414118	4.718797114
Byrum_061019_MDA_NoTX_02.raw (F057907)	Histone H3.1t OS=Homo sapiens OX=9606 GN=HIST3H3 PE=1 SV=3	k9	k9: Dimethyl	616103296.8	1480958266	0.41601665	0.416016622	-0.489286134
Byrum_061019_MDA_NoTX_02.raw (F057907)	Histone H3.1t OS=Homo sapiens OX=9606 GN=HIST3H3 PE=1 SV=3	k9	k9: Methyl	511090424.5	1480958266	0.345107918	0.345107895	-0.92420976
Byrum_061019_MDA_NoTX_02.raw (F057907)	Histone H3.1t OS=Homo sapiens OX=9606 GN=HIST3H3 PE=1 SV=3	k9	k9: Trimethyl	338851771.5	1480958266	0.228805753	0.228805738	-1.752971087
Byrum_061019_MDA_NoTX_02.raw (F057907)	Histone H3.1t OS=Homo sapiens OX=9606 GN=HIST3H3 PE=1 SV=3	k9	k9: Unmodified	14912773.6	1480958266	0.010069678	0.010069678	-6.619237554
Byrum_061019_MDA_NoTX_02.raw (F057907)	Histone H3.3 OS=Homo sapiens OX=9606 GN=H3-3A PE=1 SV=2	k122	k122: Methyl	100013.2188	396994880	0.000251926	0.000251926	-11.95435086
Byrum_061019_MDA_NoTX_02.raw (F057907)	Histone H3.3 OS=Homo sapiens OX=9606 GN=H3-3A PE=1 SV=2	k122	k122: Unmodified	396894866.8	396994880	0.999748074	0.999747822	11.95290871
Byrum_061019_MDA_NoTX_02.raw (F057907)	Histone H3.3 OS=Homo sapiens OX=9606 GN=H3-3A PE=1 SV=2	k14	k14: Acetyl	60246.35547	1480958266	4.07E-05	4.07E-05	-14.5852389
Byrum_061019_MDA_NoTX_02.raw (F057907)	Histone H3.3 OS=Homo sapiens OX=9606 GN=H3-3A PE=1 SV=2	k14	k14: Unmodified	1480898020	1480958266	0.999959319	0.999959252	14.58284613
Byrum_061019_MDA_NoTX_02.raw (F057907)	Histone H3.3 OS=Homo sapiens OX=9606 GN=H3-3A PE=1 SV=2	k18	k18: Methyl	7273480.438	1579440313	0.0046051	0.0046051	-7.755892821
Byrum_061019_MDA_NoTX_02.raw (F057907)	Histone H3.3 OS=Homo sapiens OX=9606 GN=H3-3A PE=1 SV=2	k18	k18: Unmodified	1572166833	1579440313	0.9953949	0.995394837	7.755872895
Byrum_061019_MDA_NoTX_02.raw (F057907)	Histone H3.3 OS=Homo sapiens OX=9606 GN=H3-3A PE=1 SV=2	k23	k23: Acetyl	10943778.81	98482046.63	0.111124608	0.111124495	-2.999804508
Byrum_061019_MDA_NoTX_02.raw (F057907)	Histone H3.3 OS=Homo sapiens OX=9606 GN=H3-3A PE=1 SV=2	k23	k23: Unmodified	87538267.81	98482046.63	0.888875392	0.88887449	2.999789677
Byrum_061019_MDA_NoTX_02.raw (F057907)	Histone H3.3 OS=Homo sapiens OX=9606 GN=H3-3A PE=1 SV=2	k27	k27: Methyl	1673203.375	101850838.6	0.016427978	0.016427962	-5.903805278
Byrum_061019_MDA_NoTX_02.raw (F057907)	Histone H3.3 OS=Homo sapiens OX=9606 GN=H3-3A PE=1 SV=2	k27	k27: Trimethyl	400387.4688	101850838.6	0.003931116	0.003931112	-7.985164166
Byrum_061019_MDA_NoTX_02.raw (F057907)	Histone H3.3 OS=Homo sapiens OX=9606 GN=H3-3A PE=1 SV=2	k27	k27: Unmodified	99777247.77	101850838.6	0.979640906	0.979639944	5.588438144
Byrum_061019_MDA_NoTX_02.raw (F057907)	Histone H3.3 OS=Homo sapiens OX=9606 GN=H3-3A PE=1 SV=2	k36	k36: Unmodified	3368791.984	3368791.984	1	0.999970317	15.03994373
Byrum_061019_MDA_NoTX_02.raw (F057907)	Histone H3.3 OS=Homo sapiens OX=9606 GN=H3-3A PE=1 SV=2	k56	k56: Methyl	5623256.5	141651341.2	0.03969787	0.039697842	-4.596355939
Byrum_061019_MDA_NoTX_02.raw (F057907)	Histone H3.3 OS=Homo sapiens OX=9606 GN=H3-3A PE=1 SV=2	k56	k56: Unmodified	136028084.7	141651341.2	0.96030213	0.960301452	4.596329223
Byrum_061019_MDA_NoTX_02.raw (F057907)	Histone H3.3 OS=Homo sapiens OX=9606 GN=H3-3A PE=1 SV=2	k79	k79: Methyl	151744.0938	4150246.656	0.036562669	0.036561788	-4.719783623
Byrum_061019_MDA_NoTX_02.raw (F057907)	Histone H3.3 OS=Homo sapiens OX=9606 GN=H3-3A PE=1 SV=2	k79	k79: Unmodified	3998502.563	4150246.656	0.963437331	0.963414118	4.718797114
Byrum_061019_MDA_NoTX_02.raw (F057907)	Histone H3.3 OS=Homo sapiens OX=9606 GN=H3-3A PE=1 SV=2	k9	k9: Dimethyl	616103296.8	1480958266	0.41601665	0.416016622	-0.489286134
Byrum_061019_MDA_NoTX_02.raw (F057907)	Histone H3.3 OS=Homo sapiens OX=9606 GN=H3-3A PE=1 SV=2	k9	k9: Methyl	511090424.5	1480958266	0.345107918	0.345107895	-0.92420976
Byrum_061019_MDA_NoTX_02.raw (F057907)	Histone H3.3 OS=Homo sapiens OX=9606 GN=H3-3A PE=1 SV=2	k9	k9: Trimethyl	338851771.5	1480958266	0.228805753	0.228805738	-1.752971087
Byrum_061019_MDA_NoTX_02.raw (F057907)	Histone H3.3 OS=Homo sapiens OX=9606 GN=H3-3A PE=1 SV=2	k9	k9: Unmodified	14912773.6	1480958266	0.010069678	0.010069678	-6.619237554
Byrum_061019_MDA_NoTX_02.raw (F057907)	Histone H4 OS=Homo sapiens OX=9606 GN=H4C1 PE=1 SV=2	k16	k16: Unmodified	36975883.66	36975883.66	1	0.999997296	18.4962251
Byrum_061019_MDA_NoTX_02.raw (F057907)	Histone H4 OS=Homo sapiens OX=9606 GN=H4C1 PE=1 SV=2	k20	k20: Dimethyl	298551020.9	427442846.8	0.698458339	0.698458176	1.21181561
Byrum_061019_MDA_NoTX_02.raw (F057907)	Histone H4 OS=Homo sapiens OX=9606 GN=H4C1 PE=1 SV=2	k20	k20: Methyl	97823040.84	427442846.8	0.228856423	0.228856369	-1.752557153
Byrum_061019_MDA_NoTX_02.raw (F057907)	Histone H4 OS=Homo sapiens OX=9606 GN=H4C1 PE=1 SV=2	k20	k20: Unmodified	31068785.02	427442846.8	0.072685238	0.072685221	-3.673325192
Byrum_061019_MDA_NoTX_02.raw (F057907)	Histone H4 OS=Homo sapiens OX=9606 GN=H4C1 PE=1 SV=2	k31	k31: Dimethyl	156135.5625	1648954432	9.47E-05	9.47E-05	-13.36632821
Byrum_061019_MDA_NoTX_02.raw (F057907)	Histone H4 OS=Homo sapiens OX=9606 GN=H4C1 PE=1 SV=2	k31	k31: Unmodified	1648798297	1648954432	0.999905312	0.999905252	13.36540442
Byrum_061019_MDA_NoTX_02.raw (F057907)	Histone H4 OS=Homo sapiens OX=9606 GN=H4C1 PE=1 SV=2	r55	r55: Unmodified	1607513.656	1607513.656	1	0.999937796	13.97254337
Byrum_061019_MDA_NoTX_02.raw (F057907)	type I cytoskeletal 10 OS=Homo sapiens OX=9606 GN=KRT10 PE=1 SV=6	r332	r332: Unmodified	3070306.5	3070306.5	1	0.999967431	14.90609506
Byrum_061019_MDA_NoTX_02.raw (F057907)	type II cytoskeletal 1 OS=Homo sapiens OX=9606 GN=KRT1 PE=1 SV=6	r491	r491: Unmodified	5292203	5292203	1	0.999981105	15.69158078
Byrum_061019_MDA_NoTX_02.raw (F057907)	type II cytoskeletal 1 OS=Homo sapiens OX=9606 GN=KRT1 PE=1 SV=6	r601	r601: Unmodified	755056.125	755056.125	1	0.999867577	12.88236817
Byrum_061019_MDA_NoTX_02.raw (F057907)	Stathmin OS=Homo sapiens OX=9606 GN=STMN1 PE=1 SV=3	k8	k8: Methyl	81479.63281	81479.63281	1	0.998774204	9.670295669
Byrum_061019_MDA_NoTX_02.raw (F057907)	Stathmin OS=Homo sapiens OX=9606 GN=STMN1 PE=1 SV=3	s24	s24: Unmodified	276374.4063	276374.4063	1	0.999638303	11.43240831
Byrum_061019_MDA_NoTX_03.raw (F057902)	Histone H3.1t OS=Homo sapiens OX=9606 GN=HIST3H3 PE=1 SV=3	k56	k56: Unmodified	103174.3125	103174.3125	1	0.999031705	10.01086811
Byrum_061019_MDA_NoTX_03.raw (F057902)	Histone H3.3 OS=Homo sapiens OX=9606 GN=H3-3A PE=1 SV=2	k56	k56: Unmodified	103174.3125	103174.3125	1	0.999031705	10.01086811
Byrum_061019_MDA_NoTX_03.raw (F057902)	Histone H4 OS=Homo sapiens OX=9606 GN=H4C1 PE=1 SV=2	k31	k31: Unmodified	363754.4336	363754.4336	1	0.999725165	11.82874912
Byrum_061019_MDA_NoTX_03.raw (F057902)	Histone H4 OS=Homo sapiens OX=9606 GN=H4C1 PE=1 SV=2	r55	r55: Methyl	504343.7031	1866886.125	0.270152366	0.270137896	-1.433927876
Byrum_061019_MDA_NoTX_03.raw (F057902)	Histone H4 OS=Homo sapiens OX=9606 GN=H4C1 PE=1 SV=2	r55	r55: Unmodified	1362542.422	1866886.125	0.729847634	0.729808542	1.433535972
Byrum_061019_MDA_NoTX_03.raw (F057902)	type I cytoskeletal 10 OS=Homo sapiens OX=9606 GN=KRT10 PE=1 SV=6	r332	r332: Methyl	124335.6094	485328.3281	0.25618865	0.256135875	-1.53812979
Byrum_061019_MDA_NoTX_03.raw (F057902)	type I cytoskeletal 10 OS=Homo sapiens OX=9606 GN=KRT10 PE=1 SV=6	r332	r332: Unmodified	360992.7188	485328.3281	0.74381135	0.743658122	1.536570342
Byrum_061019_MDA_NoTX_03.raw (F057902)	type II cytoskeletal 1 OS=Homo sapiens OX=9606 GN=KRT1 PE=1 SV=6	r491	r491: Unmodified	2277492.75	2277492.75	1	0.999956094	14.47515884
Byrum_061019_MDA_NoTX_03.raw (F057902)	type II cytoskeletal 1 OS=Homo sapiens OX=9606 GN=KRT1 PE=1 SV=6	r601	r601: Unmodified	472555.7813	472555.7813	1	0.99978843	12.20626892
Byrum_061019_MDA_NoTX_03.raw (F057902)	Stathmin OS=Homo sapiens OX=9606 GN=STMN1 PE=1 SV=3	s24	s24: Phospho	17927.21484	216636.1836	0.082752634	0.082714453	-3.471159567
Byrum_061019_MDA_NoTX_03.raw (F057902)	Stathmin OS=Homo sapiens OX=9606 GN=STMN1 PE=1 SV=3	s24	s24: Unmodified	198708.9688	216636.1836	0.917247366	0.916824157	3.462408564
Byrum_061019_MDA_NoTX_03.raw (F057908)	Heterogeneous nuclear ribonucleoproteins C1/C2 OS=Homo sapiens OX=9606 GN=HNRNPC PE=1 SV=4	k7	k7: Unmodified	195530.5625	195530.5625	1	0.999488832	10.93317841
Byrum_061019_MDA_NoTX_03.raw (F057908)	High mobility group protein HMG-I/HMG-Y OS=Homo sapiens OX=9606 GN=HMGA1 PE=1 SV=3	k17	k17: Methyl	213709.1406	273363.6172	0.781776093	0.781490214	1.838529912
Byrum_061019_MDA_NoTX_03.raw (F057908)	High mobility group protein HMG-I/HMG-Y OS=Homo sapiens OX=9606 GN=HMGA1 PE=1 SV=3	k17	k17: Unmodified	59654.47656	273363.6172	0.218223907	0.218144107	-1.841621222
Byrum_061019_MDA_NoTX_03.raw (F057908)	Histone H3.1t OS=Homo sapiens OX=9606 GN=HIST3H3 PE=1 SV=3	k122	k122: Unmodified	251327482	251327482	1	0.999999602	21.261137
Byrum_061019_MDA_NoTX_03.raw (F057908)	Histone H3.1t OS=Homo sapiens OX=9606 GN=HIST3H3 PE=1 SV=3	k14	k14: Unmodified	555670917.1	555670917.1	1	0.99999982	22.4057993
Byrum_061019_MDA_NoTX_03.raw (F057908)	Histone H3.1t OS=Homo sapiens OX=9606 GN=HIST3H3 PE=1 SV=3	k27	k27: Dimethyl	25934581.14	71310060.76	0.363687548	0.363687038	-0.807039002
Byrum_061019_MDA_NoTX_03.raw (F057908)	Histone H3.1t OS=Homo sapiens OX=9606 GN=HIST3H3 PE=1 SV=3	k27	k27: Methyl	21979111.63	71310060.76	0.308218944	0.308218512	-1.166362895
Byrum_061019_MDA_NoTX_03.raw (F057908)	Histone H3.1t OS=Homo sapiens OX=9606 GN=HIST3H3 PE=1 SV=3	k27	k27: Trimethyl	14731071.72	71310060.76	0.206577747	0.206577458	-1.941406555
Byrum_061019_MDA_NoTX_03.raw (F057908)	Histone H3.1t OS=Homo sapiens OX=9606 GN=HIST3H3 PE=1 SV=3	k27	k27: Unmodified	8665296.271	71310060.76	0.121515761	0.12151559	-2.853875263
Byrum_061019_MDA_NoTX_03.raw (F057908)	Histone H3.1t OS=Homo sapiens OX=9606 GN=HIST3H3 PE=1 SV=3	k36	k36: Methyl	2104593.816	71310060.76	0.02951328	0.029513239	-5.039274367
Byrum_061019_MDA_NoTX_03.raw (F057908)	Histone H3.1t OS=Homo sapiens OX=9606 GN=HIST3H3 PE=1 SV=3	k36	k36: Unmodified	69205466.94	71310060.76	0.97048672	0.970485359	5.039203734
Byrum_061019_MDA_NoTX_03.raw (F057908)	Histone H3.1t OS=Homo sapiens OX=9606 GN=HIST3H3 PE=1 SV=3	k56	k56: Unmodified	36583854.48	36583854.48	1	0.999997267	18.48084756
Byrum_061019_MDA_NoTX_03.raw (F057908)	Histone H3.1t OS=Homo sapiens OX=9606 GN=HIST3H3 PE=1 SV=3	k79	k79: Methyl	89410.34375	2120245.125	0.042169815	0.042167826	-4.505558357
Byrum_061019_MDA_NoTX_03.raw (F057908)	Histone H3.1t OS=Homo sapiens OX=9606 GN=HIST3H3 PE=1 SV=3	k79	k79: Unmodified	2030834.781	2120245.125	0.957830185	0.957785012	4.503874655
Byrum_061019_MDA_NoTX_03.raw (F057908)	Histone H3.1t OS=Homo sapiens OX=9606 GN=HIST3H3 PE=1 SV=3	k9	k9: Acetyl	261341.2344	555670917.1	0.000470317	0.000470316	-11.05340182
Byrum_061019_MDA_NoTX_03.raw (F057908)	Histone H3.1t OS=Homo sapiens OX=9606 GN=HIST3H3 PE=1 SV=3	k9	k9: Dimethyl	959333.1016	555670917.1	0.001726441	0.001726441	-9.17549056
Byrum_061019_MDA_NoTX_03.raw (F057908)	Histone H3.1t OS=Homo sapiens OX=9606 GN=HIST3H3 PE=1 SV=3	k9	k9: Methyl	417661499.3	555670917.1	0.751634621	0.751634486	1.597566394
Byrum_061019_MDA_NoTX_03.raw (F057908)	Histone H3.1t OS=Homo sapiens OX=9606 GN=HIST3H3 PE=1 SV=3	k9	k9: Trimethyl	133166630.9	555670917.1	0.239650172	0.239650129	-1.665733704
Byrum_061019_MDA_NoTX_03.raw (F057908)	Histone H3.1t OS=Homo sapiens OX=9606 GN=HIST3H3 PE=1 SV=3	k9	k9: Unmodified	3622112.594	555670917.1	0.006518449	0.006518448	-7.251820873
Byrum_061019_MDA_NoTX_03.raw (F057908)	Histone H3.3 OS=Homo sapiens OX=9606 GN=H3-3A PE=1 SV=2	k122	k122: Unmodified	251327482	251327482	1	0.999999602	21.261137
Byrum_061019_MDA_NoTX_03.raw (F057908)	Histone H3.3 OS=Homo sapiens OX=9606 GN=H3-3A PE=1 SV=2	k14	k14: Unmodified	555670917.1	555670917.1	1	0.99999982	22.4057993
Byrum_061019_MDA_NoTX_03.raw (F057908)	Histone H3.3 OS=Homo sapiens OX=9606 GN=H3-3A PE=1 SV=2	k18	k18: Methyl	4403740.5	579161645.5	0.007603647	0.007603645	-7.028081387
Byrum_061019_MDA_NoTX_03.raw (F057908)	Histone H3.3 OS=Homo sapiens OX=9606 GN=H3-3A PE=1 SV=2	k18	k18: Unmodified	574757905	579161645.5	0.992396353	0.992396182	7.028048375
Byrum_061019_MDA_NoTX_03.raw (F057908)	Histone H3.3 OS=Homo sapiens OX=9606 GN=H3-3A PE=1 SV=2	k23	k23: Unmodified	23490728.38	23490728.38	1	0.999995743	17.84173192
Byrum_061019_MDA_NoTX_03.raw (F057908)	Histone H3.3 OS=Homo sapiens OX=9606 GN=H3-3A PE=1 SV=2	k27	k27: Unmodified	24540633.63	24540633.63	1	0.999995925	17.90481297
Byrum_061019_MDA_NoTX_03.raw (F057908)	Histone H3.3 OS=Homo sapiens OX=9606 GN=H3-3A PE=1 SV=2	k36	k36: Unmodified	1049905.25	1049905.25	1	0.999904762	13.35797152
Byrum_061019_MDA_NoTX_03.raw (F057908)	Histone H3.3 OS=Homo sapiens OX=9606 GN=H3-3A PE=1 SV=2	k56	k56: Unmodified	36583854.48	36583854.48	1	0.999997267	18.48084756
Byrum_061019_MDA_NoTX_03.raw (F057908)	Histone H3.3 OS=Homo sapiens OX=9606 GN=H3-3A PE=1 SV=2	k79	k79: Methyl	89410.34375	2120245.125	0.042169815	0.042167826	-4.505558357
Byrum_061019_MDA_NoTX_03.raw (F057908)	Histone H3.3 OS=Homo sapiens OX=9606 GN=H3-3A PE=1 SV=2	k79	k79: Unmodified	2030834.781	2120245.125	0.957830185	0.957785012	4.503874655
Byrum_061019_MDA_NoTX_03.raw (F057908)	Histone H3.3 OS=Homo sapiens OX=9606 GN=H3-3A PE=1 SV=2	k9	k9: Acetyl	261341.2344	555670917.1	0.000470317	0.000470316	-11.05340182
Byrum_061019_MDA_NoTX_03.raw (F057908)	Histone H3.3 OS=Homo sapiens OX=9606 GN=H3-3A PE=1 SV=2	k9	k9: Dimethyl	959333.1016	555670917.1	0.001726441	0.001726441	-9.17549056
Byrum_061019_MDA_NoTX_03.raw (F057908)	Histone H3.3 OS=Homo sapiens OX=9606 GN=H3-3A PE=1 SV=2	k9	k9: Methyl	417661499.3	555670917.1	0.751634621	0.751634486	1.597566394
Byrum_061019_MDA_NoTX_03.raw (F057908)	Histone H3.3 OS=Homo sapiens OX=9606 GN=H3-3A PE=1 SV=2	k9	k9: Trimethyl	133166630.9	555670917.1	0.239650172	0.239650129	-1.665733704
Byrum_061019_MDA_NoTX_03.raw (F057908)	Histone H3.3 OS=Homo sapiens OX=9606 GN=H3-3A PE=1 SV=2	k9	k9: Unmodified	3622112.594	555670917.1	0.006518449	0.006518448	-7.251820873
Byrum_061019_MDA_NoTX_03.raw (F057908)	Histone H4 OS=Homo sapiens OX=9606 GN=H4C1 PE=1 SV=2	k16	k16: Unmodified	5195901	5195901	1	0.999980754	15.66508632
Byrum_061019_MDA_NoTX_03.raw (F057908)	Histone H4 OS=Homo sapiens OX=9606 GN=H4C1 PE=1 SV=2	k20	k20: Dimethyl	87788169.75	128598617.3	0.682652517	0.682651986	1.105084469
Byrum_061019_MDA_NoTX_03.raw (F057908)	Histone H4 OS=Homo sapiens OX=9606 GN=H4C1 PE=1 SV=2	k20	k20: Methyl	32287372.88	128598617.3	0.251070918	0.251070723	-1.576735684
Byrum_061019_MDA_NoTX_03.raw (F057908)	Histone H4 OS=Homo sapiens OX=9606 GN=H4C1 PE=1 SV=2	k20	k20: Trimethyl	0	128598617.3	0	0	#NAME?
Byrum_061019_MDA_NoTX_03.raw (F057908)	Histone H4 OS=Homo sapiens OX=9606 GN=H4C1 PE=1 SV=2	k20	k20: Unmodified	8523074.697	128598617.3	0.066276566	0.066276514	-3.816425743
Byrum_061019_MDA_NoTX_03.raw (F057908)	Histone H4 OS=Homo sapiens OX=9606 GN=H4C1 PE=1 SV=2	k31	k31: Unmodified	690323249	690323249	1	0.999999855	22.71884064
Byrum_061019_MDA_NoTX_03.raw (F057908)	Histone H4 OS=Homo sapiens OX=9606 GN=H4C1 PE=1 SV=2	r55	r55: Unmodified	1362542.422	1362542.422	1	0.999926613	13.73401353
Byrum_061019_MDA_NoTX_03.raw (F057908)	type I cytoskeletal 10 OS=Homo sapiens OX=9606 GN=KRT10 PE=1 SV=6	r332	r332: Unmodified	360992.7188	360992.7188	1	0.999723063	11.81775402
Byrum_061019_MDA_NoTX_03.raw (F057908)	type II cytoskeletal 1 OS=Homo sapiens OX=9606 GN=KRT1 PE=1 SV=6	r491	r491: Unmodified	2277492.75	2277492.75	1	0.999956094	14.47515884
Byrum_061019_MDA_NoTX_03.raw (F057908)	type II cytoskeletal 1 OS=Homo sapiens OX=9606 GN=KRT1 PE=1 SV=6	r601	r601: Unmodified	472555.7813	472555.7813	1	0.99978843	12.20626892
Byrum_061019_MDA_NoTX_03.raw (F057908)	Stathmin OS=Homo sapiens OX=9606 GN=STMN1 PE=1 SV=3	k8	k8: Methyl	73238.71094	73238.71094	1	0.998636464	9.516462588
Byrum_061019_MDA_NoTX_03.raw (F057908)	Stathmin OS=Homo sapiens OX=9606 GN=STMN1 PE=1 SV=3	s24	s24: Unmodified	198708.9688	198708.9688	1	0.999497005	10.95644127
