# Supplementary material for: PTMViz: a tool for analyzing and visualizing histone post translational modification data
Source: BMC Bioinformatics. 2021 May 26;22:275. doi: 10.1186/s12859-021-04166-9 (PMC8157737; doi:10.1186/s12859-021-04166-9)
Supplement: Supplementary file 1 — Additional file 1. The data and PTMviz scripts. [file 12859_2021_4166_MOESM1_ESM.zip › Data/Alternative Data/PTM/TNBC Metadata.xlsx]

## Sheet: Sheet1
	HCC	1	HU		HCC- Mutant BRCA TNBC Line
	HCC	2	HU		MCF- Wild Type BRCA TNBC Line
	HCC	3	HU		MDA- Normal Control
	HCC	4	HU
	HCC	5	HU
	HCC	6	HU
	HCC	1	NoTX
	HCC	2	NoTX
	HCC	3	NoTX
	HCC	4	NoTX
	HCC	5	NoTX
	HCC	6	NoTX
	MCF	1	HU
	MCF	2	HU
	MCF	3	HU
	MCF	4	HU
	MCF	5	HU
	MCF	6	HU
	MCF	1	NoTX
	MCF	2	NoTX
	MCF	3	NoTX
	MCF	4	NoTX
	MCF	5	NoTX
	MCF	6	NoTX
	MDA	1	HU
	MDA	2	HU
	MDA	3	HU
	MDA	4	HU
	MDA	5	HU
	MDA	6	HU
	MDA	1	NoTX
	MDA	2	NoTX
	MDA	3	NoTX
	MDA	4	NoTX
	MDA	5	NoTX
	MDA	6	NoTX
