# Supplementary material for: PTMViz: a tool for analyzing and visualizing histone post translational modification data
Source: BMC Bioinformatics. 2021 May 26;22:275. doi: 10.1186/s12859-021-04166-9 (PMC8157737; doi:10.1186/s12859-021-04166-9)
Supplement: Supplementary file 1 — Additional file 1. The data and PTMviz scripts. [file 12859_2021_4166_MOESM1_ESM.zip › Data/Protein Data/Meth Nucleus Accumbens Protein.csv]

Fasta headers	Reporter intensity corrected 0	Reporter intensity corrected 1	Reporter intensity corrected 2	Reporter intensity corrected 3	Reporter intensity corrected 4	Reporter intensity corrected 5
tr|A0A0R4IZX5|A0A0R4IZX5_MOUSE Neurocan core protein OS=Mus musculus OX=10090 GN=Ncan PE=1 SV=1;sp|P55066|NCAN_MOUSE Neurocan core protein OS=Mus musculus OX=10090 GN=Ncan PE=1 SV=1	23.12505722	23.57345963	23.00469398	24.32193565	24.51100349	23.87233353
tr|Q8BGR3|Q8BGR3_MOUSE Calcium/calmodulin-dependent protein kinase IV OS=Mus musculus OX=10090 GN=Camk4 PE=1 SV=1;sp|P08414|KCC4_MOUSE Calcium/calmodulin-dependent protein kinase type IV OS=Mus musculus OX=10090 GN=Camk4 PE=1 SV=2	20.91867065	19.90232468	21.50281525	21.93400002	21.45200729	21.94651604
tr|Q3URS8|Q3URS8_MOUSE Uncharacterized protein OS=Mus musculus OX=10090 GN=Mlf2 PE=2 SV=1;tr|Q3UNV7|Q3UNV7_MOUSE Uncharacterized protein OS=Mus musculus OX=10090 GN=Mlf2 PE=1 SV=1;sp|Q99KX1|MLF2_MOUSE Myeloid leukemia factor 2 OS=Mus musculus OX=10090 GN=M	21.13131905	21.61013794	21.38620758	22.49977112	22.43440247	22.21119118
tr|B1AZ46|B1AZ46_MOUSE Brain-specific angiogenesis inhibitor 1-associated protein 2 OS=Mus musculus OX=10090 GN=Baiap2 PE=1 SV=1;tr|Q3UKP6|Q3UKP6_MOUSE Uncharacterized protein OS=Mus musculus OX=10090 GN=Baiap2 PE=2 SV=1;sp|Q8BKX1|BAIP2_MOUSE Brain-specifi	22.85048866	22.58286858	22.61910248	23.79939842	23.57563019	23.69842148
sp|Q80YA9|CNKR2_MOUSE Connector enhancer of kinase suppressor of ras 2 OS=Mus musculus OX=10090 GN=Cnksr2 PE=1 SV=1;tr|A2AI78|A2AI78_MOUSE Connector enhancer of kinase suppressor of ras 2 OS=Mus musculus OX=10090 GN=Cnksr2 PE=1 SV=1;tr|Q3URG0|Q3URG0_MOUSE	21.05728531	21.00877571	20.85632896	22.09881592	22.27796364	21.58436775
tr|Q3TM37|Q3TM37_MOUSE Uncharacterized protein (Fragment) OS=Mus musculus OX=10090 GN=Snw1 PE=2 SV=1;tr|A0A0B4J1E2|A0A0B4J1E2_MOUSE SNW domain-containing protein 1 OS=Mus musculus OX=10090 GN=Snw1 PE=1 SV=1;sp|Q9CSN1|SNW1_MOUSE SNW domain-containing protei	12.87787819	14.00724888	15.27614975	15.53690147	16.81461906	12.85587215
sp|E9PV86|MCTP1_MOUSE Multiple C2 and transmembrane domain-containing protein 1 OS=Mus musculus OX=10090 GN=Mctp1 PE=1 SV=1;tr|Q8C8C0|Q8C8C0_MOUSE Uncharacterized protein OS=Mus musculus OX=10090 GN=Mctp1 PE=2 SV=1;tr|E9PW38|E9PW38_MOUSE Multiple C2 and tr	18.38692284	18.35640907	18.33158684	19.52469826	19.15459061	19.44402695
sp|P11881|ITPR1_MOUSE Inositol 1,4,5-trisphosphate receptor type 1 OS=Mus musculus OX=10090 GN=Itpr1 PE=1 SV=2;tr|Q8C7X9|Q8C7X9_MOUSE Uncharacterized protein OS=Mus musculus OX=10090 GN=Itpr1 PE=2 SV=1;tr|Q3UVA1|Q3UVA1_MOUSE Uncharacterized protein (Fragme	22.58352661	21.8248806	23.09181595	23.9275322	23.34446144	23.27744293
tr|H3BJU7|H3BJU7_MOUSE Rho guanine nucleotide exchange factor 2 OS=Mus musculus OX=10090 GN=Arhgef2 PE=1 SV=1;tr|H3BJX8|H3BJX8_MOUSE Rho guanine nucleotide exchange factor 2 OS=Mus musculus OX=10090 GN=Arhgef2 PE=1 SV=1;tr|H3BJ45|H3BJ45_MOUSE Rho guanine n	22.46468353	22.93502808	22.84222221	23.92884827	23.89620972	23.52059746
sp|A2AHG0|LZTS3_MOUSE Leucine zipper putative tumor suppressor 3 OS=Mus musculus OX=10090 GN=Lzts3 PE=1 SV=1	18.30857086	18.08194542	18.3827858	19.54194641	19.21023369	19.13599968
sp|Q99MR6|SRRT_MOUSE Serrate RNA effector molecule homolog OS=Mus musculus OX=10090 GN=Srrt PE=1 SV=1;tr|A0A0G2JDF1|A0A0G2JDF1_MOUSE Serrate RNA effector molecule homolog (Fragment) OS=Mus musculus OX=10090 GN=Srrt PE=1 SV=1;tr|A0A0G2JG65|A0A0G2JG65_MOUSE	22.12870979	21.46878624	22.30936623	23.22452545	23.16590881	22.64425468
tr|A0A0G2JGY9|A0A0G2JGY9_MOUSE Phospholipid phosphatase-related protein type 4 (Fragment) OS=Mus musculus OX=10090 GN=Plppr4 PE=1 SV=1;sp|Q7TME0|PLPR4_MOUSE Phospholipid phosphatase-related protein type 4 OS=Mus musculus OX=10090 GN=Plppr4 PE=1 SV=2	21.58210373	21.85183525	21.34115219	22.69307899	22.72790909	22.48508072
tr|E9QLA5|E9QLA5_MOUSE Inverted formin-2 OS=Mus musculus OX=10090 GN=Inf2 PE=1 SV=1;sp|Q0GNC1|INF2_MOUSE Inverted formin-2 OS=Mus musculus OX=10090 GN=Inf2 PE=1 SV=1	20.59550476	20.13644218	21.01294899	21.71424866	21.49180031	21.68867493
sp|Q9QUP5|HPLN1_MOUSE Hyaluronan and proteoglycan link protein 1 OS=Mus musculus OX=10090 GN=Hapln1 PE=1 SV=1	22.44113731	23.04702377	22.2658844	23.78994179	23.80823135	23.32754517
tr|Q3TSV4|Q3TSV4_MOUSE Uncharacterized protein (Fragment) OS=Mus musculus OX=10090 GN=Atrx PE=2 SV=1;tr|Q3UZ76|Q3UZ76_MOUSE Uncharacterized protein (Fragment) OS=Mus musculus OX=10090 GN=Atrx PE=2 SV=1;sp|Q61687|ATRX_MOUSE Transcriptional regulator ATRX OS	11.11348152	16.31695366	13.91566086	15.02327538	15.54728889	13.95448971
tr|D3YXH0|D3YXH0_MOUSE Immunoglobulin superfamily member 5 OS=Mus musculus OX=10090 GN=Igsf5 PE=4 SV=1;sp|P63054|PCP4_MOUSE Calmodulin regulator protein PCP4 OS=Mus musculus OX=10090 GN=Pcp4 PE=3 SV=2	19.40445137	19.89660454	20.42427826	20.80071449	21.18824577	20.93205643
sp|P28665|MUG1_MOUSE Murinoglobulin-1 OS=Mus musculus OX=10090 GN=Mug1 PE=1 SV=3	16.40613937	17.2956562	17.46388817	18.25049019	18.38179588	17.7702198
tr|A0A1Y7VNI9|A0A1Y7VNI9_MOUSE Cleavage and polyadenylation-specificity factor subunit 3 (Fragment) OS=Mus musculus OX=10090 GN=Cpsf3 PE=1 SV=1;tr|A0A1Y7VLY3|A0A1Y7VLY3_MOUSE Cleavage and polyadenylation-specificity factor subunit 3 OS=Mus musculus OX=1009	12.50146389	16.46094131	12.56699276	14.79873657	14.78592777	15.18828106
tr|B7ZNL3|B7ZNL3_MOUSE Tpm1 protein OS=Mus musculus OX=10090 GN=Tpm1 PE=1 SV=1;tr|E9Q448|E9Q448_MOUSE Tropomyosin alpha-1 chain OS=Mus musculus OX=10090 GN=Tpm1 PE=1 SV=1	15.38670444	15.51869965	15.5860424	15.62274456	18.09512329	16.08063316
sp|Q9QUG9|GRP2_MOUSE RAS guanyl-releasing protein 2 OS=Mus musculus OX=10090 GN=Rasgrp2 PE=1 SV=2	20.75889969	19.44646072	21.40790558	21.87319183	21.45344543	21.62317085
tr|Q58EU7|Q58EU7_MOUSE Rbp1 protein OS=Mus musculus OX=10090 GN=Rbp1 PE=1 SV=1;sp|Q00915|RET1_MOUSE Retinol-binding protein 1 OS=Mus musculus OX=10090 GN=Rbp1 PE=1 SV=2	19.41168976	19.84623718	19.42180061	20.46964645	20.51192856	21.04782486
sp|O35969|GAMT_MOUSE Guanidinoacetate N-methyltransferase OS=Mus musculus OX=10090 GN=Gamt PE=1 SV=1	14.94272614	14.80958939	14.07559776	16.12865067	14.49183941	16.55940247
tr|Q2M4J2|Q2M4J2_MOUSE Phosphoinositide phospholipase C (Fragment) OS=Mus musculus OX=10090 GN=Plcb1 PE=4 SV=1;sp|Q9Z1B3|PLCB1_MOUSE 1-phosphatidylinositol 4,5-bisphosphate phosphodiesterase beta-1 OS=Mus musculus OX=10090 GN=Plcb1 PE=1 SV=2;tr|Q6ZQ92|Q6ZQ	23.17003441	23.39628792	22.69761276	24.28473854	24.341856	23.98995399
tr|H3BKQ7|H3BKQ7_MOUSE Protein phosphatase 1, regulatory (inhibitor) subunit 9A OS=Mus musculus OX=10090 GN=Ppp1r9a PE=1 SV=1;tr|Q7TSA7|Q7TSA7_MOUSE Ppp1r9a protein OS=Mus musculus OX=10090 GN=Ppp1r9a PE=2 SV=1;tr|H3BJD0|H3BJD0_MOUSE Protein phosphatase 1,	21.62765121	21.24767113	21.59147644	22.75552177	22.70379639	22.36472702
tr|D0EX61|D0EX61_MOUSE Muscleblind-like 2 isoform 3 OS=Mus musculus OX=10090 GN=Mbnl2 PE=2 SV=1;tr|A0A2K6EDM5|A0A2K6EDM5_MOUSE Muscleblind-like protein 2 OS=Mus musculus OX=10090 GN=Mbnl2 PE=1 SV=1;sp|Q8C181|MBNL2_MOUSE Muscleblind-like protein 2 OS=Mus mu	12.66726685	14.98059559	12.33278275	14.73716354	13.70354652	14.92418861
tr|A0A140T8K9|A0A140T8K9_MOUSE Ras/Rap GTPase-activating protein SynGAP OS=Mus musculus OX=10090 GN=Syngap1 PE=1 SV=1;sp|F6SEU4|SYGP1_MOUSE Ras/Rap GTPase-activating protein SynGAP OS=Mus musculus OX=10090 GN=Syngap1 PE=1 SV=2;tr|A0A0A6YVS6|A0A0A6YVS6_MOUS	24.00915337	24.17433357	23.6708622	25.18484879	25.23602676	24.81890106
sp|P60761|NEUG_MOUSE Neurogranin OS=Mus musculus OX=10090 GN=Nrgn PE=1 SV=1	22.52504158	22.53969574	23.15164185	24.16673279	24.4185257	23.0904541
tr|B9EHV0|B9EHV0_MOUSE Leucine-rich repeat-containing protein 7 OS=Mus musculus OX=10090 GN=Lrrc7 PE=1 SV=1;tr|A0A0G2JDT9|A0A0G2JDT9_MOUSE Leucine-rich repeat-containing protein 7 OS=Mus musculus OX=10090 GN=Lrrc7 PE=1 SV=1;tr|A0A0G2JFZ5|A0A0G2JFZ5_MOUSE L	21.43979454	21.0239563	21.93719673	22.81927299	22.73570824	22.31464195
sp|Q9CPU4|MGST3_MOUSE Microsomal glutathione S-transferase 3 OS=Mus musculus OX=10090 GN=Mgst3 PE=1 SV=1	14.41071606	17.02975082	15.23793888	16.50564575	16.68585014	16.9591198
tr|B1AS06|B1AS06_MOUSE Disks large-associated protein 3 OS=Mus musculus OX=10090 GN=Dlgap3 PE=1 SV=1;tr|Q3TY61|Q3TY61_MOUSE Uncharacterized protein OS=Mus musculus OX=10090 GN=Dlgap3 PE=1 SV=1;sp|Q6PFD5|DLGP3_MOUSE Disks large-associated protein 3 OS=Mus m	20.49081612	20.25432014	20.8957901	21.84609032	21.9399395	21.33499908
tr|A0A1L1SUB2|A0A1L1SUB2_MOUSE Calponin (Fragment) OS=Mus musculus OX=10090 GN=Cnn1 PE=1 SV=1;tr|Q8CBQ2|Q8CBQ2_MOUSE Calponin OS=Mus musculus OX=10090 GN=Cnn1 PE=2 SV=1;tr|B2RSH3|B2RSH3_MOUSE Calponin OS=Mus musculus OX=10090 GN=Cnn1 PE=2 SV=1;sp|Q08091|CN	15.89796352	17.24687004	15.61708164	15.28906727	20.76194763	16.19566154
tr|Q4FJL8|Q4FJL8_MOUSE Cd38 protein OS=Mus musculus OX=10090 GN=Cd38 PE=1 SV=1;sp|P56528|CD38_MOUSE ADP-ribosyl cyclase/cyclic ADP-ribose hydrolase 1 OS=Mus musculus OX=10090 GN=Cd38 PE=1 SV=2	14.00764084	12.51951981	12.56515408	14.34462929	14.63527012	13.6235733
tr|B2RQD1|B2RQD1_MOUSE Cat eye syndrome chromosome region, candidate 6 homolog (Human) OS=Mus musculus OX=10090 GN=Tmem121b PE=1 SV=1;sp|Q99MX7|T121B_MOUSE Transmembrane protein 121B OS=Mus musculus OX=10090 GN=Tmem121b PE=1 SV=1	19.62036705	20.25511742	19.73098373	21.25012207	21.44467735	20.46079254
sp|Q2M3X8|PHAR1_MOUSE Phosphatase and actin regulator 1 OS=Mus musculus OX=10090 GN=Phactr1 PE=1 SV=1;tr|B1B1B8|B1B1B8_MOUSE Phosphatase and actin regulator OS=Mus musculus OX=10090 GN=Phactr1 PE=1 SV=1	23.34651566	22.16449928	23.6001606	24.33242607	24.12317276	24.22634888
tr|Q8CI23|Q8CI23_MOUSE MCG13422, isoform CRA_c OS=Mus musculus OX=10090 GN=Polr2e PE=2 SV=1;tr|Q8R0H0|Q8R0H0_MOUSE Polr2e protein OS=Mus musculus OX=10090 GN=Polr2e PE=2 SV=1;tr|Q3V214|Q3V214_MOUSE MCG13422, isoform CRA_a OS=Mus musculus OX=10090 GN=Polr2e	15.51782703	12.7668438	14.4314909	14.57607174	15.08363152	16.64524651
sp|Q9JJY3|NSMA2_MOUSE Sphingomyelin phosphodiesterase 3 OS=Mus musculus OX=10090 GN=Smpd3 PE=1 SV=1;tr|Q3US57|Q3US57_MOUSE Uncharacterized protein (Fragment) OS=Mus musculus OX=10090 GN=Smpd3 PE=2 SV=1	21.88662148	20.38781357	22.29850006	22.77467537	22.80307388	22.58803558
sp|Q8K354|CBR3_MOUSE Carbonyl reductase [NADPH] 3 OS=Mus musculus OX=10090 GN=Cbr3 PE=1 SV=1	20.98280144	20.41002083	21.21466255	22.12171364	21.948246	22.13558388
tr|Q3V2X4|Q3V2X4_MOUSE Uncharacterized protein OS=Mus musculus OX=10090 GN=Dlgap2 PE=2 SV=1;tr|Q0VF59|Q0VF59_MOUSE Disks large-associated protein 2 OS=Mus musculus OX=10090 GN=Dlgap2 PE=1 SV=1;sp|Q8BJ42|DLGP2_MOUSE Disks large-associated protein 2 OS=Mus m	17.80309677	18.0548954	17.82345772	19.3660202	19.18080521	18.77320099
tr|E0CXF5|E0CXF5_MOUSE RIKEN cDNA 1700129C05 gene OS=Mus musculus OX=10090 GN=1700129C05Rik PE=4 SV=1;tr|Q9CQ77|Q9CQ77_MOUSE 1700129C05Rik protein OS=Mus musculus OX=10090 GN=1700129C05Rik PE=2 SV=1	14.7864809	15.02879429	13.93499756	15.60167027	16.2079792	15.58142376
tr|A2A6V6|A2A6V6_MOUSE Regulator of G-protein-signaling 9 OS=Mus musculus OX=10090 GN=Rgs9 PE=1 SV=1;tr|A1L351|A1L351_MOUSE Rgs9 protein OS=Mus musculus OX=10090 GN=Rgs9 PE=2 SV=1;sp|O54828|RGS9_MOUSE Regulator of G-protein signaling 9 OS=Mus musculus OX=1	17.71498299	17.41204453	17.86257362	19.01284218	19.04654884	18.57501602
tr|Q3V2C6|Q3V2C6_MOUSE Uncharacterized protein OS=Mus musculus OX=10090 GN=Des PE=2 SV=1;tr|Q3V1K9|Q3V1K9_MOUSE Uncharacterized protein OS=Mus musculus OX=10090 GN=Des PE=1 SV=1;sp|P31001|DESM_MOUSE Desmin OS=Mus musculus OX=10090 GN=Des PE=1 SV=3;tr|Q9JJY	11.90598869	13.34903812	13.18421173	14.48145676	14.03051758	13.57494354
tr|A0A0A0MQD5|A0A0A0MQD5_MOUSE SH3 and multiple ankyrin repeat domains protein 3 OS=Mus musculus OX=10090 GN=Shank3 PE=1 SV=1;sp|Q4ACU6|SHAN3_MOUSE SH3 and multiple ankyrin repeat domains protein 3 OS=Mus musculus OX=10090 GN=Shank3 PE=1 SV=3	21.65643692	20.91308975	22.06377983	23.01726913	22.6964798	22.62815475
tr|Q80WU9|Q80WU9_MOUSE Ptpn5 protein (Fragment) OS=Mus musculus OX=10090 GN=Ptpn5 PE=2 SV=1;sp|P54830|PTN5_MOUSE Tyrosine-protein phosphatase non-receptor type 5 OS=Mus musculus OX=10090 GN=Ptpn5 PE=1 SV=2	22.33093071	20.5458889	22.86102486	23.42205048	22.75457001	23.31040001
sp|A2ARS0|ANR63_MOUSE Ankyrin repeat domain-containing protein 63 OS=Mus musculus OX=10090 GN=Ankrd63 PE=1 SV=1	22.49492264	21.48006439	22.50565529	23.66393852	23.06018829	23.55487251
tr|Q6TLW2|Q6TLW2_MOUSE Neuronal pentraxin 1.3 kb variant OS=Mus musculus OX=10090 GN=Nptxr PE=2 SV=1;tr|Q3UH37|Q3UH37_MOUSE Uncharacterized protein OS=Mus musculus OX=10090 GN=Nptxr PE=2 SV=1;tr|B9EIV5|B9EIV5_MOUSE Neuronal pentraxin receptor OS=Mus muscul	23.94172096	23.61099243	23.09640694	24.73751831	25.29196358	24.44518471
tr|E9QK62|E9QK62_MOUSE Ephexin-1 OS=Mus musculus OX=10090 GN=Ngef PE=1 SV=1;sp|Q8CHT1|NGEF_MOUSE Ephexin-1 OS=Mus musculus OX=10090 GN=Ngef PE=1 SV=1	22.26238441	21.79563522	22.29488182	23.58926392	23.26944733	23.33575058
sp|P97492|RGS14_MOUSE Regulator of G-protein signaling 14 OS=Mus musculus OX=10090 GN=Rgs14 PE=1 SV=2	20.92947578	20.04004097	20.78639412	21.96037102	21.96055794	21.69443703
sp|Q61666|HIRA_MOUSE Protein HIRA OS=Mus musculus OX=10090 GN=Hira PE=1 SV=3	13.89466	14.24533367	13.97677612	15.12280273	15.6294241	15.2387886
tr|Q9CXK3|Q9CXK3_MOUSE Uncharacterized protein OS=Mus musculus OX=10090 GN=Actc1 PE=2 SV=1;tr|Q497E4|Q497E4_MOUSE Actin, alpha, cardiac muscle 1 OS=Mus musculus OX=10090 GN=Actc1 PE=2 SV=1;tr|Q3TG92|Q3TG92_MOUSE Uncharacterized protein OS=Mus musculus OX=1	18.54698563	20.04967499	18.92640877	18.54908943	22.84558105	20.0249157
tr|Q3TJI3|Q3TJI3_MOUSE Uncharacterized protein OS=Mus musculus OX=10090 GN=Cyld PE=2 SV=1;tr|A0A1B0GSE5|A0A1B0GSE5_MOUSE Ubiquitin carboxyl-terminal hydrolase CYLD OS=Mus musculus OX=10090 GN=Cyld PE=1 SV=1;tr|Z4YJJ5|Z4YJJ5_MOUSE Ubiquitin carboxyl-termina	21.67348862	20.62036705	21.97808075	22.95630646	22.71906471	22.60249329
tr|Q6PJ18|Q6PJ18_MOUSE Tpm2 protein OS=Mus musculus OX=10090 GN=Tpm2 PE=2 SV=1;tr|Q61344|Q61344_MOUSE Beta-tropomyosin OS=Mus musculus OX=10090 GN=Tpm2 PE=2 SV=1	19.77252769	20.20998955	20.79254532	21.17807007	22.69497299	20.93841171
tr|Q7TRQ9|Q7TRQ9_MOUSE Olfactory receptor (Fragment) OS=Mus musculus OX=10090 GN=Olfr607 PE=3 SV=1;tr|A0A2I3BR67|A0A2I3BR67_MOUSE Olfactory receptor OS=Mus musculus OX=10090 GN=Olfr607 PE=3 SV=1	15.46983242	19.51183701	15.52846146	20.35035324	16.10695076	18.11703682
tr|E9PV73|E9PV73_MOUSE Neuron-specific calcium-binding protein hippocalcin (Fragment) OS=Mus musculus OX=10090 GN=Hpca PE=1 SV=1;sp|P84075|HPCA_MOUSE Neuron-specific calcium-binding protein hippocalcin OS=Mus musculus OX=10090 GN=Hpca PE=1 SV=2;tr|A2A7R5|A	21.6237278	19.8357048	22.21247673	22.89500237	22.40731812	22.4438591
tr|B1AUB6|B1AUB6_MOUSE Nuclear factor 1 (Fragment) OS=Mus musculus OX=10090 GN=Nfia PE=1 SV=1;tr|Q3TYK3|Q3TYK3_MOUSE Nuclear factor 1 OS=Mus musculus OX=10090 GN=Nfix PE=1 SV=1;tr|E9PUH7|E9PUH7_MOUSE Nuclear factor 1 OS=Mus musculus OX=10090 GN=Nfix PE=1 S	14.64342976	14.14002609	12.06121349	14.97997856	15.43715096	14.51398563
sp|Q9JJV5|CCG3_MOUSE Voltage-dependent calcium channel gamma-3 subunit OS=Mus musculus OX=10090 GN=Cacng3 PE=1 SV=2	21.20562172	21.75593185	20.83329964	22.80648232	23.04572868	22.03203011
tr|F7D926|F7D926_MOUSE Wolframin (Fragment) OS=Mus musculus OX=10090 GN=Wfs1 PE=1 SV=1;tr|Q3UN10|Q3UN10_MOUSE Wolframin OS=Mus musculus OX=10090 GN=Wfs1 PE=1 SV=1;tr|Q80UI9|Q80UI9_MOUSE Wolfram syndrome 1 homolog (Human) OS=Mus musculus OX=10090 GN=Wfs1 PE	21.50455475	20.00817871	21.00021744	21.98009682	22.01837349	22.6522522
sp|Q5DTT2|PSD1_MOUSE PH and SEC7 domain-containing protein 1 OS=Mus musculus OX=10090 GN=Psd PE=1 SV=2	17.55771828	18.07444954	16.80664253	18.97994041	19.0743351	18.52235603
sp|P49813|TMOD1_MOUSE Tropomodulin-1 OS=Mus musculus OX=10090 GN=Tmod1 PE=1 SV=2	14.31833076	16.50919342	15.44977093	16.52299118	17.00591278	16.890625
tr|Q3UEQ4|Q3UEQ4_MOUSE Uncharacterized protein (Fragment) OS=Mus musculus OX=10090 GN=Myo1b PE=2 SV=1;tr|Q3TTZ3|Q3TTZ3_MOUSE Uncharacterized protein (Fragment) OS=Mus musculus OX=10090 GN=Myo1b PE=2 SV=1;tr|E9QNH6|E9QNH6_MOUSE Unconventional myosin-Ib OS=M	17.10092926	16.54596329	17.06941986	18.46466827	18.13605118	18.28318977
sp|Q8C3Q5|SHSA7_MOUSE Protein shisa-7 OS=Mus musculus OX=10090 GN=Shisa7 PE=1 SV=3;tr|F6T9T6|F6T9T6_MOUSE Protein shisa-7 (Fragment) OS=Mus musculus OX=10090 GN=Shisa7 PE=1 SV=1	21.57874489	21.62914276	21.02442741	22.97696877	23.06679916	22.36855698
sp|Q8R071|IP3KA_MOUSE Inositol-trisphosphate 3-kinase A OS=Mus musculus OX=10090 GN=Itpka PE=1 SV=1	22.76267624	22.43406105	22.39570999	24.12619019	24.02270126	23.63096428
tr|E9Q3M9|E9Q3M9_MOUSE RIKEN cDNA 2010300C02 gene OS=Mus musculus OX=10090 GN=2010300C02Rik PE=1 SV=1;tr|Q9D852|Q9D852_MOUSE Uncharacterized protein OS=Mus musculus OX=10090 GN=2010300C02Rik PE=2 SV=1;tr|Q8K303|Q8K303_MOUSE 2010300C02Rik protein OS=Mus mus	20.42224121	19.77063751	20.32910347	21.48814583	21.69776535	21.58708763
tr|Q543Z1|Q543Z1_MOUSE Carboxylic ester hydrolase OS=Mus musculus OX=10090 GN=Ache PE=2 SV=1;tr|B9UIT4|B9UIT4_MOUSE Carboxylic ester hydrolase OS=Mus musculus OX=10090 GN=Ache PE=2 SV=1;sp|P21836|ACES_MOUSE Acetylcholinesterase OS=Mus musculus OX=10090 GN=	19.40947342	18.12054443	19.18091583	20.35650444	19.7622261	20.85603142
sp|P84309|ADCY5_MOUSE Adenylate cyclase type 5 OS=Mus musculus OX=10090 GN=Adcy5 PE=1 SV=2	23.3742466	21.54632187	23.85811806	24.53486824	24.22537422	24.35126114
tr|Q3URF1|Q3URF1_MOUSE MCG6023 OS=Mus musculus OX=10090 GN=Synpo PE=2 SV=1;tr|Q3TA13|Q3TA13_MOUSE Uncharacterized protein OS=Mus musculus OX=10090 GN=Synpo PE=2 SV=1;tr|Q3U336|Q3U336_MOUSE Uncharacterized protein OS=Mus musculus OX=10090 GN=Synpo PE=2 SV=1	21.42895126	22.00499535	20.99029922	23.0906086	23.29523087	22.40737915
tr|Q9DBS6|Q9DBS6_MOUSE Phosphodiesterase OS=Mus musculus OX=10090 GN=Pde1b PE=2 SV=1;tr|A0A2I3BPC1|A0A2I3BPC1_MOUSE Phosphodiesterase OS=Mus musculus OX=10090 GN=Pde1b PE=1 SV=1;sp|Q01065|PDE1B_MOUSE Calcium/calmodulin-dependent 3,5-cyclic nucleotide pho	24.15568542	22.22679138	24.74886513	25.52050591	24.67612457	25.37250519
sp|Q9D7S9|CHMP5_MOUSE Charged multivesicular body protein 5 OS=Mus musculus OX=10090 GN=Chmp5 PE=1 SV=1	13.89282703	11.58912945	13.26232529	15.91554737	13.64674759	13.67716312
sp|Q8QZT2|CCSAP_MOUSE Centriole, cilia and spindle-associated protein OS=Mus musculus OX=10090 GN=Ccsap PE=1 SV=1	19.94420815	20.77746773	19.95880127	21.77396202	22.08580589	21.32244682
tr|G5E8I4|G5E8I4_MOUSE Protein Hikeshi OS=Mus musculus OX=10090 GN=Hikeshi PE=1 SV=1;tr|A0A140LJ25|A0A140LJ25_MOUSE Protein Hikeshi OS=Mus musculus OX=10090 GN=Hikeshi PE=1 SV=1;sp|Q9DD02|HIKES_MOUSE Protein Hikeshi OS=Mus musculus OX=10090 GN=Hikeshi PE=1	13.86524963	13.94770432	13.80667305	15.46600723	15.69292736	14.99073601
sp|Q6NS52|DGKB_MOUSE Diacylglycerol kinase beta OS=Mus musculus OX=10090 GN=Dgkb PE=1 SV=2	21.00030899	20.35687828	20.20431709	22.24400902	21.90386772	22.0174675
tr|Q8K4W8|Q8K4W8_MOUSE Chloride channel protein OS=Mus musculus OX=10090 GN=Clcn3 PE=1 SV=1;tr|Q6PGA5|Q6PGA5_MOUSE Chloride channel protein OS=Mus musculus OX=10090 GN=Clcn3 PE=2 SV=1;tr|Q8K4W9|Q8K4W9_MOUSE Chloride channel protein (Fragment) OS=Mus muscul	15.15831375	11.69163227	14.67204094	13.74351501	15.84721661	16.58569908
tr|Q3UGN1|Q3UGN1_MOUSE Guanine nucleotide-binding protein subunit gamma OS=Mus musculus OX=10090 GN=Gng7 PE=1 SV=1;sp|Q61016|GBG7_MOUSE Guanine nucleotide-binding protein G(I)/G(S)/G(O) subunit gamma-7 OS=Mus musculus OX=10090 GN=Gng7 PE=1 SV=2;tr|D3Z483|D	24.9162941	22.63804436	25.31652832	25.97971535	25.61539268	26.05749512
tr|E9Q4D5|E9Q4D5_MOUSE GTP-binding protein OS=Mus musculus OX=10090 GN=Rem2 PE=1 SV=1;sp|Q8VEL9|REM2_MOUSE GTP-binding protein REM 2 OS=Mus musculus OX=10090 GN=Rem2 PE=1 SV=2	17.99142265	15.83825016	18.61700249	19.23577881	18.85092926	19.15655708
sp|Q60625|ICAM5_MOUSE Intercellular adhesion molecule 5 OS=Mus musculus OX=10090 GN=Icam5 PE=1 SV=2	23.51364326	24.05494881	22.64105415	24.98600769	25.44472122	24.58389282
tr|B2RTE8|B2RTE8_MOUSE RIKEN cDNA 2610039E05, isoform CRA_a OS=Mus musculus OX=10090 GN=Spata2l PE=2 SV=1;sp|Q8BNN1|SPA2L_MOUSE Spermatogenesis-associated protein 2-like protein OS=Mus musculus OX=10090 GN=Spata2l PE=1 SV=1	19.04096985	17.72710609	19.05599403	20.72340775	19.66083145	20.28582382
sp|P24529|TY3H_MOUSE Tyrosine 3-monooxygenase OS=Mus musculus OX=10090 GN=Th PE=1 SV=3;tr|E9Q9G5|E9Q9G5_MOUSE Tyrosine 3-monooxygenase OS=Mus musculus OX=10090 GN=Th PE=1 SV=1;tr|Q3UTB3|Q3UTB3_MOUSE Tyrosine 3-monooxygenase OS=Mus musculus OX=10090 GN=Th P	22.93180275	23.45362473	22.72621155	25.01298141	24.2011795	24.74596596
tr|A0A0G2JGR7|A0A0G2JGR7_MOUSE GRB10-interacting GYF protein 1 (Fragment) OS=Mus musculus OX=10090 GN=Gigyf1 PE=1 SV=1;sp|Q99MR1|GGYF1_MOUSE GRB10-interacting GYF protein 1 OS=Mus musculus OX=10090 GN=Gigyf1 PE=1 SV=2	14.34879303	12.50582981	15.22912121	14.04575634	17.10483932	15.96383381
tr|Q6NZC3|Q6NZC3_MOUSE Slc30a3 protein OS=Mus musculus OX=10090 GN=Slc30a3 PE=2 SV=1;tr|Q3UN07|Q3UN07_MOUSE Uncharacterized protein OS=Mus musculus OX=10090 GN=Slc30a3 PE=2 SV=1;tr|Q3TMQ7|Q3TMQ7_MOUSE Uncharacterized protein OS=Mus musculus OX=10090 GN=Slc	21.24933624	21.27356529	19.9072094	22.73518753	22.45246696	22.2811203
sp|P37804|TAGL_MOUSE Transgelin OS=Mus musculus OX=10090 GN=Tagln PE=1 SV=3;tr|A0A1L1STN8|A0A1L1STN8_MOUSE Transgelin (Fragment) OS=Mus musculus OX=10090 GN=Tagln PE=1 SV=1	16.34886551	18.14925766	16.49265862	18.10879135	20.85847092	17.11563492
tr|Q7TPG1|Q7TPG1_MOUSE Phosphodiesterase (Fragment) OS=Mus musculus OX=10090 GN=Pde10a Mus musculus PE=3 SV=1;tr|Q7TPG2|Q7TPG2_MOUSE Phosphodiesterase OS=Mus musculus OX=10090 GN=Pde10a PE=3 SV=1;sp|Q8CA95|PDE10_MOUSE cAMP and cAMP-inhibited cGMP 3,5-cyc	23.43542671	19.06513023	24.43618965	24.58173561	23.51493454	24.37094498
tr|E0CY19|E0CY19_MOUSE cAMP-regulated phosphoprotein 21 (Fragment) OS=Mus musculus OX=10090 GN=Arpp21 PE=1 SV=8;tr|E0CYS3|E0CYS3_MOUSE cAMP-regulated phosphoprotein 21 (Fragment) OS=Mus musculus OX=10090 GN=Arpp21 PE=1 SV=1;tr|E0CXW0|E0CXW0_MOUSE cAMP-regu	21.02052498	19.47823715	21.41415405	22.62947273	22.31710434	22.5662365
tr|S4R1V0|S4R1V0_MOUSE PDZ and LIM domain protein 1 (Fragment) OS=Mus musculus OX=10090 GN=Pdlim1 PE=1 SV=1;tr|Q3TZ17|Q3TZ17_MOUSE Uncharacterized protein OS=Mus musculus OX=10090 GN=Pdlim1 PE=2 SV=1;sp|O70400|PDLI1_MOUSE PDZ and LIM domain protein 1 OS=Mu	13.33511162	12.52025414	14.49096107	15.06182289	15.48738289	15.7158699
tr|H3BIV5|H3BIV5_MOUSE A-kinase anchor protein 5 OS=Mus musculus OX=10090 GN=Akap5 PE=1 SV=1;sp|D3YVF0|AKAP5_MOUSE A-kinase anchor protein 5 OS=Mus musculus OX=10090 GN=Akap5 PE=1 SV=2	22.26842308	21.19617081	21.78277779	23.86593628	23.47201157	23.94133186
tr|Q3TGI0|Q3TGI0_MOUSE Uncharacterized protein OS=Mus musculus OX=10090 GN=Xrcc1 PE=2 SV=1;tr|Q3U2B4|Q3U2B4_MOUSE Uncharacterized protein OS=Mus musculus OX=10090 GN=Xrcc1 PE=2 SV=1;tr|Q3TN28|Q3TN28_MOUSE Uncharacterized protein OS=Mus musculus OX=10090 GN	12.09993935	12.10635567	11.0419693	14.16643429	11.94429779	15.20892048
tr|D3Z1V2|D3Z1V2_MOUSE Regulator of G-protein-signaling 8 (Fragment) OS=Mus musculus OX=10090 GN=Rgs8 PE=1 SV=8;tr|D3Z289|D3Z289_MOUSE Regulator of G-protein-signaling 8 OS=Mus musculus OX=10090 GN=Rgs8 PE=1 SV=1;sp|Q8BXT1|RGS8_MOUSE Regulator of G-protein	16.51016235	14.52053642	16.53938484	18.38297653	18.02070427	18.15771484
sp|Q8VDM6|HNRL1_MOUSE Heterogeneous nuclear ribonucleoprotein U-like protein 1 OS=Mus musculus OX=10090 GN=Hnrnpul1 PE=1 SV=1	12.28892422	12.33649731	14.23992252	15.4920454	16.06614304	15.3570528
sp|Q60829|PPR1B_MOUSE Protein phosphatase 1 regulatory subunit 1B OS=Mus musculus OX=10090 GN=Ppp1r1b PE=1 SV=2	23.56302261	19.84503937	24.64334106	25.31711197	25.3162365	25.53225899
tr|Q8CAP3|Q8CAP3_MOUSE Rad23a protein OS=Mus musculus OX=10090 GN=Rad23a PE=1 SV=1;sp|P54726|RD23A_MOUSE UV excision repair protein RAD23 homolog A OS=Mus musculus OX=10090 GN=Rad23a PE=1 SV=2	10.93435478	11.13987637	11.39936256	13.58078766	14.59263134	14.34877205
tr|Q9R0X6|Q9R0X6_MOUSE Transporter OS=Mus musculus OX=10090 GN=Slc6a3 PE=2 SV=1;tr|Q9JJ41|Q9JJ41_MOUSE Transporter OS=Mus musculus OX=10090 GN=Slc6a3 PE=2 SV=1;tr|Q8C009|Q8C009_MOUSE Transporter OS=Mus musculus OX=10090 GN=Slc6a3 PE=2 SV=1;tr|Q3UVW5|Q3UVW5	20.58058548	17.19637871	20.67760277	23.0917244	22.72973824	22.13938332
tr|Q149U2|Q149U2_MOUSE Protein S100 OS=Mus musculus OX=10090 GN=S100a5 PE=2 SV=1;sp|P63084|S10A5_MOUSE Protein S100-A5 OS=Mus musculus OX=10090 GN=S100a5 PE=3 SV=1	15.22904968	23.26379395	15.63506031	15.04855061	13.51820755	14.03334427
tr|Q8C7Z5|Q8C7Z5_MOUSE Uncharacterized protein OS=Mus musculus OX=10090 GN=Kcnj10 PE=2 SV=1;tr|Q56VN0|Q56VN0_MOUSE Inward rectifying potassium channel Kir4.1 OS=Mus musculus OX=10090 GN=Kcnj10 PE=1 SV=1;tr|B9EIV1|B9EIV1_MOUSE Kcnj10 protein OS=Mus musculus	19.52246284	20.3787117	20.0253582	13.23851681	16.96725845	18.37391663
tr|I3PGM0|I3PGM0_MOUSE Oxytocin (Fragment) OS=Mus musculus OX=10090 GN=Oxt PE=3 SV=1;tr|I3PGM1|I3PGM1_MOUSE Oxytocin (Fragment) OS=Mus musculus OX=10090 GN=Oxt PE=3 SV=1;tr|Q545V4|Q545V4_MOUSE Oxytocin OS=Mus musculus OX=10090 GN=Oxt PE=2 SV=1;tr|Q3UUQ5|Q3	18.63523674	18.52683449	14.21375656	12.32846069	14.23770523	14.68109512
tr|S4R1K2|S4R1K2_MOUSE BAI1-associated protein 3 OS=Mus musculus OX=10090 GN=Baiap3 PE=1 SV=1;tr|S4R1E7|S4R1E7_MOUSE BAI1-associated protein 3 OS=Mus musculus OX=10090 GN=Baiap3 PE=1 SV=1;tr|B2RY68|B2RY68_MOUSE BAI1-associated protein 3 OS=Mus musculus OX=	21.68063164	20.91996574	20.19597435	15.53120327	17.9909687	19.22002411
sp|P31650|S6A11_MOUSE Sodium- and chloride-dependent GABA transporter 3 OS=Mus musculus OX=10090 GN=Slc6a11 PE=1 SV=2;tr|Q8BKG0|Q8BKG0_MOUSE Transporter (Fragment) OS=Mus musculus OX=10090 GN=Slc6a11 PE=2 SV=1	26.26795959	26.39346504	26.21002007	22.89831161	23.60063744	24.61963654
tr|Q5NCU3|Q5NCU3_MOUSE SPARC (Fragment) OS=Mus musculus OX=10090 GN=Sparc PE=1 SV=1;tr|Q5NCU4|Q5NCU4_MOUSE SPARC OS=Mus musculus OX=10090 GN=Sparc PE=1 SV=1;tr|Q5NCU5|Q5NCU5_MOUSE Sparc protein OS=Mus musculus OX=10090 GN=Sparc PE=1 SV=1;tr|Q3TXI6|Q3TXI6_M	20.72941208	19.9205513	20.37465858	16.40245819	18.37840843	18.51168633
sp|Q9D0J4|ARL2_MOUSE ADP-ribosylation factor-like protein 2 OS=Mus musculus OX=10090 GN=Arl2 PE=1 SV=1	16.82786369	16.49917603	16.70796013	13.53537083	13.17241955	15.96835995
tr|Q5ZPR7|Q5ZPR7_MOUSE Globin h OS=Mus musculus OX=10090 GN=Ngb PE=2 SV=1;tr|Q3USR6|Q3USR6_MOUSE Neuroglobin OS=Mus musculus OX=10090 GN=Ngb PE=1 SV=1;sp|Q9ER97|NGB_MOUSE Neuroglobin OS=Mus musculus OX=10090 GN=Ngb PE=1 SV=1;tr|D3YW07|D3YW07_MOUSE Neuroglo	20.7100296	20.36967659	19.17883301	17.20672798	17.44131851	18.32016754
tr|Q8VHU9|Q8VHU9_MOUSE Eukaryotic translation initiation factor 5A (Fragment) OS=Mus musculus OX=10090 PE=3 SV=1;sp|Q8BGY2|IF5A2_MOUSE Eukaryotic translation initiation factor 5A-2 OS=Mus musculus OX=10090 GN=Eif5a2 PE=1 SV=3	15.5729208	16.87895584	14.92219639	13.71364117	12.7113266	13.77758121
sp|O35668|HAP1_MOUSE Huntingtin-associated protein 1 OS=Mus musculus OX=10090 GN=Hap1 PE=1 SV=1;tr|G3UXU7|G3UXU7_MOUSE Huntingtin-associated protein 1 (Fragment) OS=Mus musculus OX=10090 GN=Hap1 PE=1 SV=1;tr|G3UYE4|G3UYE4_MOUSE Huntingtin-associated protei	22.42808151	22.12197113	20.78408051	18.94653893	19.36729431	20.28627586
sp|Q8K097|LFG2_MOUSE Protein lifeguard 2 OS=Mus musculus OX=10090 GN=Faim2 PE=2 SV=1	16.17582321	15.87187862	16.09445572	12.43733406	15.04216385	14.83530998
tr|D3YZS0|D3YZS0_MOUSE RNMT-activating mini protein (Fragment) OS=Mus musculus OX=10090 GN=Fam103a1 PE=1 SV=1;sp|Q9CQY2|RAM_MOUSE RNMT-activating mini protein OS=Mus musculus OX=10090 GN=Fam103a1 PE=3 SV=1	15.61115551	15.54606056	14.64846992	15.33563232	12.46295452	12.28668594
sp|Q9QXV0|PCSK1_MOUSE ProSAAS OS=Mus musculus OX=10090 GN=Pcsk1n PE=1 SV=2	24.07610512	23.71034622	23.35547447	21.69304085	21.61803055	22.21238136
sp|Q5XG69|F169A_MOUSE Soluble lamin-associated protein of 75 kDa OS=Mus musculus OX=10090 GN=Fam169a PE=1 SV=3	15.60503101	15.09774876	15.49469376	12.09740353	14.72530556	13.95347023
tr|A0A1L1SQE2|A0A1L1SQE2_MOUSE Jouberin OS=Mus musculus OX=10090 GN=Ahi1 PE=1 SV=1;tr|E9QP54|E9QP54_MOUSE Jouberin OS=Mus musculus OX=10090 GN=Ahi1 PE=1 SV=1;sp|Q8K3E5|AHI1_MOUSE Jouberin OS=Mus musculus OX=10090 GN=Ahi1 PE=1 SV=2	23.29375839	22.70542908	21.69965935	20.53618431	20.51170731	21.38573837
tr|Q3TAP5|Q3TAP5_MOUSE Uncharacterized protein OS=Mus musculus OX=10090 GN=Tra2a PE=2 SV=1;tr|A0A0N4SVC2|A0A0N4SVC2_MOUSE Transformer-2 protein homolog alpha OS=Mus musculus OX=10090 GN=Tra2a PE=1 SV=1;tr|E9QP00|E9QP00_MOUSE Transformer-2 protein homolog a	15.29275322	14.58164883	16.02963829	11.43849945	15.49246788	14.20090485
sp|Q08331|CALB2_MOUSE Calretinin OS=Mus musculus OX=10090 GN=Calb2 PE=1 SV=3;tr|Q8CCS7|Q8CCS7_MOUSE Calbindin 2, isoform CRA_a OS=Mus musculus OX=10090 GN=Calb2 PE=1 SV=1	25.04180717	25.62655067	24.35328102	23.00414276	23.15498924	24.12506485
sp|Q9CR37|PPDPF_MOUSE Pancreatic progenitor cell differentiation and proliferation factor OS=Mus musculus OX=10090 GN=Ppdpf PE=1 SV=1	11.95735645	16.53378105	16.08880997	13.59596252	14.65030956	11.63364124
tr|E9Q517|E9Q517_MOUSE Sodium- and chloride-dependent glycine transporter 1 OS=Mus musculus OX=10090 GN=Slc6a9 PE=1 SV=1;tr|E9Q3V0|E9Q3V0_MOUSE Sodium- and chloride-dependent glycine transporter 1 OS=Mus musculus OX=10090 GN=Slc6a9 PE=1 SV=1;sp|P28571|SC6A	20.4596405	20.59910393	20.85053635	18.53277969	19.33834076	19.36877823
tr|E9Q5V9|E9Q5V9_MOUSE PCI domain-containing protein 2 OS=Mus musculus OX=10090 GN=Pcid2 PE=1 SV=1;tr|E9Q1H5|E9Q1H5_MOUSE PCI domain-containing protein 2 OS=Mus musculus OX=10090 GN=Pcid2 PE=1 SV=1;tr|A0JLQ7|A0JLQ7_MOUSE Pcid2 protein (Fragment) OS=Mus mus	15.56180763	15.66257191	14.5466671	14.43429661	13.18984222	13.57928658
sp|Q03517|SCG2_MOUSE Secretogranin-2 OS=Mus musculus OX=10090 GN=Scg2 PE=1 SV=1;tr|Q4W8U9|Q4W8U9_MOUSE Scg2 protein OS=Mus musculus OX=10090 GN=Scg2 PE=1 SV=1	21.74816895	21.48244667	20.95208549	19.8918705	19.60355377	20.25325966
tr|Q5SUG2|Q5SUG2_MOUSE Calcium channel, voltage-dependent, T type, alpha 1G subunit OS=Mus musculus OX=10090 GN=Cacna1g PE=1 SV=1;tr|Q5SUF5|Q5SUF5_MOUSE Calcium channel, voltage-dependent, T type, alpha 1G subunit OS=Mus musculus OX=10090 GN=Cacna1g PE=1 S	15.02822018	15.00055504	16.17451477	13.45758343	13.54772377	14.78752708
tr|A2RT14|A2RT14_MOUSE Olfactory marker protein OS=Mus musculus OX=10090 GN=Omp PE=2 SV=1;sp|Q64288|OMP_MOUSE Olfactory marker protein OS=Mus musculus OX=10090 GN=Omp PE=1 SV=3;tr|Q3UZQ4|Q3UZQ4_MOUSE Uncharacterized protein OS=Mus musculus OX=10090 GN=Omp	20.14544487	28.2906456	17.7723999	21.11105347	20.48720169	20.20821953
tr|A0A0G2JDX4|A0A0G2JDX4_MOUSE Tetraspanin-2 (Fragment) OS=Mus musculus OX=10090 GN=Tspan2 PE=1 SV=1;tr|A0A0G2JEZ7|A0A0G2JEZ7_MOUSE Tetraspanin OS=Mus musculus OX=10090 GN=Tspan2 PE=1 SV=1;tr|Q8C0C9|Q8C0C9_MOUSE Tetraspanin (Fragment) OS=Mus musculus OX=10	20.54632568	17.71912766	21.28199387	17.46367073	18.70497131	19.08262062
sp|Q7TNS2|MIC10_MOUSE MICOS complex subunit Mic10 OS=Mus musculus OX=10090 GN=Minos1 PE=1 SV=1	18.79598236	18.88388062	17.90300369	17.06968689	16.95457458	17.28916931
tr|E9Q704|E9Q704_MOUSE Peptidyl-glycine alpha-amidating monooxygenase OS=Mus musculus OX=10090 GN=Pam PE=1 SV=1;tr|F8VQA4|F8VQA4_MOUSE Peptidyl-glycine alpha-amidating monooxygenase OS=Mus musculus OX=10090 GN=Pam PE=1 SV=1;sp|P97467|AMD_MOUSE Peptidyl-gly	20.92484474	20.52349091	19.71078491	18.40626144	19.22591019	19.32841873
tr|Q3UYM8|Q3UYM8_MOUSE Uncharacterized protein OS=Mus musculus OX=10090 GN=Plp1 PE=2 SV=1;sp|P60202|MYPR_MOUSE Myelin proteolipid protein OS=Mus musculus OX=10090 GN=Plp1 PE=1 SV=2;tr|Q62079|Q62079_MOUSE Myelin proteolipid OS=Mus musculus OX=10090 GN=Plp1	27.77303886	25.41888428	28.61915207	25.7626152	25.54597282	26.35165787
sp|Q8R1C0|KCNC4_MOUSE Potassium voltage-gated channel subfamily C member 4 OS=Mus musculus OX=10090 GN=Kcnc4 PE=2 SV=1	15.94452953	16.54132462	15.43533707	14.30185604	15.23932838	14.28411293
tr|B2RRE0|B2RRE0_MOUSE A kinase (PRKA) anchor protein (Gravin) 12 OS=Mus musculus OX=10090 GN=Akap12 PE=2 SV=1;sp|Q9WTQ5|AKA12_MOUSE A-kinase anchor protein 12 OS=Mus musculus OX=10090 GN=Akap12 PE=1 SV=1	17.56145287	17.83204651	17.39834595	16.17908669	16.41061974	16.11714745
tr|Q99KL8|Q99KL8_MOUSE Nqo1 protein OS=Mus musculus OX=10090 GN=Nqo1 PE=2 SV=1;tr|Q542Y0|Q542Y0_MOUSE NAD(P)H dehydrogenase, quinone 1 OS=Mus musculus OX=10090 GN=Nqo1 PE=1 SV=1;sp|Q64669|NQO1_MOUSE NAD(P)H dehydrogenase [quinone] 1 OS=Mus musculus OX=1009	15.69029808	17.78843307	15.52196026	14.06200886	15.32866859	15.5607996
tr|Q3KNA5|Q3KNA5_MOUSE RAB9B, member RAS oncogene family OS=Mus musculus OX=10090 GN=Rab9b PE=1 SV=1;sp|Q8BHH2|RAB9B_MOUSE Ras-related protein Rab-9B OS=Mus musculus OX=10090 GN=Rab9b PE=1 SV=1	20.26487732	19.20659065	19.04376602	18.18323517	17.25605011	19.04548836
tr|Q1MX43|Q1MX43_MOUSE Protein kinase C OS=Mus musculus OX=10090 GN=Prkcd PE=1 SV=1;tr|Q1MX42|Q1MX42_MOUSE Protein kinase C OS=Mus musculus OX=10090 GN=Prkcd PE=1 SV=1;tr|Q53YN4|Q53YN4_MOUSE Protein kinase C delta type OS=Mus musculus OX=10090 GN=Prkcd PE=	20.9844017	19.78850555	23.12992668	20.19214249	20.0790081	19.62236786
sp|Q9CRB6|TPPP3_MOUSE Tubulin polymerization-promoting protein family member 3 OS=Mus musculus OX=10090 GN=Tppp3 PE=1 SV=1	20.6993084	20.48623657	20.55315781	18.62711334	19.58794403	19.56148911
tr|Z4YJZ2|Z4YJZ2_MOUSE Protein FAM92A OS=Mus musculus OX=10090 GN=Fam92a PE=1 SV=1;tr|J3KMP6|J3KMP6_MOUSE Protein FAM92A OS=Mus musculus OX=10090 GN=Fam92a PE=1 SV=1;sp|Q8BP22|FA92A_MOUSE Protein FAM92A OS=Mus musculus OX=10090 GN=Fam92a PE=1 SV=1	14.21916866	13.28488255	14.03540802	10.4343605	13.86442375	13.30488491
tr|B2RSN3|B2RSN3_MOUSE Tubulin beta chain OS=Mus musculus OX=10090 GN=Tubb2b PE=1 SV=1;sp|Q9CWF2|TBB2B_MOUSE Tubulin beta-2B chain OS=Mus musculus OX=10090 GN=Tubb2b PE=1 SV=1;tr|Q99J49|Q99J49_MOUSE Tubb2a protein (Fragment) OS=Mus musculus OX=10090 GN=Tub	19.54419518	19.80724144	19.20578766	18.15841675	17.78742409	18.70582199
sp|Q9JKY0|CNOT9_MOUSE CCR4-NOT transcription complex subunit 9 OS=Mus musculus OX=10090 GN=Cnot9 PE=1 SV=1	17.20189476	18.17107201	16.87025642	15.69665432	15.94664764	16.7152195
tr|Q3TWV0|Q3TWV0_MOUSE Uncharacterized protein OS=Mus musculus OX=10090 GN=Vim PE=2 SV=1	17.43518257	19.57695007	16.90414047	16.51021004	17.38242531	16.1465435
tr|Q925J7|Q925J7_MOUSE Protein tyrosine phosphatase receptor type N (Fragment) OS=Mus musculus OX=10090 GN=Ptprn PE=2 SV=1;tr|A6MDD2|A6MDD2_MOUSE Protein tyrosine phosphatase receptor type N OS=Mus musculus OX=10090 GN=Ptprn PE=1 SV=1;tr|Q6NVE2|Q6NVE2_MOUS	22.74894714	22.22716141	21.69165993	20.81618309	20.6368885	21.39204788
tr|A0A0A6YWC8|A0A0A6YWC8_MOUSE Vimentin OS=Mus musculus OX=10090 GN=Vim PE=1 SV=1;tr|Q5FWJ3|Q5FWJ3_MOUSE Vimentin OS=Mus musculus OX=10090 GN=Vim PE=1 SV=1;tr|Q3V2S4|Q3V2S4_MOUSE Uncharacterized protein OS=Mus musculus OX=10090 GN=Vim PE=2 SV=1;tr|Q3UAX1|Q	24.10437584	26.29567146	23.63253212	23.0592804	24.18819427	23.17972183
tr|Q7GIP5|Q7GIP5_MOUSE NADH-ubiquinone oxidoreductase chain 3 OS=Mus musculus OX=10090 GN=mt-Nd3 PE=2 SV=1;tr|A0A141CM22|A0A141CM22_MOUSE NADH-ubiquinone oxidoreductase chain 3 OS=Mus musculus OX=10090 GN=ND3 PE=3 SV=1;tr|A0A075DCW1|A0A075DCW1_MOUSE NADH-u	15.72472668	14.81897068	15.44599056	14.15732956	13.24253464	15.0230341
tr|A0A087WQM1|A0A087WQM1_MOUSE Glia-derived nexin (Fragment) OS=Mus musculus OX=10090 GN=Serpine2 PE=1 SV=1;tr|Q543R5|Q543R5_MOUSE Serine (Or cysteine) peptidase inhibitor, clade E, member 2, isoform CRA_b OS=Mus musculus OX=10090 GN=Serpine2 PE=1 SV=1;tr|	17.71343994	18.32799149	17.6072216	16.86785126	16.00716591	17.22106743
tr|D3Z7E6|D3Z7E6_MOUSE Platelet-activating factor acetylhydrolase IB subunit gamma OS=Mus musculus OX=10090 GN=Pafah1b3 PE=1 SV=1;tr|Q3TJC2|Q3TJC2_MOUSE Platelet-activating factor acetylhydrolase, isoform 1b, alpha1 subunit, isoform CRA_a OS=Mus musculus O	22.51602554	22.99228096	21.84045982	21.08405304	21.49889374	21.25807953
tr|F6RT34|F6RT34_MOUSE Myelin basic protein (Fragment) OS=Mus musculus OX=10090 GN=Mbp PE=1 SV=1;tr|Q542T4|Q542T4_MOUSE Uncharacterized protein OS=Mus musculus OX=10090 GN=Mbp PE=2 SV=1;tr|F6TYB7|F6TYB7_MOUSE Myelin basic protein (Fragment) OS=Mus musculus	23.90719795	21.94521523	25.12126541	21.74644279	22.84049034	22.8867588
tr|Q9JMF0|Q9JMF0_MOUSE mRNA, clone:2-63 (Fragment) OS=Mus musculus OX=10090 GN=Gprc5b PE=2 SV=1;tr|D2DFA9|D2DFA9_MOUSE G protein-coupled receptor family C group 5 member B variant 2 OS=Mus musculus OX=10090 GN=Gprc5b PE=1 SV=1;sp|Q923Z0|GPC5B_MOUSE G-prote	16.31369781	16.65696526	16.95821953	14.55113792	15.93148232	15.96044922
tr|Q8BSN6|Q8BSN6_MOUSE Vesicle-associated membrane protein 4 OS=Mus musculus OX=10090 GN=Vamp4 PE=1 SV=1;sp|O70480|VAMP4_MOUSE Vesicle-associated membrane protein 4 OS=Mus musculus OX=10090 GN=Vamp4 PE=1 SV=1	15.33932781	15.14125538	14.37869263	12.49449444	14.416502	14.50086117
tr|Z4YJH1|Z4YJH1_MOUSE Centrin-2 OS=Mus musculus OX=10090 GN=Cetn2 PE=1 SV=1;sp|Q9R1K9|CETN2_MOUSE Centrin-2 OS=Mus musculus OX=10090 GN=Cetn2 PE=1 SV=1	16.63239861	16.22070503	15.78326607	15.01421547	14.37257195	15.80519485
tr|Q7TMQ1|Q7TMQ1_MOUSE Gap junction protein OS=Mus musculus OX=10090 GN=Gja1 PE=2 SV=1;sp|P23242|CXA1_MOUSE Gap junction alpha-1 protein OS=Mus musculus OX=10090 GN=Gja1 PE=1 SV=2;tr|Q8C4N2|Q8C4N2_MOUSE Uncharacterized protein (Fragment) OS=Mus musculus OX	22.80396461	22.78639603	23.04635048	21.13639069	21.99983025	22.10058594
tr|E9PUM3|E9PUM3_MOUSE Alpha-1,4 glucan phosphorylase OS=Mus musculus OX=10090 GN=Pygm PE=1 SV=1;sp|Q9WUB3|PYGM_MOUSE Glycogen phosphorylase, muscle form OS=Mus musculus OX=10090 GN=Pygm PE=1 SV=3	23.65589142	23.59405327	24.12460327	22.61172676	22.43335342	22.9490509
tr|Q5RKP0|Q5RKP0_MOUSE Vat1 protein (Fragment) OS=Mus musculus OX=10090 GN=Vat1 PE=2 SV=1;tr|Q499X4|Q499X4_MOUSE Vesicle amine transport protein 1 homolog (T californica) OS=Mus musculus OX=10090 GN=Vat1 PE=1 SV=1;tr|Q3U331|Q3U331_MOUSE Uncharacterized pro	23.07871246	22.32898903	22.17515182	21.13299751	21.31865311	21.76654053
tr|Q5F239|Q5F239_MOUSE Ubiquitin-conjugating enzyme E2G 1 (UBC7 homolog, C. elegans), isoform CRA_a OS=Mus musculus OX=10090 GN=Ube2g1 PE=1 SV=1;sp|P62254|UB2G1_MOUSE Ubiquitin-conjugating enzyme E2 G1 OS=Mus musculus OX=10090 GN=Ube2g1 PE=1 SV=3	15.21803379	15.53542995	15.68703175	14.10428524	14.40368366	14.58899117
tr|Q9DBN7|Q9DBN7_MOUSE Uncharacterized protein OS=Mus musculus OX=10090 GN=Eci1 PE=2 SV=1;sp|P42125|ECI1_MOUSE Enoyl-CoA delta isomerase 1, mitochondrial OS=Mus musculus OX=10090 GN=Eci1 PE=1 SV=2	18.02637291	17.89801598	18.22020531	16.56628418	16.88410568	17.36450577
tr|Q6PG12|Q6PG12_MOUSE Adenylate cyclase OS=Mus musculus OX=10090 GN=Adcy3 PE=2 SV=1;tr|Q6PGC0|Q6PGC0_MOUSE Adenylate cyclase OS=Mus musculus OX=10090 GN=Adcy3 PE=2 SV=1;tr|B8JK56|B8JK56_MOUSE Adenylate cyclase OS=Mus musculus OX=10090 GN=Adcy3 PE=1 SV=1;t	15.74593735	15.7891798	15.42071819	14.88089561	13.41906643	15.33852386
tr|Q7TQF4|Q7TQF4_MOUSE Snx25 protein OS=Mus musculus OX=10090 GN=Snx25 PE=2 SV=1;tr|E9Q1K0|E9Q1K0_MOUSE Sorting nexin-25 OS=Mus musculus OX=10090 GN=Snx25 PE=1 SV=1;sp|Q3ZT31|SNX25_MOUSE Sorting nexin-25 OS=Mus musculus OX=10090 GN=Snx25 PE=1 SV=3	15.44415474	15.35600281	15.78455734	14.85352802	14.03739643	14.39094257
tr|Q14BY7|Q14BY7_MOUSE Regulating synaptic membrane exocytosis 3 OS=Mus musculus OX=10090 GN=Rims3 PE=1 SV=1;sp|Q80U57|RIMS3_MOUSE Regulating synaptic membrane exocytosis protein 3 OS=Mus musculus OX=10090 GN=Rims3 PE=1 SV=2	17.15787888	17.59678268	18.08045769	16.5912075	16.60246277	16.39308739
tr|Q5NDA4|Q5NDA4_MOUSE Fatty acid binding protein 7, brain OS=Mus musculus OX=10090 GN=Fabp7 PE=2 SV=1;tr|E9Q0H6|E9Q0H6_MOUSE Fatty acid-binding protein, brain OS=Mus musculus OX=10090 GN=Fabp7 PE=1 SV=1;sp|P51880|FABP7_MOUSE Fatty acid-binding protein, br	21.07665825	24.76556396	19.84071922	20.71545219	20.83261871	20.89086151
sp|Q80WM4|HPLN4_MOUSE Hyaluronan and proteoglycan link protein 4 OS=Mus musculus OX=10090 GN=Hapln4 PE=2 SV=2	20.57228279	20.25259399	20.70486641	19.15121841	19.50579834	19.62989998
sp|Q80TB8|VAT1L_MOUSE Synaptic vesicle membrane protein VAT-1 homolog-like OS=Mus musculus OX=10090 GN=Vat1l PE=1 SV=2;tr|Q8BL94|Q8BL94_MOUSE Uncharacterized protein OS=Mus musculus OX=10090 PE=2 SV=1	23.81636238	22.68016624	23.08315849	21.98782158	21.60058594	22.76684761
tr|G3X9D3|G3X9D3_MOUSE Podocalyxin-like 2 OS=Mus musculus OX=10090 GN=Podxl2 PE=1 SV=1;tr|D3YW47|D3YW47_MOUSE Podocalyxin-like protein 2 OS=Mus musculus OX=10090 GN=Podxl2 PE=1 SV=2;sp|Q8CAE9|PDXL2_MOUSE Podocalyxin-like protein 2 OS=Mus musculus OX=10090	18.71390915	18.96642303	18.02367592	17.56888962	17.55080223	17.38942719
tr|A0A0N4SW14|A0A0N4SW14_MOUSE Coiled-coil domain-containing protein 136 OS=Mus musculus OX=10090 GN=Ccdc136 PE=1 SV=1;tr|E6Y2W7|E6Y2W7_MOUSE Coiled-coil domain-containing protein 136 OS=Mus musculus OX=10090 GN=Ccdc136 PE=1 SV=1;tr|D3Z165|D3Z165_MOUSE Coi	21.44430161	21.06061363	23.26381111	20.61824036	21.01852798	20.94157982
tr|F7AA26|F7AA26_MOUSE Paralemmin A kinase anchor protein (Fragment) OS=Mus musculus OX=10090 GN=Pakap PE=1 SV=1;tr|Q8C9L6|Q8C9L6_MOUSE Uncharacterized protein OS=Mus musculus OX=10090 PE=2 SV=1;tr|Q99L95|Q99L95_MOUSE Akap2 protein OS=Mus musculus OX=10090	19.7631855	19.54484749	21.22016335	18.68723106	19.36448288	19.30714798
tr|Q545R3|Q545R3_MOUSE N-myc downstream regulated gene 1 OS=Mus musculus OX=10090 GN=Ndrg1 PE=1 SV=1;tr|Q3TSR4|Q3TSR4_MOUSE Uncharacterized protein OS=Mus musculus OX=10090 GN=Ndrg1 PE=2 SV=1;tr|Q3TD08|Q3TD08_MOUSE Uncharacterized protein OS=Mus musculus O	22.37358284	21.42831039	23.07921219	21.00526237	21.22252655	21.50469017
tr|Q5ICG4|Q5ICG4_MOUSE Long chain acyl-CoA synthetase 6 isoform 1 OS=Mus musculus OX=10090 GN=Acsl6 PE=2 SV=1;tr|A8IP90|A8IP90_MOUSE Long-chain acyl-CoA synthetase OS=Mus musculus OX=10090 GN=Acsl6 PE=2 SV=1;tr|Q5F2D0|Q5F2D0_MOUSE Uncharacterized protein O	20.41204071	21.56773186	20.30416107	20.04022026	18.78311157	20.35693359
tr|Q8R0U6|Q8R0U6_MOUSE Pls1 protein (Fragment) OS=Mus musculus OX=10090 GN=Pls1 PE=2 SV=1;tr|Q3V3X1|Q3V3X1_MOUSE Uncharacterized protein (Fragment) OS=Mus musculus OX=10090 GN=Pls1 PE=2 SV=1;sp|Q3V0K9|PLSI_MOUSE Plastin-1 OS=Mus musculus OX=10090 GN=Pls1 P	17.55194855	17.78982544	18.60866165	17.03096199	16.97676277	16.84091949
tr|Q52L78|Q52L78_MOUSE Cryab protein OS=Mus musculus OX=10090 GN=Cryab PE=1 SV=1;sp|P23927|CRYAB_MOUSE Alpha-crystallin B chain OS=Mus musculus OX=10090 GN=Cryab PE=1 SV=2;tr|A0A1L1SRG5|A0A1L1SRG5_MOUSE Alpha-crystallin B chain (Fragment) OS=Mus musculus O	23.45337296	21.8291626	24.39548874	21.89047241	22.46643829	22.23244286
tr|Q69ZY2|Q69ZY2_MOUSE MKIAA0830 protein (Fragment) OS=Mus musculus OX=10090 GN=Endod1 PE=2 SV=1;sp|Q8C522|ENDD1_MOUSE Endonuclease domain-containing 1 protein OS=Mus musculus OX=10090 GN=Endod1 PE=1 SV=2;tr|Q3UQH3|Q3UQH3_MOUSE Uncharacterized protein OS=M	23.21643829	23.55674362	23.48002434	22.17801285	22.6143074	22.39969826
tr|Q9CW19|Q9CW19_MOUSE RIKEN cDNA 1500041B16, isoform CRA_b (Fragment) OS=Mus musculus OX=10090 GN=Cnrip1 PE=2 SV=1;tr|F7C0H6|F7C0H6_MOUSE CB1 cannabinoid receptor-interacting protein 1 (Fragment) OS=Mus musculus OX=10090 GN=Cnrip1 PE=1 SV=1;sp|Q5M8N0|CNRP	16.22692299	14.86679173	14.55719185	13.98911381	14.28451252	14.33530331
tr|A0A0G2JGY0|A0A0G2JGY0_MOUSE Dihydropteridine reductase OS=Mus musculus OX=10090 GN=Qdpr PE=1 SV=1;tr|D3YWR7|D3YWR7_MOUSE Dihydropteridine reductase OS=Mus musculus OX=10090 GN=Qdpr PE=1 SV=1;sp|Q8BVI4|DHPR_MOUSE Dihydropteridine reductase OS=Mus musculu	21.83784294	21.01372337	22.56204605	20.32646751	20.98224258	21.08159828
tr|F7A0B0|F7A0B0_MOUSE Myelin basic protein (Fragment) OS=Mus musculus OX=10090 GN=Mbp PE=1 SV=1;tr|F6ZIA4|F6ZIA4_MOUSE Myelin basic protein (Fragment) OS=Mus musculus OX=10090 GN=Mbp PE=1 SV=1	30.14163017	28.40006828	31.52295494	28.63923454	29.38043976	29.0341301
tr|Q3TYV5|Q3TYV5_MOUSE 2,3-cyclic-nucleotide 3-phosphodiesterase OS=Mus musculus OX=10090 GN=Cnp PE=2 SV=1;sp|P16330|CN37_MOUSE 2,3-cyclic-nucleotide 3-phosphodiesterase OS=Mus musculus OX=10090 GN=Cnp PE=1 SV=3;tr|Q3TYL9|Q3TYL9_MOUSE 2,3-cyclic-nu	28.11688995	26.04714394	29.05282593	26.46571732	26.85927963	26.90991783
tr|Q3UR55|Q3UR55_MOUSE Sodium/potassium-transporting ATPase subunit beta OS=Mus musculus OX=10090 GN=Atp1b2 PE=1 SV=1;sp|P14231|AT1B2_MOUSE Sodium/potassium-transporting ATPase subunit beta-2 OS=Mus musculus OX=10090 GN=Atp1b2 PE=1 SV=2	24.61206245	24.4323616	24.75914574	23.65703392	23.40736198	23.79221153
tr|Q3UY13|Q3UY13_MOUSE Synaptotagmin-6 OS=Mus musculus OX=10090 GN=Syt6 PE=1 SV=1;tr|Q6P1H9|Q6P1H9_MOUSE Syt6 protein OS=Mus musculus OX=10090 GN=Syt6 PE=2 SV=1;tr|Q8C8S6|Q8C8S6_MOUSE Synaptotagmin-6 OS=Mus musculus OX=10090 GN=Syt6 PE=1 SV=1;tr|Q05BE2|Q05	18.3174305	19.75340843	19.77612877	18.00942612	17.80534172	19.08623886
sp|Q9WTX2|PRKRA_MOUSE Interferon-inducible double-stranded RNA-dependent protein kinase activator A OS=Mus musculus OX=10090 GN=Prkra PE=1 SV=1	18.26512909	18.13888741	18.13163757	16.46484756	17.73638916	17.38919449
sp|Q2TBE6|P4K2A_MOUSE Phosphatidylinositol 4-kinase type 2-alpha OS=Mus musculus OX=10090 GN=Pi4k2a PE=1 SV=1	16.39521599	16.03739548	16.68114281	15.07772923	15.04568291	16.08962631
sp|Q99MR3|S12A9_MOUSE Solute carrier family 12 member 9 OS=Mus musculus OX=10090 GN=Slc12a9 PE=1 SV=2	20.71255112	19.9947052	21.59835052	19.60793304	20.02267456	19.79683113
sp|Q80X95|RRAGA_MOUSE Ras-related GTP-binding protein A OS=Mus musculus OX=10090 GN=Rraga PE=1 SV=1;sp|Q6NTA4|RRAGB_MOUSE Ras-related GTP-binding protein B OS=Mus musculus OX=10090 GN=Rragb PE=1 SV=1	16.72706985	16.4653492	16.771698	16.89198685	14.11260223	16.08777046
tr|E9Q8N8|E9Q8N8_MOUSE Anion exchange protein OS=Mus musculus OX=10090 GN=Slc4a4 PE=1 SV=1;tr|A2VDF7|A2VDF7_MOUSE Anion exchange protein (Fragment) OS=Mus musculus OX=10090 GN=Slc4a4 PE=2 SV=1;sp|O88343|S4A4_MOUSE Electrogenic sodium bicarbonate cotranspor	23.36666298	23.47782135	23.58265686	22.24042702	22.6068821	22.72068977
sp|P61458|PHS_MOUSE Pterin-4-alpha-carbinolamine dehydratase OS=Mus musculus OX=10090 GN=Pcbd1 PE=1 SV=2	20.28579521	20.12236214	19.98317528	19.10926819	19.08197212	19.35057259
tr|Q3UBP0|Q3UBP0_MOUSE Adenylosuccinate synthetase isozyme 1 OS=Mus musculus OX=10090 GN=Adssl1 PE=2 SV=1;tr|J3QN31|J3QN31_MOUSE Adenylosuccinate synthetase isozyme 1 OS=Mus musculus OX=10090 GN=Adssl1 PE=1 SV=1;sp|P28650|PURA1_MOUSE Adenylosuccinate synth	21.0024395	20.98690033	22.12446976	20.20021057	20.56302643	20.50120544
tr|Q3TAH3|Q3TAH3_MOUSE Uncharacterized protein OS=Mus musculus OX=10090 GN=Npm3 PE=2 SV=1;sp|Q9CPP0|NPM3_MOUSE Nucleoplasmin-3 OS=Mus musculus OX=10090 GN=Npm3 PE=1 SV=3	13.17003441	13.95587444	10.3142271	11.88273335	11.03978348	11.67180157
tr|F6ZN61|F6ZN61_MOUSE Rho guanine nucleotide exchange factor 1 (Fragment) OS=Mus musculus OX=10090 GN=Arhgef1 PE=1 SV=1;tr|Q6KAM6|Q6KAM6_MOUSE MFLJ00369 protein (Fragment) OS=Mus musculus OX=10090 GN=Arhgef1 PE=2 SV=1;tr|E9PUF7|E9PUF7_MOUSE Rho guanine nu	13.41706181	14.13776016	12.33230972	11.37725925	12.5577755	13.11255741
tr|E9Q3L1|E9Q3L1_MOUSE Unconventional myosin-VI OS=Mus musculus OX=10090 GN=Myo6 PE=1 SV=1;tr|B2RWR8|B2RWR8_MOUSE Myosin VI OS=Mus musculus OX=10090 GN=Myo6 PE=2 SV=1;tr|E9Q174|E9Q174_MOUSE Unconventional myosin-VI OS=Mus musculus OX=10090 GN=Myo6 PE=1 SV=	19.49714661	21.79759407	19.51134682	19.16836739	19.36183929	19.43795586
sp|Q9CWU9|NUP37_MOUSE Nucleoporin Nup37 OS=Mus musculus OX=10090 GN=Nup37 PE=1 SV=2	14.74567413	14.47942257	14.04852295	14.53273773	11.44872952	14.46097565
tr|A0A1D5RMD2|A0A1D5RMD2_MOUSE Plasmolipin (Fragment) OS=Mus musculus OX=10090 GN=Pllp PE=1 SV=1;sp|Q9DCU2|PLLP_MOUSE Plasmolipin OS=Mus musculus OX=10090 GN=Pllp PE=1 SV=1	19.75603485	17.83779716	20.42502022	18.33777046	18.06322479	18.79017067
sp|Q5EBJ4|ERMIN_MOUSE Ermin OS=Mus musculus OX=10090 GN=Ermn PE=1 SV=1	21.18089294	19.58283615	22.16381645	19.43199539	20.37073135	20.29832649
sp|P03995|GFAP_MOUSE Glial fibrillary acidic protein OS=Mus musculus OX=10090 GN=Gfap PE=1 SV=4	25.55599213	26.32317162	25.50130463	24.04345131	25.29453278	25.22675323
sp|Q8C3W1|CA198_MOUSE Uncharacterized protein C1orf198 homolog OS=Mus musculus OX=10090 PE=1 SV=1	21.58756065	21.3873291	21.3806057	20.31611061	20.66814423	20.56780624
sp|P13595|NCAM1_MOUSE Neural cell adhesion molecule 1 OS=Mus musculus OX=10090 GN=Ncam1 PE=1 SV=3;tr|E9Q589|E9Q589_MOUSE Neural cell adhesion molecule 1 OS=Mus musculus OX=10090 GN=Ncam1 PE=1 SV=1;tr|A0A0A6YY47|A0A0A6YY47_MOUSE Neural cell adhesion molecul	25.72834778	26.4677887	25.38133049	24.8753109	24.81563187	25.10517311
tr|Q543Q7|Q543Q7_MOUSE Ephrin B3 OS=Mus musculus OX=10090 GN=Efnb3 PE=1 SV=1;sp|O35393|EFNB3_MOUSE Ephrin-B3 OS=Mus musculus OX=10090 GN=Efnb3 PE=1 SV=1	20.032547	19.15091324	20.38741493	18.51319313	19.10021591	19.17944527
tr|Q6ZWS1|Q6ZWS1_MOUSE Fibroblast growth factor 1, isoform CRA_a OS=Mus musculus OX=10090 GN=Fgf1 PE=1 SV=1;sp|P61148|FGF1_MOUSE Fibroblast growth factor 1 OS=Mus musculus OX=10090 GN=Fgf1 PE=1 SV=1;tr|D3Z192|D3Z192_MOUSE Fibroblast growth factor 1 (Fragme	19.49378967	19.54950523	20.08905792	17.90698624	19.79702759	18.65211296
tr|Q9D096|Q9D096_MOUSE Uncharacterized protein OS=Mus musculus OX=10090 GN=Isoc1 PE=2 SV=1;sp|Q91V64|ISOC1_MOUSE Isochorismatase domain-containing protein 1 OS=Mus musculus OX=10090 GN=Isoc1 PE=1 SV=1	20.67469597	21.31582451	20.03877831	19.85770226	19.05290794	20.40077782
tr|E9QM38|E9QM38_MOUSE Solute carrier family 12 member 2 OS=Mus musculus OX=10090 GN=Slc12a2 PE=1 SV=1;sp|P55012|S12A2_MOUSE Solute carrier family 12 member 2 OS=Mus musculus OX=10090 GN=Slc12a2 PE=1 SV=2	22.65868378	23.17405319	23.74397659	22.04811668	22.65939713	22.16026688
tr|Q80TQ9|Q80TQ9_MOUSE Adenosylhomocysteinase (Fragment) OS=Mus musculus OX=10090 GN=Ahcyl2 PE=2 SV=1;tr|F8WI65|F8WI65_MOUSE Adenosylhomocysteinase OS=Mus musculus OX=10090 GN=Ahcyl2 PE=1 SV=1;tr|F8WGT1|F8WGT1_MOUSE Adenosylhomocysteinase OS=Mus musculus O	19.68305016	20.11078644	20.10946655	18.57566071	19.27017021	19.36971855
tr|Q3TMH3|Q3TMH3_MOUSE Uncharacterized protein OS=Mus musculus OX=10090 GN=Wdr6 PE=2 SV=1;tr|Q3TEZ2|Q3TEZ2_MOUSE Uncharacterized protein OS=Mus musculus OX=10090 GN=Wdr6 PE=2 SV=1;sp|Q99ME2|WDR6_MOUSE WD repeat-containing protein 6 OS=Mus musculus OX=10090	17.69839287	18.03371429	16.6341362	16.1164875	16.52531242	17.03850174
tr|A1L337|A1L337_MOUSE Prepl protein OS=Mus musculus OX=10090 GN=Prepl PE=2 SV=1;tr|Q8BKS6|Q8BKS6_MOUSE Uncharacterized protein (Fragment) OS=Mus musculus OX=10090 GN=Prepl PE=2 SV=1;sp|Q8C167|PPCEL_MOUSE Prolyl endopeptidase-like OS=Mus musculus OX=10090	19.69671249	19.37910271	19.06246758	18.37055588	18.67490768	18.41044044
tr|Q6GU23|Q6GU23_MOUSE Signal transducer and activator of transcription OS=Mus musculus OX=10090 GN=Stat3 PE=2 SV=1;tr|B7ZC18|B7ZC18_MOUSE Signal transducer and activator of transcription OS=Mus musculus OX=10090 GN=Stat3 PE=1 SV=1;tr|Q3ULI4|Q3ULI4_MOUSE S	16.13500786	16.61521721	16.28046608	15.09975243	15.33203506	15.92874718
sp|Q8CBF3|EPHB1_MOUSE Ephrin type-B receptor 1 OS=Mus musculus OX=10090 GN=Ephb1 PE=1 SV=1;sp|P54763|EPHB2_MOUSE Ephrin type-B receptor 2 OS=Mus musculus OX=10090 GN=Ephb2 PE=1 SV=3	16.90653801	16.4010601	17.25336266	16.14005852	15.59317303	16.16742134
tr|Q68FL0|Q68FL0_MOUSE Slc8a1 protein OS=Mus musculus OX=10090 GN=Slc8a1 PE=1 SV=1;tr|Q27PY9|Q27PY9_MOUSE Solute carrier family 8 sodium/calcium exchanger member 1 splicing variant 1.41 OS=Mus musculus OX=10090 GN=Slc8a1 PE=2 SV=1;tr|Q8BXB3|Q8BXB3_MOUSE Un	22.18268204	22.10341644	22.00365829	21.11307335	21.16497993	21.35235977
tr|Q8BLR0|Q8BLR0_MOUSE Uncharacterized protein OS=Mus musculus OX=10090 GN=Mlc1 PE=2 SV=1;tr|E9QP87|E9QP87_MOUSE Membrane protein MLC1 OS=Mus musculus OX=10090 GN=Mlc1 PE=1 SV=1;tr|Q80U92|Q80U92_MOUSE MKIAA0027 protein (Fragment) OS=Mus musculus OX=10090 G	18.73684502	18.35808945	18.86811829	17.50184822	17.63124657	18.18483543
tr|Q3UY21|Q3UY21_MOUSE Myelin-oligodendrocyte glycoprotein OS=Mus musculus OX=10090 GN=Mog PE=1 SV=1;tr|Q80YU5|Q80YU5_MOUSE Myelin oligodendrocyte glycoprotein (Fragment) OS=Mus musculus OX=10090 GN=Mog PE=2 SV=1;sp|Q61885|MOG_MOUSE Myelin-oligodendrocyte	26.27903938	24.23862648	27.39988327	24.78169441	25.36706543	25.13071442
tr|Q49S98|Q49S98_MOUSE Vasicular inhibitory amino acid transporter 10D OS=Mus musculus OX=10090 GN=Slc32a1 PE=2 SV=1;sp|O35633|VIAAT_MOUSE Vesicular inhibitory amino acid transporter OS=Mus musculus OX=10090 GN=Slc32a1 PE=1 SV=3	23.80764389	23.08392906	23.11431885	22.07170486	22.13736343	23.15969276
tr|B1AXI9|B1AXI9_MOUSE 5-azacytidine induced gene 1 OS=Mus musculus OX=10090 GN=Cep131 PE=1 SV=1;tr|J3QMP9|J3QMP9_MOUSE Centrosomal protein of 131 kDa OS=Mus musculus OX=10090 GN=Cep131 PE=1 SV=1;sp|Q62036|CP131_MOUSE Centrosomal protein of 131 kDa OS=Mus	14.65575409	15.49539089	15.83078289	14.9345932	14.09308147	14.32398415
sp|Q8CJG1|AGO1_MOUSE Protein argonaute-1 OS=Mus musculus OX=10090 GN=Ago1 PE=1 SV=2	15.44908428	14.95597839	16.2058506	13.61221409	15.11054993	15.26304722
sp|Q9EQ06|DHB11_MOUSE Estradiol 17-beta-dehydrogenase 11 OS=Mus musculus OX=10090 GN=Hsd17b11 PE=1 SV=1	19.90346718	20.57157135	19.93385315	19.2730217	18.99498749	19.51811981
tr|Q5SSP3|Q5SSP3_MOUSE Neutral amino acid transporter A OS=Mus musculus OX=10090 GN=Slc1a4 PE=1 SV=1;tr|Q9ESU8|Q9ESU8_MOUSE Neutral amino acid transporter ASCT1 OS=Mus musculus OX=10090 GN=Slc1a4 PE=2 SV=1;tr|Q8BXT5|Q8BXT5_MOUSE Uncharacterized protein OS=	21.26590729	20.73919868	20.45586777	20.09339714	19.16875267	20.5827198
sp|Q9D8B7|JAM3_MOUSE Junctional adhesion molecule C OS=Mus musculus OX=10090 GN=Jam3 PE=1 SV=2	20.91100883	19.8549633	21.70807266	19.71924782	20.35432053	19.82384109
tr|Q3V3C8|Q3V3C8_MOUSE Uncharacterized protein (Fragment) OS=Mus musculus OX=10090 GN=Enpp1 PE=2 SV=1;tr|G3X9S2|G3X9S2_MOUSE Ectonucleotide pyrophosphatase/phosphodiesterase 1, isoform CRA_d OS=Mus musculus OX=10090 GN=Enpp1 PE=1 SV=1;tr|A0A0R4J1Q7|A0A0R4J	14.71387005	15.11094952	14.2076931	13.2290411	13.99374104	14.23693371
tr|A0A1W2P7R7|A0A1W2P7R7_MOUSE Vacuolar protein sorting-associated protein 26A OS=Mus musculus OX=10090 GN=Vps26a PE=1 SV=1;sp|P40336|VP26A_MOUSE Vacuolar protein sorting-associated protein 26A OS=Mus musculus OX=10090 GN=Vps26a PE=1 SV=1	14.59890556	15.84162331	14.53129864	12.97760296	14.98364353	14.43843842
tr|Q3TM53|Q3TM53_MOUSE Uncharacterized protein (Fragment) OS=Mus musculus OX=10090 GN=Ccm2 PE=2 SV=1;tr|F7AVU1|F7AVU1_MOUSE Cerebral cavernous malformations protein 2 homolog OS=Mus musculus OX=10090 GN=Ccm2 PE=1 SV=2;sp|Q8K2Y9|CCM2_MOUSE Cerebral cavernou	14.26795673	14.89366627	13.18865871	14.34842682	12.53608799	12.89992046
tr|D3Z1H8|D3Z1H8_MOUSE Glycolipid transfer protein OS=Mus musculus OX=10090 GN=Gltp PE=1 SV=1;tr|D3Z1H9|D3Z1H9_MOUSE Glycolipid transfer protein OS=Mus musculus OX=10090 GN=Gltp PE=1 SV=1;tr|Q7TMS6|Q7TMS6_MOUSE Glycolipid transfer protein OS=Mus musculus O	20.51431656	19.29250526	21.86693382	19.07837105	20.17777443	19.878685
tr|G3UXJ8|G3UXJ8_MOUSE Acyl-coenzyme A thioesterase 8 OS=Mus musculus OX=10090 GN=Acot8 PE=1 SV=1;tr|Q8BZR4|Q8BZR4_MOUSE Acyl-coenzyme A thioesterase 8 OS=Mus musculus OX=10090 GN=Acot8 PE=1 SV=1;tr|Q3U965|Q3U965_MOUSE Acyl-CoA thioesterase 8, isoform CRA_	15.79606533	15.51086521	15.53888988	13.53210068	15.50998402	15.28156471
tr|Q0VDM6|Q0VDM6_MOUSE Folh1 protein OS=Mus musculus OX=10090 GN=Folh1 PE=1 SV=1;sp|O35409|FOLH1_MOUSE Glutamate carboxypeptidase 2 OS=Mus musculus OX=10090 GN=Folh1 PE=1 SV=2	16.63154602	15.88087273	16.82539368	15.40339088	15.98592663	15.43153667
sp|P32020|NLTP_MOUSE Non-specific lipid-transfer protein OS=Mus musculus OX=10090 GN=Scp2 PE=1 SV=3	15.29537392	16.05561447	15.68574333	14.55919075	14.45531559	15.51194191
tr|A2AMH3|A2AMH3_MOUSE Choline transporter-like protein 1 OS=Mus musculus OX=10090 GN=Slc44a1 PE=1 SV=1;tr|A2AMH5|A2AMH5_MOUSE Choline transporter-like protein 1 OS=Mus musculus OX=10090 GN=Slc44a1 PE=1 SV=1;tr|A2AMH4|A2AMH4_MOUSE Choline transporter-like	22.78398705	21.67050171	23.770998	21.73260117	22.0265522	21.96166039
tr|Q3U3J9|Q3U3J9_MOUSE Uncharacterized protein (Fragment) OS=Mus musculus OX=10090 GN=Aldh3b1 PE=2 SV=1;tr|Q3TX25|Q3TX25_MOUSE Aldehyde dehydrogenase OS=Mus musculus OX=10090 GN=Aldh3b1 PE=1 SV=1;sp|Q80VQ0|AL3B1_MOUSE Aldehyde dehydrogenase family 3 member	19.73752213	19.33192062	20.32539558	18.88912773	18.96944809	19.06009865
tr|Q3TDT4|Q3TDT4_MOUSE Uncharacterized protein (Fragment) OS=Mus musculus OX=10090 GN=Sgsm1 PE=2 SV=1;tr|B2RQR5|B2RQR5_MOUSE Small G protein signaling modulator 1 OS=Mus musculus OX=10090 GN=Sgsm1 PE=1 SV=1;sp|Q8BPQ7|SGSM1_MOUSE Small G protein signaling m	20.85460281	20.48894501	20.04669762	19.630867	19.39988327	19.88725281
tr|Q3U8I1|Q3U8I1_MOUSE Uncharacterized protein (Fragment) OS=Mus musculus OX=10090 GN=Clic4 PE=2 SV=1;tr|Q543N5|Q543N5_MOUSE Chloride intracellular channel protein OS=Mus musculus OX=10090 GN=Clic4 PE=1 SV=1;sp|Q9QYB1|CLIC4_MOUSE Chloride intracellular cha	22.63679504	22.26532555	23.39761925	21.89213371	22.16480255	21.7757225
tr|Q8BLJ8|Q8BLJ8_MOUSE Uncharacterized protein (Fragment) OS=Mus musculus OX=10090 GN=Khnyn PE=2 SV=1;tr|A0A2I3BPI4|A0A2I3BPI4_MOUSE Protein KHNYN OS=Mus musculus OX=10090 GN=Khnyn PE=1 SV=1;sp|Q80U38|KHNYN_MOUSE Protein KHNYN OS=Mus musculus OX=10090 GN=K	15.96043205	16.39539146	15.95761871	15.59999084	14.27149582	15.97496128
tr|A0A0A1HAM8|A0A0A1HAM8_MOUSE 80K protein OS=Mus musculus OX=10090 GN=Marcks PE=2 SV=1;sp|P26645|MARCS_MOUSE Myristoylated alanine-rich C-kinase substrate OS=Mus musculus OX=10090 GN=Marcks PE=1 SV=2;tr|Q05BL6|Q05BL6_MOUSE Marcks protein (Fragment) OS=Mus	22.09097099	22.13168335	21.65277672	20.8036747	21.23127174	21.38013268
tr|Q8BRQ9|Q8BRQ9_MOUSE Sideroflexin OS=Mus musculus OX=10090 GN=Sfxn5 PE=1 SV=1;sp|Q925N0|SFXN5_MOUSE Sideroflexin-5 OS=Mus musculus OX=10090 GN=Sfxn5 PE=1 SV=2;tr|D3YXH5|D3YXH5_MOUSE Sideroflexin-5 OS=Mus musculus OX=10090 GN=Sfxn5 PE=1 SV=1	23.24385643	23.12147903	23.57124329	22.5943985	22.09931946	22.81942558
tr|Q548L4|Q548L4_MOUSE Glutamate decarboxylase OS=Mus musculus OX=10090 GN=Gad2 PE=1 SV=1;sp|P48320|DCE2_MOUSE Glutamate decarboxylase 2 OS=Mus musculus OX=10090 GN=Gad2 PE=1 SV=1	23.96534348	23.3593483	23.31496811	22.48296547	22.20572662	23.54213142
tr|A2AQ43|A2AQ43_MOUSE Formin-binding protein 1 OS=Mus musculus OX=10090 GN=Fnbp1 PE=1 SV=1;tr|A2AQ44|A2AQ44_MOUSE Formin-binding protein 1 OS=Mus musculus OX=10090 GN=Fnbp1 PE=1 SV=1;tr|A2AQ42|A2AQ42_MOUSE Formin-binding protein 1 OS=Mus musculus OX=10090	17.45811844	16.96752548	17.59926033	15.61536026	16.93888855	17.08330154
tr|P97815|P97815_MOUSE Tumor metastasis associated gene product OS=Mus musculus OX=10090 GN=Mtag2 PE=2 SV=1	13.63403702	15.8398056	15.74392796	15.28930759	13.10709667	14.43509483
tr|E9QAL0|E9QAL0_MOUSE Pituitary adenylate cyclase-activating polypeptide type I receptor (Fragment) OS=Mus musculus OX=10090 GN=Adcyap1r1 PE=1 SV=1;tr|E9Q3E8|E9Q3E8_MOUSE Pituitary adenylate cyclase-activating polypeptide type I receptor OS=Mus musculus O	20.74123001	20.58545494	20.66592407	19.42359734	20.18138885	20.00203705
tr|Q543K9|Q543K9_MOUSE Purine nucleoside phosphorylase OS=Mus musculus OX=10090 GN=Pnp PE=1 SV=1;sp|P23492|PNPH_MOUSE Purine nucleoside phosphorylase OS=Mus musculus OX=10090 GN=Pnp PE=1 SV=2	21.08550453	21.60426712	21.47941399	20.55832672	20.47965622	20.74585152
tr|Q9CRU8|Q9CRU8_MOUSE Uncharacterized protein (Fragment) OS=Mus musculus OX=10090 GN=Chid1 PE=2 SV=1;tr|A0A1B0GSH5|A0A1B0GSH5_MOUSE Chitinase domain-containing protein 1 OS=Mus musculus OX=10090 GN=Chid1 PE=1 SV=1;tr|D3YWG2|D3YWG2_MOUSE Chitinase domain-c	15.56605434	15.0323534	14.36240959	13.98692703	13.77195644	14.81728172
tr|Q8C3X9|Q8C3X9_MOUSE Uncharacterized protein (Fragment) OS=Mus musculus OX=10090 GN=Plxnc1 PE=2 SV=1;sp|Q9QZC2|PLXC1_MOUSE Plexin-C1 OS=Mus musculus OX=10090 GN=Plxnc1 PE=1 SV=1	19.09078407	17.84979057	18.37752724	16.26375961	18.56683731	18.10585594
tr|E9QK48|E9QK48_MOUSE Echinoderm microtubule-associated protein-like 2 OS=Mus musculus OX=10090 GN=Eml2 PE=1 SV=1;sp|Q7TNG5|EMAL2_MOUSE Echinoderm microtubule-associated protein-like 2 OS=Mus musculus OX=10090 GN=Eml2 PE=1 SV=1;tr|D6RGM3|D6RGM3_MOUSE Echi	21.72957802	23.26767731	21.8298912	21.4216423	21.52511978	21.50267982
tr|A0A0R4J0A6|A0A0R4J0A6_MOUSE Solute carrier family 17 (Sodium-dependent inorganic phosphate cotransporter), member 6, isoform CRA_a OS=Mus musculus OX=10090 GN=Slc17a6 PE=1 SV=1;sp|Q8BLE7|VGLU2_MOUSE Vesicular glutamate transporter 2 OS=Mus musculus OX=1	22.49687386	22.3719101	22.19727135	21.37011909	21.44392586	21.8811512
tr|Q3UN55|Q3UN55_MOUSE Uncharacterized protein OS=Mus musculus OX=10090 GN=Cpt2 PE=2 SV=1;sp|P52825|CPT2_MOUSE Carnitine O-palmitoyltransferase 2, mitochondrial OS=Mus musculus OX=10090 GN=Cpt2 PE=1 SV=2;tr|Q3UDA8|Q3UDA8_MOUSE Uncharacterized protein OS=Mu	21.13251305	21.3182373	21.23858452	20.34188843	20.34765244	20.63318443
tr|Q3TDP3|Q3TDP3_MOUSE Uncharacterized protein OS=Mus musculus OX=10090 GN=Agpat5 PE=2 SV=1;sp|Q9D1E8|PLCE_MOUSE 1-acyl-sn-glycerol-3-phosphate acyltransferase epsilon OS=Mus musculus OX=10090 GN=Agpat5 PE=2 SV=2	19.50566101	19.4168663	19.56851768	18.47955322	18.64834785	19.0208416
tr|Q3UE40|Q3UE40_MOUSE Uncharacterized protein OS=Mus musculus OX=10090 GN=Gna13 PE=2 SV=1;sp|P27601|GNA13_MOUSE Guanine nucleotide-binding protein subunit alpha-13 OS=Mus musculus OX=10090 GN=Gna13 PE=1 SV=1	22.1310997	21.68396378	21.97064209	21.25572586	20.78625679	21.40458488
tr|Q3U589|Q3U589_MOUSE Uncharacterized protein OS=Mus musculus OX=10090 GN=Itpa PE=2 SV=1;tr|Q60I30|Q60I30_MOUSE Inosine triphosphate pyrophosphatase OS=Mus musculus OX=10090 GN=Itpa PE=1 SV=1;sp|Q9D892|ITPA_MOUSE Inosine triphosphate pyrophosphatase OS=Mu	14.87661266	14.53717613	15.01965714	13.70266533	13.8101635	14.5910902
tr|B7ZMV2|B7ZMV2_MOUSE Uncharacterized protein OS=Mus musculus OX=10090 GN=2810459M11Rik PE=2 SV=1;sp|Q9CYS6|CB072_MOUSE Uncharacterized protein C2orf72 homolog OS=Mus musculus OX=10090 PE=1 SV=2	14.76383495	14.91648769	14.50931835	13.59137726	14.07453823	14.19836426
tr|Q923F1|Q923F1_MOUSE Chloride channel, nucleotide-sensitive, 1A OS=Mus musculus OX=10090 GN=Clns1a PE=1 SV=1;sp|Q61189|ICLN_MOUSE Methylosome subunit pICln OS=Mus musculus OX=10090 GN=Clns1a PE=1 SV=1	16.80473518	17.06310081	16.6619854	16.16885185	15.65681839	16.38664055
tr|Q8BRX1|Q8BRX1_MOUSE Uncharacterized protein OS=Mus musculus OX=10090 PE=2 SV=1;sp|Q80Z10|ASTN2_MOUSE Astrotactin-2 OS=Mus musculus OX=10090 GN=Astn2 PE=1 SV=2	18.93591881	19.30977058	18.87306023	18.5653553	18.28864479	17.95147324
tr|A0A1B0GSY0|A0A1B0GSY0_MOUSE E3 ubiquitin-protein ligase SH3RF1 OS=Mus musculus OX=10090 GN=Sh3rf1 PE=1 SV=1;tr|E9QQ33|E9QQ33_MOUSE E3 ubiquitin-protein ligase SH3RF1 OS=Mus musculus OX=10090 GN=Sh3rf1 PE=1 SV=1;sp|Q69ZI1|SH3R1_MOUSE E3 ubiquitin-protein	14.64433479	15.36505222	15.8376236	16.00797272	12.87185955	14.65437603
sp|Q9QYS9|QKI_MOUSE Protein quaking OS=Mus musculus OX=10090 GN=Qki PE=1 SV=1	16.76836586	17.02253914	17.50351715	16.44618034	16.32529449	16.22260284
tr|Q58E64|Q58E64_MOUSE Elongation factor 1-alpha OS=Mus musculus OX=10090 GN=Eef1a1 PE=1 SV=1;tr|Q3UZQ3|Q3UZQ3_MOUSE Elongation factor 1-alpha OS=Mus musculus OX=10090 GN=Eef1a1 PE=2 SV=1;tr|Q3UA81|Q3UA81_MOUSE Elongation factor 1-alpha OS=Mus musculus OX=	22.7510128	22.4863205	22.30886269	22.04058266	20.88378143	22.32423019
tr|A0A140T8U6|A0A140T8U6_MOUSE Ankyrin repeat and sterile alpha motif domain-containing protein 1B OS=Mus musculus OX=10090 GN=Anks1b PE=1 SV=1;tr|S4R2E3|S4R2E3_MOUSE Ankyrin repeat and sterile alpha motif domain-containing protein 1B OS=Mus musculus OX=10	15.37970448	13.96459198	15.81959343	13.79820538	13.7941103	15.2741394
tr|Q8C0E1|Q8C0E1_MOUSE Serine/threonine-protein phosphatase 2A activator OS=Mus musculus OX=10090 GN=Ptpa PE=2 SV=1;tr|Q543N6|Q543N6_MOUSE Serine/threonine-protein phosphatase 2A activator OS=Mus musculus OX=10090 GN=Ptpa PE=1 SV=1;sp|P58389|PTPA_MOUSE Ser	21.3640995	20.72595787	20.65678596	20.30723381	19.4619751	20.69678307
tr|Q5SWJ8|Q5SWJ8_MOUSE MCG116534 OS=Mus musculus OX=10090 GN=mCG_116534 PE=2 SV=1;sp|P60060|SC61G_MOUSE Protein transport protein Sec61 subunit gamma OS=Mus musculus OX=10090 GN=Sec61g PE=3 SV=1	14.35156059	13.75384331	14.29494572	13.39891052	13.35299492	13.37094498
sp|Q9EPK2|XRP2_MOUSE Protein XRP2 OS=Mus musculus OX=10090 GN=Rp2 PE=1 SV=3	19.14865112	21.59915543	18.81453133	19.14226532	19.17062759	18.97686195
sp|Q9D385|AR2BP_MOUSE ADP-ribosylation factor-like protein 2-binding protein OS=Mus musculus OX=10090 GN=Arl2bp PE=1 SV=1	14.16262722	14.70992947	14.31328678	13.58376503	13.78967094	13.54296494
sp|Q80SW1|SAHH2_MOUSE S-adenosylhomocysteine hydrolase-like protein 1 OS=Mus musculus OX=10090 GN=Ahcyl1 PE=1 SV=1	25.65987015	25.80125427	25.87862015	24.91509247	25.0501461	25.1060009
sp|Q9JI39|ABCBA_MOUSE ATP-binding cassette sub-family B member 10, mitochondrial OS=Mus musculus OX=10090 GN=Abcb10 PE=1 SV=1	14.64734554	14.26746655	14.44774532	12.79981804	14.07817078	14.22938442
tr|A2AE27|A2AE27_MOUSE AMP deaminase OS=Mus musculus OX=10090 GN=Ampd2 PE=1 SV=1;sp|Q9DBT5|AMPD2_MOUSE AMP deaminase 2 OS=Mus musculus OX=10090 GN=Ampd2 PE=1 SV=1	22.6638813	23.5701313	22.52344704	22.17067337	22.29955482	22.06934166
tr|A0A0J9YUH6|A0A0J9YUH6_MOUSE DNA-directed RNA polymerases I and III subunit RPAC2 OS=Mus musculus OX=10090 GN=Polr1d PE=1 SV=1;tr|A0A0J9YV27|A0A0J9YV27_MOUSE DNA-directed RNA polymerases I and III subunit RPAC2 OS=Mus musculus OX=10090 GN=Polr1d PE=1 SV=	14.85601807	14.27614307	14.66818428	14.13838768	13.43917561	14.00580025
sp|Q80YN3|BCAS1_MOUSE Breast carcinoma-amplified sequence 1 homolog OS=Mus musculus OX=10090 GN=Bcas1 PE=1 SV=3;tr|Q8C0B4|Q8C0B4_MOUSE Uncharacterized protein (Fragment) OS=Mus musculus OX=10090 GN=Bcas1 PE=2 SV=1;tr|F7BNZ5|F7BNZ5_MOUSE Breast carcinoma-am	23.33932877	21.85839844	24.28103828	21.94697762	22.71575928	22.60142899
tr|B2RY58|B2RY58_MOUSE Hyperpolarization-activated, cyclic nucleotide-gated K+ 4 OS=Mus musculus OX=10090 GN=Hcn4 PE=1 SV=1;sp|O70507|HCN4_MOUSE Potassium/sodium hyperpolarization-activated cyclic nucleotide-gated channel 4 OS=Mus musculus OX=10090 GN=Hcn4	16.93916512	17.83786774	18.34404755	16.54377174	17.62546158	16.74297333
sp|Q9WVT6|CAH14_MOUSE Carbonic anhydrase 14 OS=Mus musculus OX=10090 GN=Ca14 PE=1 SV=1	18.51298714	17.18461609	19.56894302	17.31380653	17.82999992	17.9278698
tr|A0A087WPR1|A0A087WPR1_MOUSE Myelin-associated glycoprotein OS=Mus musculus OX=10090 GN=Mag PE=1 SV=1;sp|P20917|MAG_MOUSE Myelin-associated glycoprotein OS=Mus musculus OX=10090 GN=Mag PE=1 SV=2;tr|Q3ZB60|Q3ZB60_MOUSE Mag protein (Fragment) OS=Mus muscul	25.66795731	23.81391525	26.73871231	24.49054718	24.81143188	24.72471809
tr|Q9D015|Q9D015_MOUSE Uncharacterized protein OS=Mus musculus OX=10090 PE=2 SV=1;sp|Q2TPA8|HSDL2_MOUSE Hydroxysteroid dehydrogenase-like protein 2 OS=Mus musculus OX=10090 GN=Hsdl2 PE=1 SV=1	18.48380852	18.96878624	18.62029266	17.62578201	17.96506691	18.28873444
sp|P01027|CO3_MOUSE Complement C3 OS=Mus musculus OX=10090 GN=C3 PE=1 SV=3;tr|H3BL60|H3BL60_MOUSE Complement C3 (Fragment) OS=Mus musculus OX=10090 GN=C3 PE=1 SV=1	18.8560791	19.80211258	19.39486313	18.51779175	18.9489727	18.40695
sp|Q8C4Q6|AIDA_MOUSE Axin interactor, dorsalization-associated protein OS=Mus musculus OX=10090 GN=Aida PE=1 SV=1	17.30251312	17.39356041	15.89955997	16.8296833	15.27458191	16.31279755
sp|P80560|PTPR2_MOUSE Receptor-type tyrosine-protein phosphatase N2 OS=Mus musculus OX=10090 GN=Ptprn2 PE=1 SV=2;tr|Q3UU93|Q3UU93_MOUSE Receptor-type tyrosine-protein phosphatase N2 OS=Mus musculus OX=10090 GN=Ptprn2 PE=1 SV=1;tr|A3KN68|A3KN68_MOUSE Protei	23.28926086	22.59255791	22.43156242	21.98126793	21.81451225	22.35139275
tr|Q543R4|Q543R4_MOUSE Uncharacterized protein OS=Mus musculus OX=10090 GN=Cpe PE=1 SV=1;sp|Q00493|CBPE_MOUSE Carboxypeptidase E OS=Mus musculus OX=10090 GN=Cpe PE=1 SV=2	23.89919853	23.49645424	23.71870995	22.74134445	23.09933662	23.10904121
sp|P48036|ANXA5_MOUSE Annexin A5 OS=Mus musculus OX=10090 GN=Anxa5 PE=1 SV=1	25.77369308	26.91860008	26.35875702	25.45907784	25.90519714	25.52349091
sp|P52760|RIDA_MOUSE 2-iminobutanoate/2-iminopropanoate deaminase OS=Mus musculus OX=10090 GN=Rida PE=1 SV=3	21.99676132	22.30727959	22.37013626	21.33298683	21.54727173	21.63104057
tr|Q8VCK2|Q8VCK2_MOUSE Ctsd protein (Fragment) OS=Mus musculus OX=10090 GN=Ctsd PE=2 SV=1;tr|A0A1B0GT66|A0A1B0GT66_MOUSE Uncharacterized protein (Fragment) OS=Mus musculus OX=10090 GN=Gm49369 PE=1 SV=1;tr|F6Y6L6|F6Y6L6_MOUSE Uncharacterized protein (Fragme	19.45977974	19.35971832	19.30262566	18.92932701	18.13622475	18.89438057
tr|Q5RJV4|Q5RJV4_MOUSE Phosphoglucomutase 2 OS=Mus musculus OX=10090 GN=Pgm2 PE=2 SV=1;tr|Q7TNU0|Q7TNU0_MOUSE Pgm2 protein (Fragment) OS=Mus musculus OX=10090 GN=Pgm2 PE=2 SV=1;tr|Q66JR7|Q66JR7_MOUSE Pgm2 protein (Fragment) OS=Mus musculus OX=10090 GN=Pgm2	22.40597916	22.02722168	22.16588974	21.42221642	21.23629379	21.78318977
tr|A0A0G2JFI6|A0A0G2JFI6_MOUSE Calponin-3 (Fragment) OS=Mus musculus OX=10090 GN=Cnn3 PE=1 SV=4;tr|Q99JN5|Q99JN5_MOUSE Cnn3 protein (Fragment) OS=Mus musculus OX=10090 GN=Cnn3 PE=2 SV=1;tr|A0A0G2JDV8|A0A0G2JDV8_MOUSE Calponin OS=Mus musculus OX=10090 GN=Cn	16.54034042	17.63805008	16.50164223	15.7969265	17.03423882	15.69861412
tr|Q3U967|Q3U967_MOUSE Uncharacterized protein OS=Mus musculus OX=10090 GN=Cd47 PE=2 SV=1;tr|E5Q371|E5Q371_MOUSE Integrin-associated protein OS=Mus musculus OX=10090 GN=Cd47 PE=2 SV=1;sp|Q61735|CD47_MOUSE Leukocyte surface antigen CD47 OS=Mus musculus OX=1	18.42140007	17.65157318	18.72188759	17.34955597	17.28601265	18.0104332
tr|Q9JJA0|Q9JJA0_MOUSE Brain cDNA, clone MNCb-6148, similar to Mus musculus glutathione transferase zeta 1 (maleylacetoacetate isomerase) (Gstz1), mRNA OS=Mus musculus OX=10090 GN=Gstz1 PE=2 SV=1;tr|A0A1Y7VNC1|A0A1Y7VNC1_MOUSE Glutathione transferase zeta	19.63208008	19.34122086	19.43672752	18.9062748	18.2544136	19.10352325
sp|Q922B1|MACD1_MOUSE O-acetyl-ADP-ribose deacetylase MACROD1 OS=Mus musculus OX=10090 GN=Macrod1 PE=1 SV=2	21.31539726	21.47289848	21.09066582	20.21692276	20.91242599	20.60761261
tr|E9PXS9|E9PXS9_MOUSE Vacuolar protein-sorting-associated protein 25 OS=Mus musculus OX=10090 GN=Vps25 PE=1 SV=1;tr|A2A4K0|A2A4K0_MOUSE Vacuolar protein-sorting-associated protein 25 OS=Mus musculus OX=10090 GN=Vps25 PE=1 SV=1;tr|A2A4J8|A2A4J8_MOUSE Vacuo	14.20983696	15.61738014	14.69626045	13.52280045	14.69574833	14.17115116
tr|Q3UJK6|Q3UJK6_MOUSE NAD-dependent protein deacetylase OS=Mus musculus OX=10090 GN=Sirt2 PE=2 SV=1;tr|A0A140LHL5|A0A140LHL5_MOUSE NAD-dependent protein deacetylase OS=Mus musculus OX=10090 GN=Sirt2 PE=1 SV=1;sp|Q8VDQ8|SIR2_MOUSE NAD-dependent protein dea	25.74747658	23.84343529	26.69828415	24.55226707	24.92318916	24.68864632
tr|V9GXG0|V9GXG0_MOUSE Aspartoacylase (Fragment) OS=Mus musculus OX=10090 GN=Aspa PE=1 SV=1;sp|Q8R3P0|ACY2_MOUSE Aspartoacylase OS=Mus musculus OX=10090 GN=Aspa PE=1 SV=2;tr|Q8BZC2|Q8BZC2_MOUSE Uncharacterized protein (Fragment) OS=Mus musculus OX=10090 GN	22.29350471	21.84854317	23.46986389	21.51337242	22.16220284	21.81230545
tr|F8WGX5|F8WGX5_MOUSE DmX-like protein 1 OS=Mus musculus OX=10090 GN=Dmxl1 PE=1 SV=1;sp|Q6PNC0|DMXL1_MOUSE DmX-like protein 1 OS=Mus musculus OX=10090 GN=Dmxl1 PE=1 SV=1	14.48797512	15.13730717	12.60512352	13.74209023	12.88748837	13.4939909
tr|Q2XSQ4|Q2XSQ4_MOUSE Perilipin OS=Mus musculus OX=10090 GN=Plin3 PE=2 SV=1;sp|Q9DBG5|PLIN3_MOUSE Perilipin-3 OS=Mus musculus OX=10090 GN=Plin3 PE=1 SV=1	18.70269394	19.00437927	19.55014229	18.18024635	18.67478943	18.29840279
sp|A2AG50|MA7D2_MOUSE MAP7 domain-containing protein 2 OS=Mus musculus OX=10090 GN=Map7d2 PE=1 SV=1;tr|Q3TS73|Q3TS73_MOUSE Uncharacterized protein (Fragment) OS=Mus musculus OX=10090 GN=Map7d2 PE=2 SV=1;tr|A2AG51|A2AG51_MOUSE MAP7 domain-containing protein	19.12880516	18.9525547	19.63281631	18.27268219	19.08045387	18.26079178
tr|Q3V1R3|Q3V1R3_MOUSE Uncharacterized protein OS=Mus musculus OX=10090 GN=Lgi3 PE=2 SV=1;sp|Q8K406|LGI3_MOUSE Leucine-rich repeat LGI family member 3 OS=Mus musculus OX=10090 GN=Lgi3 PE=1 SV=1	21.40223503	20.22306633	22.16725922	20.45514679	20.6499939	20.59597397
tr|A0A1L1SS61|A0A1L1SS61_MOUSE Glutathione S-transferase A4 (Fragment) OS=Mus musculus OX=10090 GN=Gsta4 PE=1 SV=1;sp|P24472|GSTA4_MOUSE Glutathione S-transferase A4 OS=Mus musculus OX=10090 GN=Gsta4 PE=1 SV=3	20.43888092	20.16425133	20.1593895	19.73291016	19.28588295	19.66347694
tr|Q6ZPS0|Q6ZPS0_MOUSE MKIAA1398 protein (Fragment) OS=Mus musculus OX=10090 GN=Rrbp1 PE=2 SV=1;tr|A2AVJ7|A2AVJ7_MOUSE Ribosome-binding protein 1 OS=Mus musculus OX=10090 GN=Rrbp1 PE=1 SV=1;sp|Q99PL5|RRBP1_MOUSE Ribosome-binding protein 1 OS=Mus musculus O	17.41897202	17.60671043	17.8067646	16.93882179	17.24609947	16.57073593
sp|Q61768|KINH_MOUSE Kinesin-1 heavy chain OS=Mus musculus OX=10090 GN=Kif5b PE=1 SV=3;tr|E9QAK5|E9QAK5_MOUSE Kinesin-like protein (Fragment) OS=Mus musculus OX=10090 GN=Kif5b PE=1 SV=1	22.50968552	23.66714287	22.73544502	22.23072243	22.36285591	22.25784111
tr|D3YYN7|D3YYN7_MOUSE Sodium/potassium-transporting ATPase subunit alpha OS=Mus musculus OX=10090 GN=Atp1a2 PE=1 SV=1;tr|Q3UHK5|Q3UHK5_MOUSE Sodium/potassium-transporting ATPase subunit alpha OS=Mus musculus OX=10090 GN=Atp1a2 PE=1 SV=1;tr|Q6ZQ49|Q6ZQ49_M	27.80685806	27.61558342	28.08597374	26.8880291	27.28600121	27.27458954
tr|A0A0A6YXS4|A0A0A6YXS4_MOUSE Inosine-5-monophosphate dehydrogenase 2 (Fragment) OS=Mus musculus OX=10090 GN=Impdh2 PE=1 SV=1;tr|A0A0A6YY72|A0A0A6YY72_MOUSE Inosine-5-monophosphate dehydrogenase 2 (Fragment) OS=Mus musculus OX=10090 GN=Impdh2 PE=1 SV=1;	15.58460999	15.88460827	15.84138393	15.39497852	14.9335947	14.92433548
tr|E9Q1U6|E9Q1U6_MOUSE CBP80/20-dependent translation initiation factor OS=Mus musculus OX=10090 GN=Ctif PE=1 SV=1;sp|Q6PEE2|CTIF_MOUSE CBP80/20-dependent translation initiation factor OS=Mus musculus OX=10090 GN=Ctif PE=1 SV=2	18.43501854	18.4029274	18.83806419	17.55846596	18.06906128	17.99099541
tr|F6R291|F6R291_MOUSE Ectonucleotide pyrophosphatase/phosphodiesterase family member 6 (Fragment) OS=Mus musculus OX=10090 GN=Enpp6 PE=1 SV=1;tr|D3YU63|D3YU63_MOUSE Ectonucleotide pyrophosphatase/phosphodiesterase family member 6 OS=Mus musculus OX=10090	19.47028542	17.47261238	20.4505291	18.63441086	18.11956406	18.5924511
tr|D3YXN4|D3YXN4_MOUSE Heme oxygenase 2 (Fragment) OS=Mus musculus OX=10090 GN=Hmox2 PE=1 SV=1;tr|D3YX62|D3YX62_MOUSE Heme oxygenase 2 (Fragment) OS=Mus musculus OX=10090 GN=Hmox2 PE=1 SV=1;tr|Q544R7|Q544R7_MOUSE Heme oxygenase OS=Mus musculus OX=10090 GN=	16.05341721	14.97614956	15.08956718	15.41354465	13.27346516	15.3855238
sp|P68369|TBA1A_MOUSE Tubulin alpha-1A chain OS=Mus musculus OX=10090 GN=Tuba1a PE=1 SV=1;tr|Q52L87|Q52L87_MOUSE Tubulin alpha chain OS=Mus musculus OX=10090 GN=Tuba1c PE=1 SV=1;tr|Q3TIZ0|Q3TIZ0_MOUSE Tubulin alpha chain OS=Mus musculus OX=10090 GN=Tuba1c	24.52145195	24.31806374	24.53565979	23.68463707	23.58654976	24.07241631
tr|Q3UDZ1|Q3UDZ1_MOUSE Ras homolog gene family, member G OS=Mus musculus OX=10090 GN=Rhog PE=1 SV=1;sp|P84096|RHOG_MOUSE Rho-related GTP-binding protein RhoG OS=Mus musculus OX=10090 GN=Rhog PE=1 SV=1;tr|A0A1B0GSL4|A0A1B0GSL4_MOUSE Rho-related GTP-binding	24.48400688	23.56679726	25.07598495	23.6334095	23.56675339	23.8975296
tr|Q8BK60|Q8BK60_MOUSE Uncharacterized protein OS=Mus musculus OX=10090 GN=Serpinb1a PE=2 SV=1;sp|Q9D154|ILEUA_MOUSE Leukocyte elastase inhibitor A OS=Mus musculus OX=10090 GN=Serpinb1a PE=1 SV=1;tr|Z4YK03|Z4YK03_MOUSE Leukocyte elastase inhibitor A (Fragm	22.54863167	21.80173111	24.08286476	21.9060421	22.22633362	22.27257729
sp|Q9EQF6|DPYL5_MOUSE Dihydropyrimidinase-related protein 5 OS=Mus musculus OX=10090 GN=Dpysl5 PE=1 SV=1	25.80690575	25.71968842	25.77105904	24.9707756	24.97703171	25.32383347
sp|Q9DB27|MCTS1_MOUSE Malignant T-cell-amplified sequence 1 OS=Mus musculus OX=10090 GN=Mcts1 PE=1 SV=1	15.98319435	15.84269047	15.86419487	15.16042137	14.96305084	15.54268169
tr|Q3TZE2|Q3TZE2_MOUSE Uncharacterized protein (Fragment) OS=Mus musculus OX=10090 GN=Adam11 PE=2 SV=1;tr|Q7TQG7|Q7TQG7_MOUSE A disintegrin and metallopeptidase domain 11, isoform CRA_a OS=Mus musculus OX=10090 GN=Adam11 PE=1 SV=1;sp|Q9R1V4|ADA11_MOUSE Dis	18.62774086	16.80445671	18.83977318	15.11962986	18.95580864	18.17941093
tr|Q3USC3|Q3USC3_MOUSE Uncharacterized protein OS=Mus musculus OX=10090 GN=Rab4b PE=2 SV=1;tr|Q4V9W8|Q4V9W8_MOUSE RAB4B, member RAS oncogene family OS=Mus musculus OX=10090 GN=Rab4b PE=1 SV=1;sp|Q91ZR1|RAB4B_MOUSE Ras-related protein Rab-4B OS=Mus musculus	16.13845253	15.59773636	15.98781967	15.4677906	14.36758137	15.87263107
sp|Q3U5Q7|CMPK2_MOUSE UMP-CMP kinase 2, mitochondrial OS=Mus musculus OX=10090 GN=Cmpk2 PE=1 SV=2	21.87192345	22.44956017	21.57968712	21.02823448	21.40068245	21.45768547
tr|Q3UJ89|Q3UJ89_MOUSE Acetyl-coenzyme A synthetase OS=Mus musculus OX=10090 GN=Acss1 PE=1 SV=1;tr|Q3TZ45|Q3TZ45_MOUSE Acetyl-coenzyme A synthetase OS=Mus musculus OX=10090 GN=Acss1 PE=2 SV=1;tr|Q69Z91|Q69Z91_MOUSE Acetyl-coenzyme A synthetase (Fragment) O	19.43171883	20.24192619	19.38688278	19.01222992	18.86756134	19.17157555
tr|F7B1A4|F7B1A4_MOUSE Mitochondrial fission factor (Fragment) OS=Mus musculus OX=10090 GN=Mff PE=1 SV=1;tr|F6VAL0|F6VAL0_MOUSE Mitochondrial fission factor (Fragment) OS=Mus musculus OX=10090 GN=Mff PE=1 SV=1	19.73565483	19.24088287	20.36746597	18.96407318	19.44892883	18.92310905
tr|Q8BWX1|Q8BWX1_MOUSE Uncharacterized protein OS=Mus musculus OX=10090 GN=Atxn10 PE=2 SV=1;tr|Q3TKP3|Q3TKP3_MOUSE Uncharacterized protein OS=Mus musculus OX=10090 GN=Atxn10 PE=2 SV=1;tr|Q3TCF4|Q3TCF4_MOUSE Uncharacterized protein OS=Mus musculus OX=10090	21.25118637	21.30375671	20.77488708	20.32253075	20.46101379	20.5470295
tr|Q3TYA4|Q3TYA4_MOUSE Syntaxin-binding protein 6 OS=Mus musculus OX=10090 GN=Stxbp6 PE=1 SV=1;sp|Q8R3T5|STXB6_MOUSE Syntaxin-binding protein 6 OS=Mus musculus OX=10090 GN=Stxbp6 PE=1 SV=1	21.93786621	23.19670677	22.6205349	21.88922501	21.91012383	21.95663071
sp|Q91WE4|CR032_MOUSE UPF0729 protein C18orf32 homolog OS=Mus musculus OX=10090 PE=3 SV=1	18.94489479	18.97813797	18.92504311	18.23495102	18.28678703	18.34178734
sp|Q8VI75|IPO4_MOUSE Importin-4 OS=Mus musculus OX=10090 GN=Ipo4 PE=1 SV=1;tr|D6RES6|D6RES6_MOUSE Importin 4, isoform CRA_a OS=Mus musculus OX=10090 GN=Ipo4 PE=1 SV=1;tr|A0A2I3BRV3|A0A2I3BRV3_MOUSE Importin-4 (Fragment) OS=Mus musculus OX=10090 GN=Ipo4 PE=	17.84671402	17.72756386	17.38089752	16.64821434	17.30398178	17.0213871
sp|Q8R464|CADM4_MOUSE Cell adhesion molecule 4 OS=Mus musculus OX=10090 GN=Cadm4 PE=1 SV=1	24.53267097	24.09254646	25.13168144	23.66416168	24.22318459	23.8961277
sp|P70280|VAMP7_MOUSE Vesicle-associated membrane protein 7 OS=Mus musculus OX=10090 GN=Vamp7 PE=1 SV=1	18.70846367	18.49825287	18.50903702	17.96412659	17.72728729	18.0532341
sp|O55091|IMPCT_MOUSE Protein IMPACT OS=Mus musculus OX=10090 GN=Impact PE=1 SV=2	21.24254799	20.98394394	20.83096695	20.46032524	20.08432007	20.5505352
tr|Q3UUH0|Q3UUH0_MOUSE Uncharacterized protein OS=Mus musculus OX=10090 GN=Asl PE=2 SV=1;sp|Q91YI0|ARLY_MOUSE Argininosuccinate lyase OS=Mus musculus OX=10090 GN=Asl PE=1 SV=1;tr|E0CY49|E0CY49_MOUSE Argininosuccinate lyase (Fragment) OS=Mus musculus OX=100	19.56618118	18.98198891	19.25917625	18.66854668	18.11933327	19.07312012
sp|Q9D964|GATM_MOUSE Glycine amidinotransferase, mitochondrial OS=Mus musculus OX=10090 GN=Gatm PE=1 SV=1	20.48777771	21.00317955	21.05433273	20.05126762	20.29933167	20.25148964
tr|A0A140LHU9|A0A140LHU9_MOUSE Neuropathy target esterase OS=Mus musculus OX=10090 GN=Pnpla6 PE=1 SV=1;tr|A0A140LI54|A0A140LI54_MOUSE Neuropathy target esterase OS=Mus musculus OX=10090 GN=Pnpla6 PE=1 SV=1;sp|Q3TRM4|PLPL6_MOUSE Neuropathy target esterase O	16.61453819	16.43174171	16.4916954	16.12837791	15.97019386	15.51305008
tr|Q8CF08|Q8CF08_MOUSE Uncharacterized protein (Fragment) OS=Mus musculus OX=10090 GN=As3mt PE=2 SV=1;sp|Q91WU5|AS3MT_MOUSE Arsenite methyltransferase OS=Mus musculus OX=10090 GN=As3mt PE=1 SV=2	18.98136711	19.42495346	18.56054306	18.13306808	18.51086807	18.40482903
tr|D3Z4J9|D3Z4J9_MOUSE Echinoderm microtubule-associated protein-like 1 OS=Mus musculus OX=10090 GN=Eml1 PE=1 SV=1;tr|B9EKL9|B9EKL9_MOUSE Eml1 protein OS=Mus musculus OX=10090 GN=Eml1 PE=2 SV=1;sp|Q05BC3|EMAL1_MOUSE Echinoderm microtubule-associated protei	18.51136589	18.29359055	19.5551033	18.45832634	17.97657204	18.01359749
tr|Q3TJN1|Q3TJN1_MOUSE Branched-chain-amino-acid aminotransferase OS=Mus musculus OX=10090 GN=Bcat1 PE=1 SV=1;tr|E9Q4K3|E9Q4K3_MOUSE Branched-chain-amino-acid aminotransferase OS=Mus musculus OX=10090 GN=Bcat1 PE=1 SV=1;tr|Q9CXX6|Q9CXX6_MOUSE Branched-chai	23.07577896	23.14825439	23.47780418	22.31095314	22.87270927	22.61383057
tr|Q5ICG5|Q5ICG5_MOUSE Long chain acyl-CoA synthetase 6 isoform 3 OS=Mus musculus OX=10090 GN=Acsl6 PE=1 SV=1;tr|Q8R1X1|Q8R1X1_MOUSE Acyl-CoA synthetase long-chain family member 6 OS=Mus musculus OX=10090 GN=Acsl6 PE=1 SV=2;tr|Q8BYJ0|Q8BYJ0_MOUSE Long-chai	24.81313515	25.42464447	25.25273514	24.41105843	24.4745636	24.70861244
tr|E9PV14|E9PV14_MOUSE Band 4.1-like protein 1 (Fragment) OS=Mus musculus OX=10090 GN=Epb41l1 PE=1 SV=1;tr|Q8C8P2|Q8C8P2_MOUSE Uncharacterized protein OS=Mus musculus OX=10090 GN=Epb41l1 PE=2 SV=1	18.03305817	19.01359749	18.21603584	17.68179703	17.92090225	17.7675457
tr|Q0VBA4|Q0VBA4_MOUSE MCG16976, isoform CRA_c OS=Mus musculus OX=10090 GN=Rpl22l1 PE=2 SV=1;sp|Q9D7S7|RL22L_MOUSE 60S ribosomal protein L22-like 1 OS=Mus musculus OX=10090 GN=Rpl22l1 PE=1 SV=1	21.35847664	21.27487564	20.53733444	20.19730186	20.47682953	20.60748672
sp|P00920|CAH2_MOUSE Carbonic anhydrase 2 OS=Mus musculus OX=10090 GN=Ca2 PE=1 SV=4;tr|A0A0A6YX78|A0A0A6YX78_MOUSE Carbonic anhydrase 2 (Fragment) OS=Mus musculus OX=10090 GN=Car2 PE=1 SV=1	24.86532974	24.72088814	25.84670258	24.36643791	24.84671974	24.3327198
tr|G3UYZ1|G3UYZ1_MOUSE Immunoglobulin superfamily member 8 OS=Mus musculus OX=10090 GN=Igsf8 PE=1 SV=1;tr|A0A0R4J117|A0A0R4J117_MOUSE Immunoglobulin superfamily member 8 OS=Mus musculus OX=10090 GN=Igsf8 PE=1 SV=1;sp|Q8R366|IGSF8_MOUSE Immunoglobulin super	25.15375519	24.64232254	25.23885727	24.24493027	24.53218842	24.37735748
sp|Q3UGC7|EI3JA_MOUSE Eukaryotic translation initiation factor 3 subunit J-A OS=Mus musculus OX=10090 GN=Eif3j1 PE=2 SV=1	15.46095562	15.74300289	12.50876522	14.47568512	12.23594379	15.12078953
tr|A3KME9|A3KME9_MOUSE Padi2 protein (Fragment) OS=Mus musculus OX=10090 GN=Padi2 PE=2 SV=1;tr|Q3TBF1|Q3TBF1_MOUSE Uncharacterized protein OS=Mus musculus OX=10090 GN=Padi2 PE=2 SV=1;sp|Q08642|PADI2_MOUSE Protein-arginine deiminase type-2 OS=Mus musculus O	21.04553604	20.42542458	22.12713432	20.58732986	20.80665588	20.32634544
tr|Q548L6|Q548L6_MOUSE Glutamate decarboxylase OS=Mus musculus OX=10090 GN=Gad1 PE=1 SV=1;sp|P48318|DCE1_MOUSE Glutamate decarboxylase 1 OS=Mus musculus OX=10090 GN=Gad1 PE=1 SV=2	22.62622643	22.81157303	22.36923599	21.7836895	21.81558609	22.33533669
sp|P70699|LYAG_MOUSE Lysosomal alpha-glucosidase OS=Mus musculus OX=10090 GN=Gaa PE=1 SV=2	23.34353638	23.16723251	22.38801765	22.40205002	22.0505085	22.57623863
tr|A0A1L1SU22|A0A1L1SU22_MOUSE Cysteine and histidine-rich domain-containing protein 1 (Fragment) OS=Mus musculus OX=10090 GN=Chordc1 PE=1 SV=1;sp|Q9D1P4|CHRD1_MOUSE Cysteine and histidine-rich domain-containing protein 1 OS=Mus musculus OX=10090 GN=Chordc	18.95438385	18.29323006	19.12159538	17.87843895	18.14365578	18.48110008
tr|D3Z2B3|D3Z2B3_MOUSE Acyl-Coenzyme A dehydrogenase family, member 12 OS=Mus musculus OX=10090 GN=Acad12 PE=1 SV=1;tr|D3Z7X0|D3Z7X0_MOUSE Acyl-Coenzyme A dehydrogenase family, member 12 OS=Mus musculus OX=10090 GN=Acad12 PE=1 SV=1;tr|Q9CRH8|Q9CRH8_MOUSE U	14.08978176	14.52898598	13.57480812	12.72650146	14.22232437	13.38395023
sp|Q91X56|S1PR5_MOUSE Sphingosine 1-phosphate receptor 5 OS=Mus musculus OX=10090 GN=S1pr5 PE=1 SV=1	17.45619392	15.10587597	18.92710686	16.81525612	16.71858597	16.09760094
tr|Q3TPD2|Q3TPD2_MOUSE Uncharacterized protein (Fragment) OS=Mus musculus OX=10090 GN=Iqgap1 PE=2 SV=1;tr|Q8CGH5|Q8CGH5_MOUSE Iqgap1 protein (Fragment) OS=Mus musculus OX=10090 GN=Iqgap1 PE=2 SV=1;tr|Q05CQ4|Q05CQ4_MOUSE Iqgap1 protein (Fragment) OS=Mus mus	16.92625046	18.5500679	17.39834595	16.91877174	17.22102737	16.87941933
sp|Q9EP69|SAC1_MOUSE Phosphatidylinositide phosphatase SAC1 OS=Mus musculus OX=10090 GN=Sacm1l PE=1 SV=1	22.2032032	22.3114624	22.51303673	21.56740189	21.57084084	22.04469681
tr|Q3UYK7|Q3UYK7_MOUSE Uncharacterized protein OS=Mus musculus OX=10090 GN=Sparcl1 PE=2 SV=1;tr|Q3TYD5|Q3TYD5_MOUSE Uncharacterized protein OS=Mus musculus OX=10090 GN=Sparcl1 PE=2 SV=1;sp|P70663|SPRL1_MOUSE SPARC-like protein 1 OS=Mus musculus OX=10090 GN	19.67304039	19.79640198	20.77799034	19.61576271	19.26925468	19.519207
tr|Q8C8L2|Q8C8L2_MOUSE Uncharacterized protein OS=Mus musculus OX=10090 GN=B630019K06Rik PE=2 SV=1;tr|Q7TNS5|Q7TNS5_MOUSE RIKEN cDNA B630019K06 gene OS=Mus musculus OX=10090 GN=B630019K06Rik PE=1 SV=1	18.18412971	17.80410957	17.23496056	16.91979218	16.9799614	17.48044586
sp|Q76LW6|DAND5_MOUSE DAN domain family member 5 OS=Mus musculus OX=10090 GN=Dand5 PE=2 SV=1	23.552742	23.30737495	23.90255928	22.95183182	22.84037971	23.1291523
tr|Q542B0|Q542B0_MOUSE Uncharacterized protein OS=Mus musculus OX=10090 GN=Exosc4 PE=1 SV=1;sp|Q921I9|EXOS4_MOUSE Exosome complex component RRP41 OS=Mus musculus OX=10090 GN=Exosc4 PE=1 SV=3	18.45169449	18.17461014	18.51811409	17.45038033	17.66246414	18.19429398
tr|A2A4P3|A2A4P3_MOUSE Predicted gene, 27029 OS=Mus musculus OX=10090 GN=Gm27029 PE=4 SV=1;tr|A2A4P4|A2A4P4_MOUSE Predicted gene, 27029 OS=Mus musculus OX=10090 GN=Gm27029 PE=4 SV=1;sp|Q3THG9|AASD1_MOUSE Alanyl-tRNA editing protein Aarsd1 OS=Mus musculus O	21.98867226	22.59596634	22.13017273	21.42843246	21.84336662	21.60592842
sp|Q9QYG0|NDRG2_MOUSE Protein NDRG2 OS=Mus musculus OX=10090 GN=Ndrg2 PE=1 SV=1;tr|A0A2I3BPW0|A0A2I3BPW0_MOUSE Protein NDRG2 (Fragment) OS=Mus musculus OX=10090 GN=Ndrg2 PE=1 SV=1	25.18430901	24.81340981	25.27585793	24.24979782	24.62145233	24.5702076
tr|A0A0G2JDN7|A0A0G2JDN7_MOUSE Microtubule-associated protein OS=Mus musculus OX=10090 GN=Map4 PE=1 SV=1;tr|E9PZ43|E9PZ43_MOUSE Microtubule-associated protein OS=Mus musculus OX=10090 GN=Map4 PE=1 SV=3;tr|A0A0G2JFT4|A0A0G2JFT4_MOUSE Microtubule-associated	21.0920372	21.69167709	21.62552452	20.6556282	21.12329865	20.80117607
tr|A0A286YE25|A0A286YE25_MOUSE Spastin OS=Mus musculus OX=10090 GN=Spast PE=1 SV=1;sp|Q9QYY8|SPAST_MOUSE Spastin OS=Mus musculus OX=10090 GN=Spast PE=1 SV=3	17.54223061	17.1823864	17.51416397	16.87230301	16.83692741	16.7048912
tr|D3YYZ8|D3YYZ8_MOUSE OTU domain-containing protein 7B (Fragment) OS=Mus musculus OX=10090 GN=Otud7b PE=1 SV=8;tr|D3Z210|D3Z210_MOUSE OTU domain-containing protein 7B (Fragment) OS=Mus musculus OX=10090 GN=Otud7b PE=1 SV=8;sp|B2RUR8|OTU7B_MOUSE OTU domain	16.60371399	16.78793335	17.27877998	16.15872955	16.53649139	16.15155983
tr|A2AKU9|A2AKU9_MOUSE ATP synthase subunit gamma OS=Mus musculus OX=10090 GN=Atp5c1 PE=1 SV=1;tr|A2AKV1|A2AKV1_MOUSE ATP synthase, H+-transporting, mitochondrial F1 complex, gamma polypeptide 1 (Fragment) OS=Mus musculus OX=10090 GN=Atp5c1 PE=1 SV=1;tr|A2	19.71245003	19.99139786	19.86355972	19.01314735	19.43088913	19.30238152
tr|Q543P6|Q543P6_MOUSE Acyl-CoA thioesterase 11 OS=Mus musculus OX=10090 GN=Acot11 PE=1 SV=1;sp|Q8VHQ9|ACO11_MOUSE Acyl-coenzyme A thioesterase 11 OS=Mus musculus OX=10090 GN=Acot11 PE=1 SV=1;tr|E0CYS0|E0CYS0_MOUSE Acyl-coenzyme A thioesterase 11 OS=Mus mu	19.29580498	19.42271233	19.57001877	18.50792885	19.00829506	18.9626255
tr|Q91V35|Q91V35_MOUSE Receptor-type tyrosine-protein phosphatase OS=Mus musculus OX=10090 GN=Ptpra PE=1 SV=1;sp|P18052|PTPRA_MOUSE Receptor-type tyrosine-protein phosphatase alpha OS=Mus musculus OX=10090 GN=Ptpra PE=1 SV=3	21.06769371	20.78694725	20.89605904	20.29976273	20.07735252	20.5644722
tr|D3Z383|D3Z383_MOUSE Mesoderm specific transcript, isoform CRA_a OS=Mus musculus OX=10090 GN=Mest PE=1 SV=2;sp|Q07646|MEST_MOUSE Mesoderm-specific transcript protein OS=Mus musculus OX=10090 GN=Mest PE=2 SV=1	18.62278175	18.50621033	17.44008636	17.83602715	16.88955688	18.03592491
tr|Q80UU0|Q80UU0_MOUSE Golgi SNAP receptor complex member 1 OS=Mus musculus OX=10090 GN=Gosr1 PE=2 SV=1;sp|O88630|GOSR1_MOUSE Golgi SNAP receptor complex member 1 OS=Mus musculus OX=10090 GN=Gosr1 PE=1 SV=2	15.7685461	16.3680439	16.19321442	15.57290077	15.43574142	15.52496719
sp|Q8BHJ6|SERC5_MOUSE Serine incorporator 5 OS=Mus musculus OX=10090 GN=Serinc5 PE=2 SV=1	18.22853661	17.204422	18.42467308	17.17115211	17.31049728	17.58705139
tr|A0A0A6YVV5|A0A0A6YVV5_MOUSE Far upstream element (FUSE)-binding protein 3 (Fragment) OS=Mus musculus OX=10090 GN=Fubp3 PE=1 SV=1;tr|A2AJ72|A2AJ72_MOUSE Far upstream element (FUSE)-binding protein 3 OS=Mus musculus OX=10090 GN=Fubp3 PE=1 SV=1;tr|Q3ULP9|Q	16.81440735	16.39066505	17.31949806	16.01770973	16.53245544	16.18602371
sp|Q8BPA8|DPCD_MOUSE Protein DPCD OS=Mus musculus OX=10090 GN=Dpcd PE=1 SV=1	13.56336021	16.23916245	14.59544563	13.84284306	14.40851116	14.36549568
tr|D3Z494|D3Z494_MOUSE Aldo-keto reductase family 1, member B10 (aldose reductase) OS=Mus musculus OX=10090 GN=Akr1b10 PE=1 SV=1;tr|Q8BIV6|Q8BIV6_MOUSE Uncharacterized protein OS=Mus musculus OX=10090 GN=Akr1b10 PE=2 SV=1;tr|G5E895|G5E895_MOUSE Aldo-keto r	22.62149429	22.5135746	22.74630547	21.96360016	22.09401703	22.04759407
sp|Q8VBT0|TMX1_MOUSE Thioredoxin-related transmembrane protein 1 OS=Mus musculus OX=10090 GN=Tmx1 PE=1 SV=1;tr|F6V084|F6V084_MOUSE Thioredoxin-related transmembrane protein 1 (Fragment) OS=Mus musculus OX=10090 GN=Tmx1 PE=1 SV=1	17.24664688	17.11242676	17.05886841	16.29788399	16.72445297	16.62166786
sp|P26443|DHE3_MOUSE Glutamate dehydrogenase 1, mitochondrial OS=Mus musculus OX=10090 GN=Glud1 PE=1 SV=1;tr|Q3TSQ7|Q3TSQ7_MOUSE Uncharacterized protein (Fragment) OS=Mus musculus OX=10090 GN=Glud1 PE=2 SV=1	27.16987801	27.22582626	27.20085716	26.36808777	26.63157272	26.82621574
tr|Q8K0L1|Q8K0L1_MOUSE Aldh6a1 protein OS=Mus musculus OX=10090 GN=Aldh6a1 PE=2 SV=1;sp|Q9EQ20|MMSA_MOUSE Methylmalonate-semialdehyde dehydrogenase [acylating], mitochondrial OS=Mus musculus OX=10090 GN=Aldh6a1 PE=1 SV=1	24.04251671	23.99178314	24.07164574	23.33553314	23.44854927	23.55543709
tr|Q5ND25|Q5ND25_MOUSE Large neutral amino acids transporter small subunit 4 (Fragment) OS=Mus musculus OX=10090 GN=Slc43a2 PE=4 SV=1;tr|Q5ND24|Q5ND24_MOUSE Large neutral amino acids transporter small subunit 4 (Fragment) OS=Mus musculus OX=10090 GN=Slc43a	18.89566422	18.97826576	19.14903069	18.45038033	18.2825985	18.52499962
sp|Q9JHI5|IVD_MOUSE Isovaleryl-CoA dehydrogenase, mitochondrial OS=Mus musculus OX=10090 GN=Ivd PE=1 SV=1	21.82954407	21.97547531	21.70481491	20.88373756	21.2637043	21.60067749
tr|A0A0R4J0S4|A0A0R4J0S4_MOUSE Lethal(2) giant larvae protein homolog 1 OS=Mus musculus OX=10090 GN=Llgl1 PE=1 SV=1;sp|Q80Y17|L2GL1_MOUSE Lethal(2) giant larvae protein homolog 1 OS=Mus musculus OX=10090 GN=Llgl1 PE=1 SV=1	21.36767769	21.18382263	21.94135475	20.77949333	21.12524986	20.8311615
tr|Q3UQA0|Q3UQA0_MOUSE Uncharacterized protein (Fragment) OS=Mus musculus OX=10090 GN=Il6st PE=2 SV=1;tr|V9GX00|V9GX00_MOUSE Interleukin-6 receptor subunit beta OS=Mus musculus OX=10090 GN=Il6st PE=1 SV=1;tr|Q6PDI9|Q6PDI9_MOUSE Interleukin 6 signal transdu	17.6132431	17.96635818	17.8337841	17.12651443	17.25108337	17.28892136
sp|Q9DCC4|P5CR3_MOUSE Pyrroline-5-carboxylate reductase 3 OS=Mus musculus OX=10090 GN=Pycr3 PE=1 SV=2	22.00370789	21.87100029	22.13710022	21.16301155	21.67116356	21.43531799
tr|A0A0R4J1R7|A0A0R4J1R7_MOUSE Pterin-4-alpha-carbinolamine dehydratase 2 OS=Mus musculus OX=10090 GN=Pcbd2 PE=1 SV=1;sp|Q9CZL5|PHS2_MOUSE Pterin-4-alpha-carbinolamine dehydratase 2 OS=Mus musculus OX=10090 GN=Pcbd2 PE=1 SV=2	18.43847466	18.18745422	18.2630291	17.54726219	17.55123329	18.05242729
tr|A0A0A6YX21|A0A0A6YX21_MOUSE Vesicle transport protein OS=Mus musculus OX=10090 GN=Sft2d2 PE=1 SV=1;tr|A0A0A6YY20|A0A0A6YY20_MOUSE Vesicle transport protein OS=Mus musculus OX=10090 GN=Sft2d2 PE=1 SV=1;sp|Q8VD57|SFT2B_MOUSE Vesicle transport protein SFT2	17.61748123	18.17022705	18.27916336	17.06215096	17.67498589	17.59361076
tr|Z4YKM2|Z4YKM2_MOUSE CDGSH iron-sulfur domain-containing protein 3, mitochondrial OS=Mus musculus OX=10090 GN=Cisd3 PE=1 SV=1;tr|B2RWE3|B2RWE3_MOUSE CDGSH iron sulfur domain 3 OS=Mus musculus OX=10090 GN=Cisd3 PE=1 SV=1;tr|B3DFI8|B3DFI8_MOUSE Cisd3 prote	19.06234169	18.25299263	19.65794373	18.21464539	18.7628746	18.26136208
sp|P30416|FKBP4_MOUSE Peptidyl-prolyl cis-trans isomerase FKBP4 OS=Mus musculus OX=10090 GN=Fkbp4 PE=1 SV=5;tr|Q8CBS1|Q8CBS1_MOUSE Uncharacterized protein (Fragment) OS=Mus musculus OX=10090 GN=Fkbp4 PE=2 SV=1	21.35767174	21.6137104	21.5709362	21.05257988	21.02689934	20.73185539
sp|Q9D9V3|ECHD1_MOUSE Ethylmalonyl-CoA decarboxylase OS=Mus musculus OX=10090 GN=Echdc1 PE=1 SV=2	19.99838066	19.99968529	20.08301735	19.57348824	19.25889587	19.52219772
tr|B2RSY3|B2RSY3_MOUSE Hepatocyte cell adhesion molecule OS=Mus musculus OX=10090 GN=Hepacam PE=1 SV=1;sp|Q640R3|HECAM_MOUSE Hepatocyte cell adhesion molecule OS=Mus musculus OX=10090 GN=Hepacam PE=1 SV=2	20.06394768	19.9229908	20.53515816	19.39634514	19.84809875	19.55511856
tr|A0A0N4SWD1|A0A0N4SWD1_MOUSE Succinate--CoA ligase [GDP-forming] subunit beta, mitochondrial (Fragment) OS=Mus musculus OX=10090 GN=Suclg2 PE=1 SV=1;tr|C6EQH3|C6EQH3_MOUSE Succinate--CoA ligase [GDP-forming] subunit beta, mitochondrial OS=Mus musculus OX	19.53508949	20.09017754	19.84388924	19.11776543	19.17012405	19.45990944
tr|D3YXV9|D3YXV9_MOUSE AP-3 complex subunit mu-1 (Fragment) OS=Mus musculus OX=10090 GN=Ap3m1 PE=1 SV=1;tr|Q9DBU8|Q9DBU8_MOUSE Uncharacterized protein OS=Mus musculus OX=10090 GN=Ap3m1 PE=2 SV=1;sp|Q9JKC8|AP3M1_MOUSE AP-3 complex subunit mu-1 OS=Mus muscul	15.98377323	16.69284439	16.59130859	15.88801861	15.98404217	15.67471313
tr|A0A0R4IZY9|A0A0R4IZY9_MOUSE tRNA-dihydrouridine(47) synthase [NAD(P)(+)] OS=Mus musculus OX=10090 GN=Dus3l PE=1 SV=1;sp|Q91XI1|DUS3L_MOUSE tRNA-dihydrouridine(47) synthase [NAD(P)(+)]-like OS=Mus musculus OX=10090 GN=Dus3l PE=1 SV=1	16.00289917	14.92993259	14.4731226	14.58784962	14.5059948	14.59634781
tr|Q3TE95|Q3TE95_MOUSE Uncharacterized protein OS=Mus musculus OX=10090 GN=Rcn2 PE=2 SV=1;sp|Q8BP92|RCN2_MOUSE Reticulocalbin-2 OS=Mus musculus OX=10090 GN=Rcn2 PE=1 SV=1	21.72188187	22.0243454	21.69955635	20.70847702	21.72097588	21.30809975
sp|Q8BK48|EST2E_MOUSE Pyrethroid hydrolase Ces2e OS=Mus musculus OX=10090 GN=Ces2e PE=1 SV=1	18.04537582	18.131567	18.0815258	17.61683464	17.05160332	17.88252068
tr|Q9JIK8|Q9JIK8_MOUSE Nucleoside diphosphate kinase OS=Mus musculus OX=10090 GN=Ndk3 PE=3 SV=1;sp|Q9WV85|NDK3_MOUSE Nucleoside diphosphate kinase 3 OS=Mus musculus OX=10090 GN=Nme3 PE=1 SV=3	19.67010307	20.46334457	19.25344658	19.36458397	18.78267288	19.53879166
tr|Q3UM23|Q3UM23_MOUSE Uncharacterized protein OS=Mus musculus OX=10090 GN=Rnh1 PE=2 SV=1;sp|Q91VI7|RINI_MOUSE Ribonuclease inhibitor OS=Mus musculus OX=10090 GN=Rnh1 PE=1 SV=1;tr|A0A1B0GSG5|A0A1B0GSG5_MOUSE Ribonuclease inhibitor OS=Mus musculus OX=10090	22.36650276	23.00676918	22.60051537	22.04245377	22.22107506	22.01347542
tr|B0R091|B0R091_MOUSE Calcineurin B homologous protein 1 OS=Mus musculus OX=10090 GN=Chp1 PE=1 SV=1;sp|P61022|CHP1_MOUSE Calcineurin B homologous protein 1 OS=Mus musculus OX=10090 GN=Chp1 PE=1 SV=2	21.82745361	21.64522171	21.98161888	21.1704464	21.20808029	21.38907814
tr|B1GX80|B1GX80_MOUSE Non-specific serine/threonine protein kinase OS=Mus musculus OX=10090 GN=Pak3 PE=2 SV=1;tr|B1GX81|B1GX81_MOUSE PAK3cb protein OS=Mus musculus OX=10090 GN=Pak3 PE=2 SV=1;sp|Q61036|PAK3_MOUSE Serine/threonine-protein kinase PAK 3 OS=Mu	22.30871964	21.76368904	21.85320663	21.30509377	21.390028	21.54468727
tr|A8DUK7|A8DUK7_MOUSE Beta-globin OS=Mus musculus OX=10090 GN=Hbbt1 PE=3 SV=1;tr|A8DUK4|A8DUK4_MOUSE Beta-globin OS=Mus musculus OX=10090 GN=Hbb-bs PE=1 SV=1;tr|A8DUQ5|A8DUQ5_MOUSE Beta-globin OS=Mus musculus OX=10090 GN=Hbbt1 PE=3 SV=1;tr|A8DUL2|A8DUL2_M	28.30273628	29.17675781	28.59941483	28.32180595	27.9970665	28.07600975
sp|Q8BMS1|ECHA_MOUSE Trifunctional enzyme subunit alpha, mitochondrial OS=Mus musculus OX=10090 GN=Hadha PE=1 SV=1;tr|Q3TB39|Q3TB39_MOUSE Uncharacterized protein (Fragment) OS=Mus musculus OX=10090 GN=Hadha PE=2 SV=1	24.99502754	25.36747742	25.02097321	24.50147247	24.44739342	24.75239182
tr|D3YXZ3|D3YXZ3_MOUSE Kinesin light chain 2 OS=Mus musculus OX=10090 GN=Klc2 PE=1 SV=1;tr|Q91YS4|Q91YS4_MOUSE Kinesin light chain 2 OS=Mus musculus OX=10090 GN=Klc2 PE=1 SV=1;sp|O88448|KLC2_MOUSE Kinesin light chain 2 OS=Mus musculus OX=10090 GN=Klc2 PE=1	21.01719666	21.47597313	21.30402756	20.64224815	20.58932686	20.88717079
sp|Q7TT37|ELP1_MOUSE Elongator complex protein 1 OS=Mus musculus OX=10090 GN=Elp1 PE=1 SV=2	19.83462143	19.54835892	19.41725349	19.23978615	18.75319099	19.12886047
tr|Q80TQ3|Q80TQ3_MOUSE MKIAA0845 protein (Fragment) OS=Mus musculus OX=10090 GN=Nefh PE=2 SV=1;sp|P19246|NFH_MOUSE Neurofilament heavy polypeptide OS=Mus musculus OX=10090 GN=Nefh PE=1 SV=3	24.06825256	22.96764565	25.62049484	23.45316887	23.97302628	23.55582619
tr|Q8BPI7|Q8BPI7_MOUSE Adenosylhomocysteinase (Fragment) OS=Mus musculus OX=10090 PE=2 SV=1;tr|Q3U5U5|Q3U5U5_MOUSE Adenosylhomocysteinase OS=Mus musculus OX=10090 PE=2 SV=1;tr|Q3U4D1|Q3U4D1_MOUSE Adenosylhomocysteinase OS=Mus musculus OX=10090 PE=2 SV=1;tr	22.1624794	22.0339241	22.11499023	21.73491669	21.01907349	21.88470459
tr|Q1XID4|Q1XID4_MOUSE Renin/prorenin receptor OS=Mus musculus OX=10090 GN=Atp6ap2 PE=1 SV=2;sp|Q9CYN9|RENR_MOUSE Renin receptor OS=Mus musculus OX=10090 GN=Atp6ap2 PE=1 SV=2	18.25497246	18.31878281	18.07699776	17.81947517	17.57502174	17.58401299
sp|Q99JY0|ECHB_MOUSE Trifunctional enzyme subunit beta, mitochondrial OS=Mus musculus OX=10090 GN=Hadhb PE=1 SV=1;tr|D3YXU1|D3YXU1_MOUSE Trifunctional enzyme subunit beta, mitochondrial (Fragment) OS=Mus musculus OX=10090 GN=Hadhb PE=1 SV=1	22.17913246	22.65563393	22.28775597	21.68842697	21.81759834	21.95163155
tr|V9GZG5|V9GZG5_MOUSE Glutamine synthetase OS=Mus musculus OX=10090 PE=3 SV=1;tr|V9GZP0|V9GZP0_MOUSE Glutamine synthetase (Fragment) OS=Mus musculus OX=10090 PE=4 SV=1	20.11540413	20.04290009	20.58960152	19.04286575	20.15376854	19.88889503
sp|Q8BU31|RAP2C_MOUSE Ras-related protein Rap-2c OS=Mus musculus OX=10090 GN=Rap2c PE=1 SV=1	18.45193481	18.05721092	18.00843048	17.70605469	17.1999054	17.95163155
tr|Q3U125|Q3U125_MOUSE Redox-regulatory protein FAM213A OS=Mus musculus OX=10090 GN=Fam213a PE=1 SV=1;sp|Q9CYH2|F213A_MOUSE Redox-regulatory protein FAM213A OS=Mus musculus OX=10090 GN=Fam213a PE=1 SV=2;tr|D3Z0A8|D3Z0A8_MOUSE Redox-regulatory protein FAM21	20.59523201	20.84968567	20.62428474	19.85364342	20.40740776	20.15468216
sp|Q8BIG7|CMTD1_MOUSE Catechol O-methyltransferase domain-containing protein 1 OS=Mus musculus OX=10090 GN=Comtd1 PE=1 SV=1;tr|H3BJ37|H3BJ37_MOUSE Catechol O-methyltransferase domain-containing protein 1 OS=Mus musculus OX=10090 GN=Comtd1 PE=1 SV=1	19.37636375	18.94000244	19.125103	18.24452019	18.62913132	18.91688728
tr|A0A087WPX3|A0A087WPX3_MOUSE Neurofascin OS=Mus musculus OX=10090 GN=Nfasc PE=1 SV=1;tr|A0A087WR56|A0A087WR56_MOUSE Neurofascin (Fragment) OS=Mus musculus OX=10090 GN=Nfasc PE=1 SV=1;tr|E9Q171|E9Q171_MOUSE Neurofascin OS=Mus musculus OX=10090 GN=Nfasc PE	17.74969864	16.45206261	18.97437477	16.86266327	17.43788147	17.24664688
sp|P61264|STX1B_MOUSE Syntaxin-1B OS=Mus musculus OX=10090 GN=Stx1b PE=1 SV=1;tr|A0A0U1RNT8|A0A0U1RNT8_MOUSE Syntaxin-1B (Fragment) OS=Mus musculus OX=10090 GN=Stx1b PE=1 SV=1	26.69431686	26.36380959	26.72579002	25.95823288	25.98754311	26.21757126
sp|Q9R1T4|SEPT6_MOUSE Septin-6 OS=Mus musculus OX=10090 GN=Sept6 PE=1 SV=4;tr|A2A3W1|A2A3W1_MOUSE Septin-6 (Fragment) OS=Mus musculus OX=10090 GN=Sept6 PE=1 SV=1	16.27417755	15.01481342	16.65747643	15.47909546	15.13498497	15.71703148
sp|P05213|TBA1B_MOUSE Tubulin alpha-1B chain OS=Mus musculus OX=10090 GN=Tuba1b PE=1 SV=2;tr|Q99KA2|Q99KA2_MOUSE Tubulin alpha chain (Fragment) OS=Mus musculus OX=10090 GN=Tuba1b PE=2 SV=1	29.94223595	29.62977791	29.88602638	29.30335045	29.13038445	29.40908432
sp|O08576|RUN3A_MOUSE RUN domain-containing protein 3A OS=Mus musculus OX=10090 GN=Rundc3a PE=1 SV=1	21.3995266	21.59387016	21.63046837	20.86651611	21.14660263	20.9989624
sp|Q9CQZ5|NDUA6_MOUSE NADH dehydrogenase [ubiquinone] 1 alpha subcomplex subunit 6 OS=Mus musculus OX=10090 GN=Ndufa6 PE=1 SV=1	21.0432682	20.58661461	20.93767357	20.38881302	19.67241859	20.8960762
tr|Q3TPD9|Q3TPD9_MOUSE Amine oxidase (Fragment) OS=Mus musculus OX=10090 GN=Maoa PE=2 SV=1;tr|Q3UJ53|Q3UJ53_MOUSE Amine oxidase OS=Mus musculus OX=10090 GN=Maoa PE=2 SV=1;tr|Q3U2X5|Q3U2X5_MOUSE Amine oxidase OS=Mus musculus OX=10090 GN=Maoa PE=2 SV=1;sp|Q6	22.24292564	22.00329781	22.04204178	21.64195251	21.28550911	21.75206757
tr|F6QKK2|F6QKK2_MOUSE ADP-ribosylation factor-like protein 8A (Fragment) OS=Mus musculus OX=10090 GN=Arl8a PE=1 SV=1;sp|Q8VEH3|ARL8A_MOUSE ADP-ribosylation factor-like protein 8A OS=Mus musculus OX=10090 GN=Arl8a PE=1 SV=1	21.24074554	21.18270683	21.20539856	20.80052185	20.2091713	21.01126289
tr|V9GXL7|V9GXL7_MOUSE Phosphatidylinositol 4,5-bisphosphate 5-phosphatase A (Fragment) OS=Mus musculus OX=10090 GN=Inpp5j PE=1 SV=1;tr|A0A075B6D7|A0A075B6D7_MOUSE Phosphatidylinositol 4,5-bisphosphate 5-phosphatase A OS=Mus musculus OX=10090 GN=Inpp5j PE=	15.36632252	17.63266945	15.99127293	16.36086273	16.19260406	14.83039665
sp|Q3TES0|IQEC3_MOUSE IQ motif and SEC7 domain-containing protein 3 OS=Mus musculus OX=10090 GN=Iqsec3 PE=1 SV=1;tr|A0A0N4SWH8|A0A0N4SWH8_MOUSE IQ motif and SEC7 domain-containing protein 3 OS=Mus musculus OX=10090 GN=Iqsec3 PE=1 SV=1;tr|Q3UHJ6|Q3UHJ6_MOUS	21.0886116	21.21245003	20.46660805	19.98082542	20.63648415	20.54494858
tr|Q4W4C9|Q4W4C9_MOUSE Neural visinin-like type 1 protein OS=Mus musculus OX=10090 GN=Vsnl1 PE=1 SV=1;tr|Q3TVC0|Q3TVC0_MOUSE Uncharacterized protein OS=Mus musculus OX=10090 GN=Vsnl1 PE=2 SV=1;tr|B2L107|B2L107_MOUSE Visinin-like protein 1 OS=Mus musculus O	25.78086662	25.03905487	25.74180412	25.22988701	24.53667259	25.19008064
sp|P28661|SEPT4_MOUSE Septin-4 OS=Mus musculus OX=10090 GN=Sept4 PE=1 SV=1	19.68484879	19.37295532	20.4539299	19.29114151	19.2297554	19.38576889
tr|Q69Z96|Q69Z96_MOUSE Cation-transporting ATPase (Fragment) OS=Mus musculus OX=10090 GN=mKIAA1825 PE=3 SV=1;sp|Q9EPE9|AT131_MOUSE Manganese-transporting ATPase 13A1 OS=Mus musculus OX=10090 GN=Atp13a1 PE=1 SV=2	15.71874714	15.95480347	15.64352417	14.73980904	15.7477026	15.22580338
sp|Q9CZ04|CSN7A_MOUSE COP9 signalosome complex subunit 7a OS=Mus musculus OX=10090 GN=Cops7a PE=1 SV=2;tr|D3Z440|D3Z440_MOUSE COP9 signalosome complex subunit 7a (Fragment) OS=Mus musculus OX=10090 GN=Cops7a PE=1 SV=8;tr|D3YVI6|D3YVI6_MOUSE COP9 signalosom	21.72179794	21.32210541	21.33589745	21.31915855	20.31004143	21.15405083
tr|H7BWX1|H7BWX1_MOUSE Prefoldin subunit 5 OS=Mus musculus OX=10090 GN=Pfdn5 PE=1 SV=1;sp|Q9WU28|PFD5_MOUSE Prefoldin subunit 5 OS=Mus musculus OX=10090 GN=Pfdn5 PE=1 SV=1;tr|E9PZ62|E9PZ62_MOUSE Prefoldin subunit 5 OS=Mus musculus OX=10090 GN=Pfdn5 PE=1 SV	18.24970627	18.27785492	18.46152496	17.86609459	17.37009811	18.15662575
tr|Q80U51|Q80U51_MOUSE MKIAA0275 protein (Fragment) OS=Mus musculus OX=10090 GN=Spock2 PE=2 SV=1;tr|F6SLR4|F6SLR4_MOUSE Testican-2 OS=Mus musculus OX=10090 GN=Spock2 PE=1 SV=1;sp|Q9ER58|TICN2_MOUSE Testican-2 OS=Mus musculus OX=10090 GN=Spock2 PE=1 SV=1;tr	18.57296753	18.20645523	19.01951981	17.50898361	18.24514389	18.46214485
sp|Q99PU5|ACBG1_MOUSE Long-chain-fatty-acid--CoA ligase ACSBG1 OS=Mus musculus OX=10090 GN=Acsbg1 PE=1 SV=1	23.08009529	23.48773193	23.16407585	22.61855888	22.66638374	22.86526108
sp|P19157|GSTP1_MOUSE Glutathione S-transferase P 1 OS=Mus musculus OX=10090 GN=Gstp1 PE=1 SV=2	23.61930084	23.05578804	23.82603073	22.97030067	22.80259895	23.14677811
tr|F8SLP8|F8SLP8_MOUSE Peroxin 2, isoform CRA_d OS=Mus musculus OX=10090 GN=Pex5l PE=2 SV=1;tr|F8SLP9|F8SLP9_MOUSE PEX5-related protein OS=Mus musculus OX=10090 GN=Pex5l PE=1 SV=1;tr|F8SLQ5|F8SLQ5_MOUSE Peroxisomal biogenesis factor 5-like protein transcri	20.14556885	19.61082077	20.77769852	19.59544373	19.64605522	19.71244431
sp|Q8BR92|PALM2_MOUSE Paralemmin-2 OS=Mus musculus OX=10090 GN=Palm2 PE=1 SV=1;tr|G3X9P1|G3X9P1_MOUSE MCG2708, isoform CRA_a OS=Mus musculus OX=10090 GN=Palm2 PE=1 SV=1;tr|Q3UZT2|Q3UZT2_MOUSE Uncharacterized protein OS=Mus musculus OX=10090 PE=2 SV=1	21.93329811	21.94175911	22.18014526	21.36783218	21.66625977	21.4411335
sp|Q8CE50|SNX30_MOUSE Sorting nexin-30 OS=Mus musculus OX=10090 GN=Snx30 PE=1 SV=1	18.78564453	18.6211071	18.75325012	18.18115425	18.10809708	18.29394913
tr|Q3USW3|Q3USW3_MOUSE Transmembrane protein 10, isoform CRA_b OS=Mus musculus OX=10090 GN=Opalin PE=1 SV=1;sp|Q7M750|OPALI_MOUSE Opalin OS=Mus musculus OX=10090 GN=Opalin PE=1 SV=1	20.00963211	17.9971981	21.00320244	19.02379417	19.37377357	19.03647995
tr|A0A0U1RPE7|A0A0U1RPE7_MOUSE Hsp70-binding protein 1 (Fragment) OS=Mus musculus OX=10090 GN=Hspbp1 PE=1 SV=1;tr|A0A0U1RQ49|A0A0U1RQ49_MOUSE Hsp70-binding protein 1 (Fragment) OS=Mus musculus OX=10090 GN=Hspbp1 PE=1 SV=1;tr|A0A0U1RPF2|A0A0U1RPF2_MOUSE Hsp	16.43298149	16.35944176	16.50329208	16.02087212	15.67747688	16.02342224
sp|Q9QYI5|DNJB2_MOUSE DnaJ homolog subfamily B member 2 OS=Mus musculus OX=10090 GN=Dnajb2 PE=1 SV=3	20.21596336	19.90594482	20.10367966	19.49494171	19.5827179	19.57847786
tr|Q3UQM7|Q3UQM7_MOUSE Uncharacterized protein OS=Mus musculus OX=10090 GN=Slc7a5 PE=2 SV=1;sp|Q9Z127|LAT1_MOUSE Large neutral amino acids transporter small subunit 1 OS=Mus musculus OX=10090 GN=Slc7a5 PE=1 SV=2	19.76063919	20.06549263	19.68255806	19.0328598	19.5153923	19.3973217
tr|Q3UHW9|Q3UHW9_MOUSE Uncharacterized protein OS=Mus musculus OX=10090 GN=Cfl2 PE=1 SV=1;sp|P45591|COF2_MOUSE Cofilin-2 OS=Mus musculus OX=10090 GN=Cfl2 PE=1 SV=1	18.63583946	18.52837181	19.02804947	17.92300224	18.31323814	18.39694595
tr|A2AE89|A2AE89_MOUSE Glutathione S-transferase Mu 1 OS=Mus musculus OX=10090 GN=Gstm1 PE=1 SV=2;sp|P10649|GSTM1_MOUSE Glutathione S-transferase Mu 1 OS=Mus musculus OX=10090 GN=Gstm1 PE=1 SV=2;tr|F6WHQ7|F6WHQ7_MOUSE Glutathione S-transferase Mu 1 (Fragme	26.08887482	25.88784218	25.94170761	25.36444473	25.34805489	25.64740944
tr|A0A0G2JE27|A0A0G2JE27_MOUSE F-actin-capping protein subunit alpha-1 (Fragment) OS=Mus musculus OX=10090 GN=Capza1 PE=1 SV=4;tr|Q5RKN9|Q5RKN9_MOUSE Capping protein (Actin filament) muscle Z-line, alpha 1 OS=Mus musculus OX=10090 GN=Capza1 PE=1 SV=1;tr|Q3	20.41214371	20.87657166	20.43057823	19.99692154	20.08859253	20.07834625
tr|Q8R562|Q8R562_MOUSE Ribonucleoprotein OS=Mus musculus OX=10090 GN=Trove2 PE=2 SV=1;tr|Q80W12|Q80W12_MOUSE TROVE domain family, member 2 OS=Mus musculus OX=10090 GN=Trove2 PE=2 SV=1;tr|Q3TJ75|Q3TJ75_MOUSE TROVE domain family, member 2 OS=Mus musculus OX=	18.80085564	18.91577721	18.99878693	18.33532906	18.26849747	18.55896568
sp|Q8BJ71|NUP93_MOUSE Nuclear pore complex protein Nup93 OS=Mus musculus OX=10090 GN=Nup93 PE=1 SV=1;tr|A0A1D5RLQ0|A0A1D5RLQ0_MOUSE Nuclear pore complex protein Nup93 OS=Mus musculus OX=10090 GN=Nup93 PE=1 SV=1;tr|Q3TFC8|Q3TFC8_MOUSE Nuclear pore complex p	19.40164185	19.16032028	18.74129486	18.45015526	18.58324432	18.71737289
tr|B2RWC4|B2RWC4_MOUSE Gm88 protein OS=Mus musculus OX=10090 GN=Lrrc73 PE=1 SV=1	16.28240013	14.94523335	16.60617447	14.89280605	15.23188114	16.16050529
tr|Q3TXK6|Q3TXK6_MOUSE Uncharacterized protein OS=Mus musculus OX=10090 GN=Tsnax PE=2 SV=1;sp|Q9QZE7|TSNAX_MOUSE Translin-associated protein X OS=Mus musculus OX=10090 GN=Tsnax PE=1 SV=1	19.84945107	20.38005066	19.78527641	19.67486572	19.1590538	19.63489723
tr|Q3TIU1|Q3TIU1_MOUSE Uncharacterized protein (Fragment) OS=Mus musculus OX=10090 GN=Slc16a1 PE=2 SV=1;tr|Q3UWP4|Q3UWP4_MOUSE Uncharacterized protein (Fragment) OS=Mus musculus OX=10090 GN=Slc16a1 PE=2 SV=1;tr|Q8BPS5|Q8BPS5_MOUSE Uncharacterized protein O	19.02723694	19.73955917	19.59642982	18.61824036	19.33918762	18.86381721
tr|Q497N4|Q497N4_MOUSE Sh3gl3 protein OS=Mus musculus OX=10090 GN=Sh3gl3 PE=2 SV=1;tr|J3QQ44|J3QQ44_MOUSE Endophilin-A3 OS=Mus musculus OX=10090 GN=Sh3gl3 PE=1 SV=1;tr|A0A0R4J0B8|A0A0R4J0B8_MOUSE Endophilin-A3 OS=Mus musculus OX=10090 GN=Sh3gl3 PE=1 SV=1;t	20.133955	19.26918602	19.89761162	18.85284615	19.28733063	19.61893463
tr|A0A2I3BQG7|A0A2I3BQG7_MOUSE Solute carrier family 22 member 17 OS=Mus musculus OX=10090 GN=Slc22a17 PE=1 SV=1;sp|Q9D9E0|S22AH_MOUSE Solute carrier family 22 member 17 OS=Mus musculus OX=10090 GN=Slc22a17 PE=2 SV=2;tr|Q0MTC2|Q0MTC2_MOUSE 24p3 receptor (F	20.83745766	20.6216011	20.374403	19.98568344	20.09892273	20.20810318
tr|Q561M4|Q561M4_MOUSE Target of myb1 homolog (Chicken) OS=Mus musculus OX=10090 GN=Tom1 PE=2 SV=1;tr|Q3UDC3|Q3UDC3_MOUSE Target of Myb protein 1 OS=Mus musculus OX=10090 GN=Tom1 PE=1 SV=1;sp|O88746|TOM1_MOUSE Target of Myb protein 1 OS=Mus musculus OX=100	22.11829185	23.44558525	22.3368187	22.05189896	22.3299408	21.97862625
sp|Q8BW41|PMGT2_MOUSE Protein O-linked-mannose beta-1,4-N-acetylglucosaminyltransferase 2 OS=Mus musculus OX=10090 GN=Pomgnt2 PE=1 SV=1	18.68537903	18.26642609	18.20898247	17.89543724	17.65352249	18.07805824
sp|Q8BVL3|SNX17_MOUSE Sorting nexin-17 OS=Mus musculus OX=10090 GN=Snx17 PE=1 SV=2;tr|H3BKQ6|H3BKQ6_MOUSE Sorting nexin-17 OS=Mus musculus OX=10090 GN=Snx17 PE=4 SV=1;tr|D3Z3J1|D3Z3J1_MOUSE Sorting nexin-17 (Fragment) OS=Mus musculus OX=10090 GN=Snx17 PE=1	18.3610611	18.28447151	18.04437828	17.81235695	17.77194214	17.57455635
tr|Q3TMZ1|Q3TMZ1_MOUSE Pyrroline-5-carboxylate reductase OS=Mus musculus OX=10090 GN=Pycr2 PE=1 SV=1;sp|Q922Q4|P5CR2_MOUSE Pyrroline-5-carboxylate reductase 2 OS=Mus musculus OX=10090 GN=Pycr2 PE=1 SV=1;tr|Q3TJ21|Q3TJ21_MOUSE Pyrroline-5-carboxylate reduct	19.60273552	19.44887543	19.78319359	19.03662109	19.01865387	19.2519207
sp|Q8QZS1|HIBCH_MOUSE 3-hydroxyisobutyryl-CoA hydrolase, mitochondrial OS=Mus musculus OX=10090 GN=Hibch PE=1 SV=1;tr|E0CX19|E0CX19_MOUSE 3-hydroxyisobutyryl-CoA hydrolase, mitochondrial OS=Mus musculus OX=10090 GN=Hibch PE=1 SV=1	21.76640129	21.71273804	21.56555748	21.13860703	20.80989456	21.56915092
tr|B7ZMR0|B7ZMR0_MOUSE Fam63a protein OS=Mus musculus OX=10090 GN=Mindy1 PE=2 SV=1;sp|Q76LS9|MINY1_MOUSE Ubiquitin carboxyl-terminal hydrolase MINDY-1 OS=Mus musculus OX=10090 GN=Mindy1 PE=1 SV=1	17.07577133	16.61435699	17.87400246	15.88739681	17.21115875	16.93876839
tr|Q3TBW9|Q3TBW9_MOUSE m7GpppX diphosphatase OS=Mus musculus OX=10090 GN=Dcps PE=1 SV=1;sp|Q9DAR7|DCPS_MOUSE m7GpppX diphosphatase OS=Mus musculus OX=10090 GN=Dcps PE=1 SV=1	18.02777672	17.63438416	17.92920303	17.39414978	17.00641441	17.68187141
sp|P57722|PCBP3_MOUSE Poly(rC)-binding protein 3 OS=Mus musculus OX=10090 GN=Pcbp3 PE=1 SV=3;tr|G3UYM5|G3UYM5_MOUSE Poly(rC)-binding protein 3 (Fragment) OS=Mus musculus OX=10090 GN=Pcbp3 PE=1 SV=1	17.84928322	19.933918	17.68177223	17.97576904	18.17897034	17.80263519
sp|A2ASZ8|SCMC2_MOUSE Calcium-binding mitochondrial carrier protein SCaMC-2 OS=Mus musculus OX=10090 GN=Slc25a25 PE=1 SV=1;tr|Z4YLR9|Z4YLR9_MOUSE Calcium-binding mitochondrial carrier protein SCaMC-2 (Fragment) OS=Mus musculus OX=10090 GN=Slc25a25 PE=1 SV=	20.77916527	20.67333412	20.60726547	20.2526474	19.92095184	20.37941742
tr|Q0VGU4|Q0VGU4_MOUSE MCG18019 OS=Mus musculus OX=10090 GN=Vgf PE=1 SV=1	21.1944828	20.52700996	20.73042297	20.34415627	20.03990173	20.56215858
tr|Q544F6|Q544F6_MOUSE Cotl1 protein OS=Mus musculus OX=10090 GN=Cotl1 PE=1 SV=1;sp|Q9CQI6|COTL1_MOUSE Coactosin-like protein OS=Mus musculus OX=10090 GN=Cotl1 PE=1 SV=3	25.01324844	25.0592289	24.52646255	24.30345726	24.23326683	24.56275368
tr|Q5GQ64|Q5GQ64_MOUSE Gamma-synuclein (Fragment) OS=Mus musculus OX=10090 GN=Sncg PE=1 SV=1;sp|Q9Z0F7|SYUG_MOUSE Gamma-synuclein OS=Mus musculus OX=10090 GN=Sncg PE=1 SV=1	19.34095383	18.74213409	18.80063629	18.63474274	18.51955032	18.23074532
sp|Q5FWK3|RHG01_MOUSE Rho GTPase-activating protein 1 OS=Mus musculus OX=10090 GN=Arhgap1 PE=1 SV=1	14.5938139	14.42062855	14.80503654	13.81127071	15.01724052	13.49401569
tr|A0A1L1SR61|A0A1L1SR61_MOUSE Trafficking protein particle complex subunit 4 OS=Mus musculus OX=10090 GN=Trappc4 PE=1 SV=1;tr|Q3V493|Q3V493_MOUSE Trafficking protein particle complex subunit 4 OS=Mus musculus OX=10090 GN=Trappc4 PE=1 SV=1;tr|Q544R8|Q544R8	17.38296127	17.48288727	17.13901711	16.92510414	16.40192986	17.1815567
tr|Q3TN26|Q3TN26_MOUSE Uncharacterized protein OS=Mus musculus OX=10090 GN=Slc27a1 PE=2 SV=1;tr|Q3TP13|Q3TP13_MOUSE Uncharacterized protein (Fragment) OS=Mus musculus OX=10090 GN=Slc27a1 PE=2 SV=1;tr|Q544D7|Q544D7_MOUSE Solute carrier family 27 (Fatty acid	20.39110565	20.75635338	20.5298748	19.82412529	20.26606369	20.09150696
tr|Q5SRF8|Q5SRF8_MOUSE Sprouty-related, EVH1 domain-containing protein 2 OS=Mus musculus OX=10090 GN=Spred2 PE=1 SV=1;sp|Q924S7|SPRE2_MOUSE Sprouty-related, EVH1 domain-containing protein 2 OS=Mus musculus OX=10090 GN=Spred2 PE=1 SV=1	14.55177212	15.51003742	15.1298008	13.06255913	14.52270889	16.11362267
tr|A0ZNJ2|A0ZNJ2_MOUSE 3-hydroxyisobutyrate dehydrogenase OS=Mus musculus OX=10090 GN=Hibadh PE=2 SV=1;sp|Q99L13|3HIDH_MOUSE 3-hydroxyisobutyrate dehydrogenase, mitochondrial OS=Mus musculus OX=10090 GN=Hibadh PE=1 SV=1	22.18522453	22.73490143	22.48722649	21.78077888	22.08235168	22.05204391
tr|Q3TS83|Q3TS83_MOUSE Uncharacterized protein OS=Mus musculus OX=10090 GN=Vps41 PE=2 SV=1;sp|Q5KU39|VPS41_MOUSE Vacuolar protein sorting-associated protein 41 homolog OS=Mus musculus OX=10090 GN=Vps41 PE=1 SV=1	18.92149162	18.75081444	18.95859718	18.14463615	18.48103333	18.51721764
tr|Q7TMY2|Q7TMY2_MOUSE Acyl-Coenzyme A dehydrogenase, short/branched chain OS=Mus musculus OX=10090 GN=Acadsb PE=2 SV=1;tr|E9Q5L3|E9Q5L3_MOUSE Short/branched chain-specific acyl-CoA dehydrogenase, mitochondrial OS=Mus musculus OX=10090 GN=Acadsb PE=1 SV=1;	21.83302498	21.85494423	21.70822525	21.26451683	21.18450928	21.45934296
sp|Q9DB60|PGFS_MOUSE Prostamide/prostaglandin F synthase OS=Mus musculus OX=10090 GN=Fam213b PE=1 SV=1	22.27099037	23.26028061	21.8383255	22.0462532	21.90108681	21.93722343
tr|A0A0R4J083|A0A0R4J083_MOUSE Long-chain-specific acyl-CoA dehydrogenase, mitochondrial OS=Mus musculus OX=10090 GN=Acadl PE=1 SV=1;sp|P51174|ACADL_MOUSE Long-chain specific acyl-CoA dehydrogenase, mitochondrial OS=Mus musculus OX=10090 GN=Acadl PE=1 SV=2	23.20696259	23.32280159	23.29140663	22.61206245	22.8332386	22.89474869
tr|Q3TR92|Q3TR92_MOUSE Uncharacterized protein OS=Mus musculus OX=10090 GN=Kcnc1 PE=2 SV=1;tr|Q3UHB6|Q3UHB6_MOUSE Potassium voltage gated channel, Shaw-related subfamily, member 1 OS=Mus musculus OX=10090 GN=Kcnc1 PE=2 SV=1;sp|P15388|KCNC1_MOUSE Potassium	18.76467705	18.33759308	18.70070267	17.90314674	18.04642677	18.37690353
tr|A0A0N4SUV3|A0A0N4SUV3_MOUSE Vesicle-associated membrane protein 1 (Fragment) OS=Mus musculus OX=10090 GN=Vamp1 PE=1 SV=1;tr|D3YTU0|D3YTU0_MOUSE Vesicle-associated membrane protein 1 OS=Mus musculus OX=10090 GN=Vamp1 PE=1 SV=1;tr|Q9CXX2|Q9CXX2_MOUSE Unch	18.49915314	17.91825867	18.34775925	17.64167213	17.86693954	17.78272629
sp|P62631|EF1A2_MOUSE Elongation factor 1-alpha 2 OS=Mus musculus OX=10090 GN=Eef1a2 PE=1 SV=1	25.76956177	25.77963638	25.71501541	25.28737068	25.02323341	25.48227882
sp|Q3UJU9|RMD3_MOUSE Regulator of microtubule dynamics protein 3 OS=Mus musculus OX=10090 GN=Rmdn3 PE=1 SV=2	20.75686646	20.26423836	20.56645584	19.93801308	19.8866291	20.29329872
tr|Q4FJX9|Q4FJX9_MOUSE Superoxide dismutase OS=Mus musculus OX=10090 GN=Sod2 PE=1 SV=1;tr|Q3U8W4|Q3U8W4_MOUSE Superoxide dismutase OS=Mus musculus OX=10090 GN=Sod2 PE=2 SV=1;sp|P09671|SODM_MOUSE Superoxide dismutase [Mn], mitochondrial OS=Mus musculus OX=1	24.63500214	24.55889511	24.79525185	24.16458702	23.8139534	24.54358101
sp|Q9CYG7|TOM34_MOUSE Mitochondrial import receptor subunit TOM34 OS=Mus musculus OX=10090 GN=Tomm34 PE=1 SV=1	22.59705162	22.25149918	22.21644974	21.89012527	21.80715179	21.91276741
sp|O70274|TP4A2_MOUSE Protein tyrosine phosphatase type IVA 2 OS=Mus musculus OX=10090 GN=Ptp4a2 PE=1 SV=1	15.81087589	15.99734402	15.17074108	16.41465759	13.55020523	15.56403828
tr|Q6PCX2|Q6PCX2_MOUSE Transporter OS=Mus musculus OX=10090 GN=Slc6a1 PE=2 SV=1;sp|P31648|SC6A1_MOUSE Sodium- and chloride-dependent GABA transporter 1 OS=Mus musculus OX=10090 GN=Slc6a1 PE=1 SV=2;tr|Q8BPL9|Q8BPL9_MOUSE Transporter OS=Mus musculus OX=10090	23.2216835	22.42412758	22.68169975	21.97749138	22.1200428	22.7886982
tr|Q3UBP6|Q3UBP6_MOUSE Uncharacterized protein OS=Mus musculus OX=10090 GN=Actb PE=2 SV=1;tr|Q3UBQ4|Q3UBQ4_MOUSE Uncharacterized protein OS=Mus musculus OX=10090 GN=Actb PE=2 SV=1	24.76587486	24.13162804	24.38733673	24.09223557	23.23098755	24.52192116
tr|E9Q175|E9Q175_MOUSE Unconventional myosin-VI OS=Mus musculus OX=10090 GN=Myo6 PE=1 SV=1;tr|E9PVU0|E9PVU0_MOUSE Unconventional myosin-VI OS=Mus musculus OX=10090 GN=Myo6 PE=1 SV=1	17.45972061	19.58399963	17.40558815	17.85670853	18.0751133	17.08287239
sp|Q9D1E6|TBCB_MOUSE Tubulin-folding cofactor B OS=Mus musculus OX=10090 GN=Tbcb PE=1 SV=2	20.69701767	20.32892609	20.69309807	20.06274605	20.09855461	20.12922478
tr|Q3UJ34|Q3UJ34_MOUSE MCG19004 OS=Mus musculus OX=10090 GN=Ass1 PE=1 SV=1;tr|Q3UEJ7|Q3UEJ7_MOUSE Uncharacterized protein OS=Mus musculus OX=10090 GN=Ass1 PE=2 SV=1;sp|P16460|ASSY_MOUSE Argininosuccinate synthase OS=Mus musculus OX=10090 GN=Ass1 PE=1 SV=1	22.68159676	21.977005	22.16492844	21.91171837	21.46061516	22.02919388
tr|Q9JJ20|Q9JJ20_MOUSE 14-3-3 protein sigma OS=Mus musculus OX=10090 GN=Sfn PE=2 SV=1;sp|O70456|1433S_MOUSE 14-3-3 protein sigma OS=Mus musculus OX=10090 GN=Sfn PE=1 SV=2	23.72286224	23.42686844	23.62420464	23.20722389	22.78678131	23.3589077
tr|E9PZF0|E9PZF0_MOUSE Nucleoside diphosphate kinase OS=Mus musculus OX=10090 GN=Gm20390 PE=3 SV=1;tr|B0LAA8|B0LAA8_MOUSE Nucleoside diphosphate kinase (Fragment) OS=Mus musculus OX=10090 GN=Nme2 PE=2 SV=1;tr|Q5NC82|Q5NC82_MOUSE Nucleoside diphosphate kina	22.82512474	22.28318977	22.65501976	22.0893116	21.73665428	22.51781464
sp|P06837|NEUM_MOUSE Neuromodulin OS=Mus musculus OX=10090 GN=Gap43 PE=1 SV=1	22.90306664	22.22712898	22.46151924	21.8860321	21.91447449	22.37171745
sp|Q80V42|CBPM_MOUSE Carboxypeptidase M OS=Mus musculus OX=10090 GN=Cpm PE=1 SV=2	18.00432014	17.42794418	18.83828735	17.6102562	17.84872818	17.39301682
tr|B1AXZ0|B1AXZ0_MOUSE ELAV-like protein OS=Mus musculus OX=10090 GN=Elavl2 PE=1 SV=1;tr|Q91XI8|Q91XI8_MOUSE ELAV-like protein OS=Mus musculus OX=10090 GN=Elavl2 PE=2 SV=1;tr|Q80UJ0|Q80UJ0_MOUSE ELAV-like protein OS=Mus musculus OX=10090 GN=Elavl2 PE=1 SV=	16.36632156	16.01084709	16.66190147	15.54574299	16.31329918	15.76473999
tr|Q544Q7|Q544Q7_MOUSE Sodium/potassium-transporting ATPase subunit beta OS=Mus musculus OX=10090 GN=Atp1b3 PE=1 SV=1;sp|P97370|AT1B3_MOUSE Sodium/potassium-transporting ATPase subunit beta-3 OS=Mus musculus OX=10090 GN=Atp1b3 PE=1 SV=1;tr|Q71VC6|Q71VC6_MO	22.84703255	22.45687103	23.18873405	22.23247147	22.4670372	22.38202858
tr|B2KGP3|B2KGP3_MOUSE Protein phosphatase 1E (PP2C domain containing) OS=Mus musculus OX=10090 GN=Ppm1e PE=1 SV=1;sp|Q80TL0|PPM1E_MOUSE Protein phosphatase 1E OS=Mus musculus OX=10090 GN=Ppm1e PE=1 SV=2	21.74085999	22.36372185	22.08957291	21.22705078	21.97733116	21.58910942
tr|B1AT84|B1AT84_MOUSE Phosphoribosyl pyrophosphate synthase-associated protein 1 (Fragment) OS=Mus musculus OX=10090 GN=Prpsap1 PE=1 SV=1;tr|Q8BK29|Q8BK29_MOUSE Uncharacterized protein OS=Mus musculus OX=10090 GN=Prpsap1 PE=2 SV=1;tr|B1AT82|B1AT82_MOUSE M	20.8230648	20.56066513	20.5034008	20.46075439	19.55629539	20.47220039
sp|P14873|MAP1B_MOUSE Microtubule-associated protein 1B OS=Mus musculus OX=10090 GN=Map1b PE=1 SV=2;tr|B2RQQ5|B2RQQ5_MOUSE Microtubule-associated protein 1B OS=Mus musculus OX=10090 GN=Map1b PE=2 SV=1	25.17241669	25.79730415	25.16197014	24.93075371	24.95170975	24.85320854
tr|A0A087WPQ9|A0A087WPQ9_MOUSE Neurexin-3-beta OS=Mus musculus OX=10090 GN=Nrxn3 PE=1 SV=1;tr|Q6ZQ56|Q6ZQ56_MOUSE MKIAA0743 protein (Fragment) OS=Mus musculus OX=10090 GN=mKIAA0743 PE=4 SV=1;tr|E9Q2X2|E9Q2X2_MOUSE Neurexin-3-beta OS=Mus musculus OX=10090 G	22.42301178	22.58339691	22.55801773	22.25055504	21.93154144	21.99129105
sp|Q8R570|SNP47_MOUSE Synaptosomal-associated protein 47 OS=Mus musculus OX=10090 GN=Snap47 PE=1 SV=1;tr|B2FDF6|B2FDF6_MOUSE Synaptosomal-associated protein 47 OS=Mus musculus OX=10090 GN=Snap47 PE=1 SV=1	21.69085312	21.54355621	21.44955635	21.14744568	21.23923302	20.90695381
tr|D3YYK8|D3YYK8_MOUSE Microtubule-associated protein RP/EB family member 2 (Fragment) OS=Mus musculus OX=10090 GN=Mapre2 PE=1 SV=1;tr|E9Q6X0|E9Q6X0_MOUSE Microtubule-associated protein RP/EB family member 2 OS=Mus musculus OX=10090 GN=Mapre2 PE=1 SV=1;sp|	18.80882645	18.39909172	18.87972069	18.12555504	18.3147583	18.26003075
sp|Q80ZJ7|SNX32_MOUSE Sorting nexin-32 OS=Mus musculus OX=10090 GN=Snx32 PE=2 SV=1	16.27457809	16.15998459	16.03717041	15.2398119	16.18834305	15.66117287
sp|C0HK80|ARXS2_MOUSE Adipocyte-related X-chromosome expressed sequence 2 OS=Mus musculus OX=10090 GN=Arxes2 PE=1 SV=1;sp|C0HK79|ARXS1_MOUSE Adipocyte-related X-chromosome expressed sequence 1 OS=Mus musculus OX=10090 GN=Arxes1 PE=1 SV=1	19.36945724	19.54391479	19.04047585	18.94557953	18.69706726	18.93074226
tr|A0A0R4J195|A0A0R4J195_MOUSE Regulation of nuclear pre-mRNA domain-containing protein 1B OS=Mus musculus OX=10090 GN=Rprd1b PE=1 SV=1;sp|Q9CSU0|RPR1B_MOUSE Regulation of nuclear pre-mRNA domain-containing protein 1B OS=Mus musculus OX=10090 GN=Rprd1b PE=	18.39569283	18.89832115	18.0188961	17.7172184	18.06141472	18.15403366
sp|Q61425|HCDH_MOUSE Hydroxyacyl-coenzyme A dehydrogenase, mitochondrial OS=Mus musculus OX=10090 GN=Hadh PE=1 SV=2	21.01923561	21.55873299	21.3214798	20.64612579	21.03744888	20.83829689
tr|Q6NVE5|Q6NVE5_MOUSE cDNA sequence BC068157 OS=Mus musculus OX=10090 GN=Prr36 PE=2 SV=1;tr|E9PV26|E9PV26_MOUSE Proline-rich 36 OS=Mus musculus OX=10090 GN=Prr36 PE=1 SV=1	16.73489571	16.89950943	16.40052223	16.66235542	15.78543854	16.21440315
sp|P43274|H14_MOUSE Histone H1.4 OS=Mus musculus OX=10090 GN=Hist1h1e PE=1 SV=2;tr|Q3UXH2|Q3UXH2_MOUSE Uncharacterized protein (Fragment) OS=Mus musculus OX=10090 GN=Hist1h1c PE=2 SV=1;tr|I7HFT9|I7HFT9_MOUSE Histone H1t OS=Mus musculus OX=10090 GN=Hist1h1t	22.55894279	23.37761688	22.01714134	21.91410446	21.84349823	22.82342911
tr|Q3TXV4|Q3TXV4_MOUSE Rab22B OS=Mus musculus OX=10090 GN=Rab31 PE=1 SV=1;sp|Q921E2|RAB31_MOUSE Ras-related protein Rab-31 OS=Mus musculus OX=10090 GN=Rab31 PE=1 SV=1;tr|A2ARZ7|A2ARZ7_MOUSE RAB22A, member RAS oncogene family, isoform CRA_c OS=Mus musculus	21.73202324	21.61427879	22.03941727	21.56705475	21.20330238	21.24939728
tr|Q3UHM0|Q3UHM0_MOUSE Platelet-activating factor acetylhydrolase IB subunit alpha OS=Mus musculus OX=10090 GN=Pafah1b1 PE=2 SV=1;tr|Q5SW18|Q5SW18_MOUSE Platelet-activating factor acetylhydrolase IB subunit alpha OS=Mus musculus OX=10090 GN=Pafah1b1 PE=2 S	20.88405037	20.73692131	20.87944984	20.56208801	20.04726601	20.53174019
tr|Q3UY00|Q3UY00_MOUSE Protein S100 OS=Mus musculus OX=10090 GN=S100b PE=1 SV=1;sp|P50114|S100B_MOUSE Protein S100-B OS=Mus musculus OX=10090 GN=S100b PE=1 SV=2	22.07649612	22.52164459	22.99547577	22.0524559	21.97228432	22.21209335
tr|Q8C7W8|Q8C7W8_MOUSE Amino acid transporter OS=Mus musculus OX=10090 GN=Slc1a3 PE=2 SV=1;tr|Q8C3T7|Q8C3T7_MOUSE Amino acid transporter OS=Mus musculus OX=10090 GN=Slc1a3 PE=2 SV=1;tr|Q543U3|Q543U3_MOUSE Amino acid transporter OS=Mus musculus OX=10090 GN=	25.7521553	25.54773712	24.82521057	24.96552467	24.64114952	25.16414833
tr|D3YVT5|D3YVT5_MOUSE Ubiquitin-associated and SH3 domain-containing protein B (Fragment) OS=Mus musculus OX=10090 GN=Ubash3b PE=1 SV=1;sp|Q8BGG7|UBS3B_MOUSE Ubiquitin-associated and SH3 domain-containing protein B OS=Mus musculus OX=10090 GN=Ubash3b PE=1	15.2140913	15.43747616	15.6349926	15.11098194	14.89471531	14.9267664
sp|P54071|IDHP_MOUSE Isocitrate dehydrogenase [NADP], mitochondrial OS=Mus musculus OX=10090 GN=Idh2 PE=1 SV=3;tr|A0A0U1RP68|A0A0U1RP68_MOUSE Isocitrate dehydrogenase [NADP], mitochondrial (Fragment) OS=Mus musculus OX=10090 GN=Idh2 PE=1 SV=1;tr|D6RIL6|D6R	24.60144615	24.45786667	24.40633965	23.97031593	23.93954849	24.2093029
sp|Q8K0T4|KATL1_MOUSE Katanin p60 ATPase-containing subunit A-like 1 OS=Mus musculus OX=10090 GN=Katnal1 PE=1 SV=1	16.51945114	16.11864471	16.05278206	16.13385582	15.5429039	15.67124462
tr|Q5DTI3|Q5DTI3_MOUSE MKIAA4194 protein (Fragment) OS=Mus musculus OX=10090 GN=Syt2 PE=2 SV=1;tr|A0A0R4J2C2|A0A0R4J2C2_MOUSE Synaptotagmin II OS=Mus musculus OX=10090 GN=Syt2 PE=1 SV=1;sp|P46097|SYT2_MOUSE Synaptotagmin-2 OS=Mus musculus OX=10090 GN=Syt2	18.59288025	17.54539108	19.18813705	17.64587975	18.06056976	18.27987671
tr|A2BDX2|A2BDX2_MOUSE Dolichol-phosphate mannosyltransferase subunit 1 OS=Mus musculus OX=10090 GN=Dpm1 PE=1 SV=1;sp|O70152|DPM1_MOUSE Dolichol-phosphate mannosyltransferase subunit 1 OS=Mus musculus OX=10090 GN=Dpm1 PE=1 SV=1	19.0250473	19.29975128	18.80896568	18.65908051	18.38329506	18.76119423
tr|Q8R5L1|Q8R5L1_MOUSE Complement component 1 Q subcomponent-binding protein, mitochondrial OS=Mus musculus OX=10090 GN=C1qbp PE=1 SV=1	18.96859932	19.00740623	18.4292202	18.00031471	18.29948425	18.77688599
sp|Q8BMK4|CKAP4_MOUSE Cytoskeleton-associated protein 4 OS=Mus musculus OX=10090 GN=Ckap4 PE=1 SV=2	18.06676102	18.41275978	18.56283951	17.67910576	18.66778755	17.36768913
tr|A0A0R4J107|A0A0R4J107_MOUSE Acylamino-acid-releasing enzyme (Fragment) OS=Mus musculus OX=10090 GN=Apeh PE=1 SV=1;sp|Q8R146|APEH_MOUSE Acylamino-acid-releasing enzyme OS=Mus musculus OX=10090 GN=Apeh PE=1 SV=3	21.77209282	21.72839546	21.90921021	21.20059204	21.36804962	21.51362991
tr|Q3T9Z2|Q3T9Z2_MOUSE Glyoxylate reductase/hydroxypyruvate reductase OS=Mus musculus OX=10090 GN=Grhpr PE=1 SV=1;sp|Q91Z53|GRHPR_MOUSE Glyoxylate reductase/hydroxypyruvate reductase OS=Mus musculus OX=10090 GN=Grhpr PE=1 SV=1;tr|D6REG4|D6REG4_MOUSE Glyoxy	23.05776596	22.63463211	23.36614609	22.54763985	22.52081871	22.66811562
tr|G3UY13|G3UY13_MOUSE Interleukin-1 receptor accessory protein OS=Mus musculus OX=10090 GN=Il1rap PE=1 SV=1;tr|Q3UEL3|Q3UEL3_MOUSE Uncharacterized protein OS=Mus musculus OX=10090 GN=Il1rap PE=2 SV=1;tr|E9Q6I2|E9Q6I2_MOUSE Interleukin-1 receptor accessory	18.08519173	17.40268898	18.90857315	17.83026123	17.93315887	17.31137848
sp|P08752|GNAI2_MOUSE Guanine nucleotide-binding protein G(i) subunit alpha-2 OS=Mus musculus OX=10090 GN=Gnai2 PE=1 SV=5;tr|A0A0A6YWA9|A0A0A6YWA9_MOUSE Guanine nucleotide-binding protein G(i) subunit alpha-2 (Fragment) OS=Mus musculus OX=10090 GN=Gnai2 PE	26.29661369	25.83890724	25.84285927	25.52620125	25.40899467	25.72371292
sp|Q3USB7|PLCL1_MOUSE Inactive phospholipase C-like protein 1 OS=Mus musculus OX=10090 GN=Plcl1 PE=1 SV=3	17.37041473	17.10184669	17.93609428	17.15301323	17.12448502	16.81559181
sp|B2RXS4|PLXB2_MOUSE Plexin-B2 OS=Mus musculus OX=10090 GN=Plxnb2 PE=1 SV=1;tr|Q8K2J5|Q8K2J5_MOUSE Plexin B2 OS=Mus musculus OX=10090 GN=Plxnb2 PE=2 SV=1	20.84705162	21.72810936	20.49694061	20.51883125	20.69524002	20.54429817
tr|D6RFS0|D6RFS0_MOUSE Emerin OS=Mus musculus OX=10090 GN=Emd PE=1 SV=1;tr|Q3THM8|Q3THM8_MOUSE Emerin OS=Mus musculus OX=10090 GN=Emd PE=1 SV=1;tr|B7FAU5|B7FAU5_MOUSE Emerin OS=Mus musculus OX=10090 GN=Emd PE=1 SV=1;tr|I7HJS1|I7HJS1_MOUSE Emerin OS=Mus mus	15.6700592	14.87174034	14.07614422	14.01396275	15.38648891	13.90500069
tr|B2RRY4|B2RRY4_MOUSE Membrane protein, palmitoylated 5 (MAGUK p55 subfamily member 5) OS=Mus musculus OX=10090 GN=Mpp5 PE=1 SV=1;sp|Q9JLB2|MPP5_MOUSE MAGUK p55 subfamily member 5 OS=Mus musculus OX=10090 GN=Mpp5 PE=1 SV=1	19.33928108	19.13851357	19.42095566	19.02485466	19.10042	18.46242142
tr|Q3TQP6|Q3TQP6_MOUSE Malic enzyme OS=Mus musculus OX=10090 GN=Me1 PE=1 SV=1;tr|Q921S3|Q921S3_MOUSE Malic enzyme OS=Mus musculus OX=10090 GN=Me1 PE=2 SV=1;sp|P06801|MAOX_MOUSE NADP-dependent malic enzyme OS=Mus musculus OX=10090 GN=Me1 PE=1 SV=2;tr|Q99LF5	21.67400551	21.32254791	21.77721405	21.29853249	21.01829529	21.14994812
tr|A2A8Y5|A2A8Y5_MOUSE Organic solute carrier 1 (Fragment) OS=Mus musculus OX=10090 GN=Oscp1 PE=1 SV=1;tr|A0ZV96|A0ZV96_MOUSE Organic solute carrier protein 1 isoform OS=Mus musculus OX=10090 GN=Oscp1 PE=1 SV=1;sp|Q8BHW2|OSCP1_MOUSE Protein OSCP1 OS=Mus mu	20.84766388	21.96391869	20.36708069	20.76297188	20.23709679	20.87220383
tr|Q3U4M2|Q3U4M2_MOUSE Uncharacterized protein OS=Mus musculus OX=10090 GN=Pars2 PE=2 SV=1;tr|A8Y5T6|A8Y5T6_MOUSE Probable proline--tRNA ligase, mitochondrial OS=Mus musculus OX=10090 GN=Pars2 PE=1 SV=1;sp|Q8CFI5|SYPM_MOUSE Probable proline--tRNA ligase, m	15.70282173	14.76139259	15.28873539	15.42864227	13.37529469	15.64408493
tr|Q9DC36|Q9DC36_MOUSE Uncharacterized protein OS=Mus musculus OX=10090 GN=Flot2 PE=2 SV=1;tr|Q8CDE0|Q8CDE0_MOUSE Uncharacterized protein OS=Mus musculus OX=10090 GN=Flot2 PE=2 SV=1;tr|Q5SS83|Q5SS83_MOUSE Flotillin 2, isoform CRA_a OS=Mus musculus OX=10090	23.18237877	22.5672245	22.95833969	22.6208992	22.22714233	22.55522728
tr|Q3UHT6|Q3UHT6_MOUSE Uncharacterized protein OS=Mus musculus OX=10090 GN=Fasn PE=2 SV=1;sp|P19096|FAS_MOUSE Fatty acid synthase OS=Mus musculus OX=10090 GN=Fasn PE=1 SV=2;tr|A0A0U1RNJ1|A0A0U1RNJ1_MOUSE Fatty acid synthase OS=Mus musculus OX=10090 GN=Fasn	25.14207458	25.13212395	25.23011971	24.76176453	24.68122864	24.75731468
tr|Q3UJP8|Q3UJP8_MOUSE Trifunctional purine biosynthetic protein adenosine-3 OS=Mus musculus OX=10090 GN=Gart PE=2 SV=1;sp|Q64737|PUR2_MOUSE Trifunctional purine biosynthetic protein adenosine-3 OS=Mus musculus OX=10090 GN=Gart PE=1 SV=3;tr|Q3TH49|Q3TH49_M	19.21859169	19.03519821	19.24008942	18.87239265	18.60091972	18.72198677
tr|A0A140LJL0|A0A140LJL0_MOUSE CD81 antigen (Fragment) OS=Mus musculus OX=10090 GN=Cd81 PE=1 SV=1;tr|Q3UWG5|Q3UWG5_MOUSE Tetraspanin OS=Mus musculus OX=10090 GN=Cd81 PE=2 SV=1;sp|P35762|CD81_MOUSE CD81 antigen OS=Mus musculus OX=10090 GN=Cd81 PE=1 SV=2	23.74046898	22.93175507	24.29828072	23.02451515	23.52016068	23.13742065
tr|Q3TTY6|Q3TTY6_MOUSE Uncharacterized protein (Fragment) OS=Mus musculus OX=10090 GN=Lin7c PE=2 SV=1;tr|Q3UX93|Q3UX93_MOUSE Protein lin-7 homolog OS=Mus musculus OX=10090 GN=Lin7c PE=2 SV=1;sp|O88952|LIN7C_MOUSE Protein lin-7 homolog C OS=Mus musculus OX=	18.90242195	19.64606285	19.51155663	18.82046509	19.18936539	18.7635231
tr|D3YU12|D3YU12_MOUSE NmrA-like family domain-containing protein 1 OS=Mus musculus OX=10090 GN=Nmral1 PE=1 SV=1;sp|Q8K2T1|NMRL1_MOUSE NmrA-like family domain-containing protein 1 OS=Mus musculus OX=10090 GN=Nmral1 PE=1 SV=1;tr|G5E8S7|G5E8S7_MOUSE NmrA-lik	18.40934944	18.22434044	19.32878685	18.29319763	18.24981308	18.13285065
tr|Q548W7|Q548W7_MOUSE Diazepam binding inhibitor OS=Mus musculus OX=10090 GN=Dbi PE=1 SV=1;tr|Q3ULV8|Q3ULV8_MOUSE Uncharacterized protein OS=Mus musculus OX=10090 GN=Dbi PE=2 SV=1;sp|P31786|ACBP_MOUSE Acyl-CoA-binding protein OS=Mus musculus OX=10090 GN=D	21.62537956	22.16425133	21.38805008	21.52698135	20.62733841	21.74222374
sp|Q9JLN9|MTOR_MOUSE Serine/threonine-protein kinase mTOR OS=Mus musculus OX=10090 GN=Mtor PE=1 SV=2	22.24861145	22.14895058	22.87463188	22.06177521	22.0163517	21.91417885
tr|Q3TA19|Q3TA19_MOUSE Anion exchange protein OS=Mus musculus OX=10090 GN=Slc4a1 PE=2 SV=1;tr|Q3TZG9|Q3TZG9_MOUSE Anion exchange protein (Fragment) OS=Mus musculus OX=10090 GN=Slc4a1 PE=2 SV=1;tr|Q3TZ29|Q3TZ29_MOUSE Anion exchange protein (Fragment) OS=Mus	20.75221634	20.8382206	20.38868523	20.20963478	19.72120476	20.77211189
tr|B1AZS9|B1AZS9_MOUSE Peroxiredoxin-4 (Fragment) OS=Mus musculus OX=10090 GN=Prdx4 PE=1 SV=1;sp|O08807|PRDX4_MOUSE Peroxiredoxin-4 OS=Mus musculus OX=10090 GN=Prdx4 PE=1 SV=1	24.78186798	24.86711121	24.96840286	24.39698792	24.52303886	24.42746544
tr|A0A1L1SS58|A0A1L1SS58_MOUSE Oligoribonuclease, mitochondrial (Fragment) OS=Mus musculus OX=10090 GN=Rexo2 PE=1 SV=1;tr|Q78KL9|Q78KL9_MOUSE Rexo2 protein OS=Mus musculus OX=10090 GN=Rexo2 PE=2 SV=1;tr|Q3TAV0|Q3TAV0_MOUSE Uncharacterized protein (Fragment	14.02652359	13.52180767	14.42757225	13.75420475	13.10407352	13.84860039
tr|G3UZR0|G3UZR0_MOUSE N(G),N(G)-dimethylarginine dimethylaminohydrolase 2 (Fragment) OS=Mus musculus OX=10090 GN=Ddah2 PE=1 SV=1;tr|O08972|O08972_MOUSE Dimethylarginine dimethylaminohydrolase 2, isoform CRA_a OS=Mus musculus OX=10090 GN=Ddah2 PE=1 SV=1;sp	20.0188961	20.86314774	20.15387535	19.97488022	19.99206161	19.79997635
tr|Q8BSI7|Q8BSI7_MOUSE Uncharacterized protein OS=Mus musculus OX=10090 GN=Ptcd3 PE=2 SV=1;tr|Q3UK51|Q3UK51_MOUSE Uncharacterized protein OS=Mus musculus OX=10090 GN=Ptcd3 PE=2 SV=1;sp|Q14C51|PTCD3_MOUSE Pentatricopeptide repeat domain-containing protein 3	13.84362698	14.33704281	14.20326805	14.74589825	12.5108757	13.86217117
tr|E9Q7K5|E9Q7K5_MOUSE Methyltransferase-like 26 OS=Mus musculus OX=10090 GN=Mettl26 PE=1 SV=1;tr|G5E8X1|G5E8X1_MOUSE Methyltransferase-like 26 OS=Mus musculus OX=10090 GN=Mettl26 PE=1 SV=1;sp|Q9DCS2|MTL26_MOUSE Methyltransferase-like 26 OS=Mus musculus OX	22.03704643	21.94644737	21.8319931	21.22111511	21.8245945	21.50849915
tr|Q3UUD2|Q3UUD2_MOUSE MCG113144 OS=Mus musculus OX=10090 GN=Spry3 PE=2 SV=1	16.39032173	14.75075436	12.56955147	14.29445553	14.38061428	13.77439594
tr|Q9D6A4|Q9D6A4_MOUSE Transthyretin OS=Mus musculus OX=10090 GN=Ttr PE=2 SV=1;tr|Q5M9K1|Q5M9K1_MOUSE Transthyretin OS=Mus musculus OX=10090 GN=Ttr PE=1 SV=1;sp|P07309|TTHY_MOUSE Transthyretin OS=Mus musculus OX=10090 GN=Ttr PE=1 SV=1	18.45547104	18.92687607	20.0961628	18.9948616	18.25293541	18.96977997
tr|Q6PAC1|Q6PAC1_MOUSE Gelsolin, isoform CRA_c OS=Mus musculus OX=10090 GN=Gsn PE=2 SV=1;tr|Q3UCW8|Q3UCW8_MOUSE Uncharacterized protein OS=Mus musculus OX=10090 GN=Gsn PE=2 SV=1;tr|Q3U9Q8|Q3U9Q8_MOUSE Uncharacterized protein OS=Mus musculus OX=10090 GN=Gsn	22.42301178	23.30635071	23.34700966	22.59231186	22.84753036	22.37805176
tr|A1L332|A1L332_MOUSE Phospholipid-transporting ATPase OS=Mus musculus OX=10090 GN=Atp8a1 PE=2 SV=1;tr|A0A0M3HEP7|A0A0M3HEP7_MOUSE Phospholipid-transporting ATPase OS=Mus musculus OX=10090 GN=Atp8a1 PE=1 SV=1;tr|Q5DTG0|Q5DTG0_MOUSE Phospholipid-transporti	23.4963131	22.46409035	22.85967445	22.69101334	21.96475983	22.90875053
sp|P61164|ACTZ_MOUSE Alpha-centractin OS=Mus musculus OX=10090 GN=Actr1a PE=1 SV=1	22.92795753	22.7905426	22.86636353	22.5371933	22.24299622	22.5514431
tr|Q8C845|Q8C845_MOUSE EF-hand domain-containing protein D2 OS=Mus musculus OX=10090 GN=Efhd2 PE=1 SV=1;sp|Q9D8Y0|EFHD2_MOUSE EF-hand domain-containing protein D2 OS=Mus musculus OX=10090 GN=Efhd2 PE=1 SV=1	23.6112175	23.66963196	24.59535789	23.58246422	23.74785614	23.2927742
sp|O88792|JAM1_MOUSE Junctional adhesion molecule A OS=Mus musculus OX=10090 GN=F11r PE=1 SV=2	15.85104179	17.61748123	16.11244011	16.18762589	16.57845116	15.56372166
tr|E9Q683|E9Q683_MOUSE Voltage-dependent calcium channel subunit alpha-2/delta-2 OS=Mus musculus OX=10090 GN=Cacna2d2 PE=1 SV=2;sp|Q6PHS9|CA2D2_MOUSE Voltage-dependent calcium channel subunit alpha-2/delta-2 OS=Mus musculus OX=10090 GN=Cacna2d2 PE=1 SV=1	22.50232315	21.19160461	21.70195961	21.23285294	21.13524818	21.77716255
tr|Q3TV20|Q3TV20_MOUSE Uncharacterized protein OS=Mus musculus OX=10090 GN=Asns PE=2 SV=1;tr|Q3TIA9|Q3TIA9_MOUSE Uncharacterized protein OS=Mus musculus OX=10090 GN=Asns PE=2 SV=1;sp|Q61024|ASNS_MOUSE Asparagine synthetase [glutamine-hydrolyzing] OS=Mus mu	20.40706825	20.16862297	20.28860474	20.31404495	19.20026207	20.10265732
tr|D3YUG4|D3YUG4_MOUSE Acyl-protein thioesterase 1 (Fragment) OS=Mus musculus OX=10090 GN=Lypla1 PE=1 SV=1;tr|J3QP56|J3QP56_MOUSE Acyl-protein thioesterase 1 OS=Mus musculus OX=10090 GN=Lypla1 PE=1 SV=1;tr|Q4FK51|Q4FK51_MOUSE Lypla1 protein OS=Mus musculus	17.68346024	17.96382904	18.28195381	17.06943321	17.7377491	17.87839508
sp|Q07417|ACADS_MOUSE Short-chain specific acyl-CoA dehydrogenase, mitochondrial OS=Mus musculus OX=10090 GN=Acads PE=1 SV=2	19.37915802	19.85412216	19.23797798	18.8236599	19.1431427	19.26367378
tr|Q3TE06|Q3TE06_MOUSE Uncharacterized protein (Fragment) OS=Mus musculus OX=10090 GN=Wdr1 PE=2 SV=1;tr|Q9DBM8|Q9DBM8_MOUSE Uncharacterized protein OS=Mus musculus OX=10090 GN=Wdr1 PE=2 SV=1;tr|Q3TNK2|Q3TNK2_MOUSE Uncharacterized protein OS=Mus musculus OX	25.39985847	25.5080471	25.32044029	25.06921196	24.86071587	25.05926132
tr|B1AXW5|B1AXW5_MOUSE Peroxiredoxin-1 (Fragment) OS=Mus musculus OX=10090 GN=Prdx1 PE=1 SV=8;tr|B1AXW6|B1AXW6_MOUSE Peroxiredoxin-1 (Fragment) OS=Mus musculus OX=10090 GN=Prdx1 PE=1 SV=1;tr|Q3U9J9|Q3U9J9_MOUSE Uncharacterized protein OS=Mus musculus OX=10	25.11715698	25.29462433	25.40084648	24.79211235	24.96245766	24.81937218
sp|P68510|1433F_MOUSE 14-3-3 protein eta OS=Mus musculus OX=10090 GN=Ywhah PE=1 SV=2	22.87286186	22.46035576	22.78497314	22.43248177	21.87809563	22.57215691
sp|Q80WW9|DDRGK_MOUSE DDRGK domain-containing protein 1 OS=Mus musculus OX=10090 GN=Ddrgk1 PE=1 SV=2	18.08441353	17.90269661	17.86607742	17.76623726	17.07295799	17.78051758
tr|A0A0G2JGE0|A0A0G2JGE0_MOUSE BRI3-binding protein (Fragment) OS=Mus musculus OX=10090 GN=Bri3bp PE=1 SV=1;sp|Q8BXV2|BRI3B_MOUSE BRI3-binding protein OS=Mus musculus OX=10090 GN=Bri3bp PE=1 SV=1	19.4389019	19.19062042	19.09832001	18.99264336	18.10850525	19.39492607
tr|A0A2I3BQP6|A0A2I3BQP6_MOUSE Calcium/calmodulin-dependent protein kinase type II subunit gamma OS=Mus musculus OX=10090 GN=Camk2g PE=1 SV=1	22.62609291	22.44095802	22.54310226	22.41698456	21.98562622	21.97597313
tr|Q3TUQ7|Q3TUQ7_MOUSE Non-specific serine/threonine protein kinase OS=Mus musculus OX=10090 GN=Prkaa1 PE=1 SV=1;sp|Q5EG47|AAPK1_MOUSE 5-AMP-activated protein kinase catalytic subunit alpha-1 OS=Mus musculus OX=10090 GN=Prkaa1 PE=1 SV=2;sp|Q8BRK8|AAPK2_MO	19.38393211	19.13722038	19.646698	18.83297539	19.00362015	19.101614
tr|Q3UB66|Q3UB66_MOUSE Uncharacterized protein OS=Mus musculus OX=10090 GN=Rab1a PE=2 SV=1;tr|Q0PD67|Q0PD67_MOUSE RAB1, member RAS oncogene family, isoform CRA_a OS=Mus musculus OX=10090 GN=Rab1a PE=1 SV=1;sp|P62821|RAB1A_MOUSE Ras-related protein Rab-1A O	24.95477867	24.49806595	24.50416183	24.50022507	23.55849075	24.66869736
tr|Q8BN80|Q8BN80_MOUSE Uncharacterized protein OS=Mus musculus OX=10090 GN=Cygb PE=2 SV=1;tr|Q546K1|Q546K1_MOUSE Cytoglobin OS=Mus musculus OX=10090 GN=Cygb PE=1 SV=1;sp|Q9CX80|CYGB_MOUSE Cytoglobin OS=Mus musculus OX=10090 GN=Cygb PE=1 SV=1	18.36303139	18.25331306	18.57252312	17.67267609	18.38652611	17.90159607
tr|E9Q1T9|E9Q1T9_MOUSE Exportin-2 OS=Mus musculus OX=10090 GN=Cse1l PE=1 SV=1;sp|Q9ERK4|XPO2_MOUSE Exportin-2 OS=Mus musculus OX=10090 GN=Cse1l PE=1 SV=1;tr|E9QAX7|E9QAX7_MOUSE Exportin-2 OS=Mus musculus OX=10090 GN=Cse1l PE=1 SV=1;tr|F6ZEW4|F6ZEW4_MOUSE E	20.77015686	20.52316093	20.26543617	20.52935028	19.16855621	20.63367462
sp|P63024|VAMP3_MOUSE Vesicle-associated membrane protein 3 OS=Mus musculus OX=10090 GN=Vamp3 PE=1 SV=1	13.94434643	14.79026413	14.22980213	13.06543732	14.33758831	14.33462524
tr|A0A2I3BQ34|A0A2I3BQ34_MOUSE 8-oxo-dGDP phosphatase NUDT18 OS=Mus musculus OX=10090 GN=Nudt18 PE=1 SV=1;sp|Q3U2V3|NUD18_MOUSE 8-oxo-dGDP phosphatase NUDT18 OS=Mus musculus OX=10090 GN=Nudt18 PE=1 SV=1	16.06128693	16.38043022	15.78570366	16.01669502	15.37630367	15.61267376
tr|A2AQN9|A2AQN9_MOUSE Glutathione synthetase (Fragment) OS=Mus musculus OX=10090 GN=Gss PE=1 SV=1;tr|Q8R436|Q8R436_MOUSE Glutathione synthetase (Fragment) OS=Mus musculus OX=10090 PE=4 SV=1;tr|Q541E2|Q541E2_MOUSE Glutathione synthetase (Fragment) OS=Mus m	19.2014637	19.25678635	20.01433182	18.90835571	19.1564846	19.18887329
sp|P15105|GLNA_MOUSE Glutamine synthetase OS=Mus musculus OX=10090 GN=Glul PE=1 SV=6;tr|D3YVK1|D3YVK1_MOUSE Glutamine synthetase (Fragment) OS=Mus musculus OX=10090 GN=Glul PE=1 SV=8	27.29430199	27.31002617	27.60057068	26.86386871	27.01507568	27.10974693
sp|P85094|ISC2A_MOUSE Isochorismatase domain-containing protein 2A OS=Mus musculus OX=10090 GN=Isoc2a PE=1 SV=1;tr|B2RY90|B2RY90_MOUSE Isoc2a protein OS=Mus musculus OX=10090 GN=Isoc2a PE=2 SV=1	21.28647232	21.11650658	21.38811302	20.7767067	20.69572639	21.10253334
sp|P50153|GBG4_MOUSE Guanine nucleotide-binding protein G(I)/G(S)/G(O) subunit gamma-4 OS=Mus musculus OX=10090 GN=Gng4 PE=1 SV=1;tr|Q3UFJ8|Q3UFJ8_MOUSE Guanine nucleotide-binding protein subunit gamma OS=Mus musculus OX=10090 GN=Gng4 PE=2 SV=1	23.47209167	24.38481712	22.11065102	22.82265282	22.88855362	23.04075623
sp|Q80UU9|PGRC2_MOUSE Membrane-associated progesterone receptor component 2 OS=Mus musculus OX=10090 GN=Pgrmc2 PE=1 SV=2	20.91968918	20.66327477	20.67396355	20.18646622	20.43341064	20.42898369
sp|Q9DAK9|PHP14_MOUSE 14 kDa phosphohistidine phosphatase OS=Mus musculus OX=10090 GN=Phpt1 PE=1 SV=1	20.20609856	20.07631111	20.00036621	19.313797	19.74871826	20.01305199
sp|Q8K2C9|HACD3_MOUSE Very-long-chain (3R)-3-hydroxyacyl-CoA dehydratase 3 OS=Mus musculus OX=10090 GN=Hacd3 PE=1 SV=2	22.48686981	22.55130005	22.38290024	22.14744568	22.01264763	22.05478859
sp|Q9DBE0|CSAD_MOUSE Cysteine sulfinic acid decarboxylase OS=Mus musculus OX=10090 GN=Csad PE=1 SV=1	17.2575531	17.47644043	17.43979263	17.08218002	16.91516876	16.97234535
tr|A2ARF0|A2ARF0_MOUSE Multivesicular body subunit 12B (Fragment) OS=Mus musculus OX=10090 GN=Mvb12b PE=1 SV=1;tr|Q8BT99|Q8BT99_MOUSE Uncharacterized protein OS=Mus musculus OX=10090 GN=Mvb12b PE=2 SV=1;tr|Q8C2W4|Q8C2W4_MOUSE RIKEN cDNA 2610528K11, isoform	16.80649948	16.81580925	16.85528946	16.32385254	16.09097862	16.86063194
tr|A2AFI9|A2AFI9_MOUSE Histone-binding protein RBBP7 OS=Mus musculus OX=10090 GN=Rbbp7 PE=1 SV=1;tr|Q3UX53|Q3UX53_MOUSE Uncharacterized protein OS=Mus musculus OX=10090 GN=Rbbp7 PE=2 SV=1;tr|A2AFJ1|A2AFJ1_MOUSE Histone-binding protein RBBP7 OS=Mus musculus	21.13758659	21.39390945	20.63438034	20.82342911	20.00802803	21.13281441
tr|Q6F4J1|Q6F4J1_MOUSE Tubulin gamma chain OS=Mus musculus OX=10090 GN=Tubg1 PE=1 SV=1;sp|P83887|TBG1_MOUSE Tubulin gamma-1 chain OS=Mus musculus OX=10090 GN=Tubg1 PE=1 SV=1;tr|Q6F4J0|Q6F4J0_MOUSE Tubulin gamma chain OS=Mus musculus OX=10090 GN=Tubg2 PE=2	17.92480087	17.87686539	17.94702721	17.27889252	17.64927101	17.6206398
tr|D6RCG5|D6RCG5_MOUSE DDB1- and CUL4-associated factor 11 OS=Mus musculus OX=10090 GN=Dcaf11 PE=1 SV=1;tr|D3Z2V1|D3Z2V1_MOUSE DDB1- and CUL4-associated factor 11 (Fragment) OS=Mus musculus OX=10090 GN=Dcaf11 PE=1 SV=1;tr|Q3TYA0|Q3TYA0_MOUSE WD repeat doma	16.08125496	15.9173727	16.02214622	15.57841492	16.04841423	15.19412136
sp|Q8C561|LMBD2_MOUSE LMBR1 domain-containing protein 2 OS=Mus musculus OX=10090 GN=Lmbrd2 PE=1 SV=1	16.31789017	16.14182854	16.26039124	16.1174736	15.35967064	16.04328537
tr|Q6NV50|Q6NV50_MOUSE Catenin (Cadherin associated protein), alpha 1 OS=Mus musculus OX=10090 GN=Ctnna1 PE=2 SV=1;tr|Q545R0|Q545R0_MOUSE Catenin (Cadherin associated protein), alpha 1 OS=Mus musculus OX=10090 GN=Ctnna1 PE=1 SV=1;tr|Q3TGQ3|Q3TGQ3_MOUSE Unc	20.8387661	21.77515793	21.09627151	20.71813965	20.9725647	20.82023239
tr|B0QZX9|B0QZX9_MOUSE Dephospho-CoA kinase domain-containing protein (Fragment) OS=Mus musculus OX=10090 GN=Dcakd PE=1 SV=1;sp|Q8BHC4|DCAKD_MOUSE Dephospho-CoA kinase domain-containing protein OS=Mus musculus OX=10090 GN=Dcakd PE=1 SV=1	18.00091362	18.50076103	17.88864899	17.80954742	17.67750931	17.70684624
sp|Q8BHE3|ATCAY_MOUSE Caytaxin OS=Mus musculus OX=10090 GN=Atcay PE=1 SV=1	22.40927124	22.13924789	22.63635826	21.99137878	21.91096115	22.08652496
tr|Q3TT92|Q3TT92_MOUSE Dihydropyrimidinase-related protein 3 OS=Mus musculus OX=10090 GN=Dpysl3 PE=1 SV=1;tr|E9PWE8|E9PWE8_MOUSE Dihydropyrimidinase-related protein 3 OS=Mus musculus OX=10090 GN=Dpysl3 PE=1 SV=1;sp|Q62188|DPYL3_MOUSE Dihydropyrimidinase-re	24.88627625	25.69975853	25.07050896	24.69204712	25.01677895	24.75281334
tr|D3Z568|D3Z568_MOUSE NADH dehydrogenase (Ubiquinone) 1 beta subcomplex, 5, isoform CRA_e OS=Mus musculus OX=10090 GN=Ndufb5 PE=1 SV=1;tr|Q8BU20|Q8BU20_MOUSE Uncharacterized protein OS=Mus musculus OX=10090 GN=Ndufb5 PE=2 SV=1;sp|Q9CQH3|NDUB5_MOUSE NADH d	20.47298431	20.09479332	20.44321632	19.97171402	19.55488205	20.29024124
tr|D3YYK0|D3YYK0_MOUSE Abhydrolase domain containing 11, isoform CRA_b OS=Mus musculus OX=10090 GN=Abhd11 PE=1 SV=1;sp|Q8K4F5|ABHDB_MOUSE Protein ABHD11 OS=Mus musculus OX=10090 GN=Abhd11 PE=1 SV=1	16.90454102	16.52928352	16.77471542	16.54382896	15.91203785	16.56409073
sp|Q8VCW8|ACSF2_MOUSE Acyl-CoA synthetase family member 2, mitochondrial OS=Mus musculus OX=10090 GN=Acsf2 PE=1 SV=1	20.82291031	21.22543716	20.83841705	20.33237457	20.77856636	20.58727837
sp|Q04690|NF1_MOUSE Neurofibromin OS=Mus musculus OX=10090 GN=Nf1 PE=1 SV=1;tr|A0A1W2P863|A0A1W2P863_MOUSE Neurofibromin (Fragment) OS=Mus musculus OX=10090 GN=Nf1 PE=1 SV=1	21.42649651	21.02325439	21.05537224	21.05109406	20.24389458	21.02186966
tr|A0A0R4J0G0|A0A0R4J0G0_MOUSE Phosphoenolpyruvate carboxykinase [GTP], mitochondrial OS=Mus musculus OX=10090 GN=Pck2 PE=1 SV=1;sp|Q8BH04|PCKGM_MOUSE Phosphoenolpyruvate carboxykinase [GTP], mitochondrial OS=Mus musculus OX=10090 GN=Pck2 PE=1 SV=1;tr|A0A2	22.79629898	23.46684074	22.65783882	22.39908409	22.76368713	22.57317734
tr|Q3TCI1|Q3TCI1_MOUSE Uncharacterized protein (Fragment) OS=Mus musculus OX=10090 GN=Nucb1 PE=2 SV=1;tr|A0A1C7CYU3|A0A1C7CYU3_MOUSE Nucleobindin 1, isoform CRA_b OS=Mus musculus OX=10090 GN=Nucb1 PE=1 SV=1;tr|Q8BRD3|Q8BRD3_MOUSE Uncharacterized protein OS	18.47935486	18.4010601	18.31763268	17.62031364	18.4172287	17.97616577
tr|A0A0R4J023|A0A0R4J023_MOUSE Methylglutaconyl-CoA hydratase, mitochondrial OS=Mus musculus OX=10090 GN=Auh PE=1 SV=1;sp|Q9JLZ3|AUHM_MOUSE Methylglutaconyl-CoA hydratase, mitochondrial OS=Mus musculus OX=10090 GN=Auh PE=1 SV=1;tr|F6RT60|F6RT60_MOUSE Methy	24.0092392	24.26067734	24.21172523	23.74504662	23.63273048	23.92003632
sp|P40142|TKT_MOUSE Transketolase OS=Mus musculus OX=10090 GN=Tkt PE=1 SV=1;tr|A0A286YE28|A0A286YE28_MOUSE Transketolase (Fragment) OS=Mus musculus OX=10090 GN=Tkt PE=1 SV=1	25.34668541	25.22341347	25.60801506	24.8718071	25.10429955	25.01923752
sp|Q63836|SBP2_MOUSE Selenium-binding protein 2 OS=Mus musculus OX=10090 GN=Selenbp2 PE=1 SV=2;sp|P17563|SBP1_MOUSE Methanethiol oxidase OS=Mus musculus OX=10090 GN=Selenbp1 PE=1 SV=2;tr|D6RHN2|D6RHN2_MOUSE Methanethiol oxidase OS=Mus musculus OX=10090 GN=	19.30126381	19.3320713	19.57876396	19.0096302	19.24376106	18.77675247
tr|Q9CZE7|Q9CZE7_MOUSE Ferritin (Fragment) OS=Mus musculus OX=10090 PE=2 SV=2;tr|A0A1B0GR60|A0A1B0GR60_MOUSE Ferritin OS=Mus musculus OX=10090 GN=Ftl1 PE=1 SV=1;tr|Q9CPX4|Q9CPX4_MOUSE Ferritin OS=Mus musculus OX=10090 GN=Ftl1 PE=1 SV=1;tr|Q3ULW5|Q3ULW5_MOU	19.34472847	20.51043892	19.55955124	19.36888695	19.03577423	19.82902527
sp|Q91VH6|MEMO1_MOUSE Protein MEMO1 OS=Mus musculus OX=10090 GN=Memo1 PE=1 SV=1	16.68606186	17.22937202	16.69209099	16.7390213	16.18113899	16.50916862
sp|Q6ZPU9|KBP_MOUSE KIF1-binding protein OS=Mus musculus OX=10090 GN=Kif1bp PE=1 SV=2	14.74183559	15.0678196	14.28337383	14.62333107	13.77160168	14.52378464
sp|Q9DCM0|ETHE1_MOUSE Persulfide dioxygenase ETHE1, mitochondrial OS=Mus musculus OX=10090 GN=Ethe1 PE=1 SV=2	20.76910782	20.74949646	21.0972023	20.24949646	20.59715462	20.59522057
sp|P98191|CDS1_MOUSE Phosphatidate cytidylyltransferase 1 OS=Mus musculus OX=10090 GN=Cds1 PE=1 SV=2	16.62998199	16.94547081	17.01548195	16.2084713	16.77399063	16.43634987
sp|P62835|RAP1A_MOUSE Ras-related protein Rap-1A OS=Mus musculus OX=10090 GN=Rap1a PE=1 SV=1;tr|A0A0G2JE52|A0A0G2JE52_MOUSE Ras-related protein Rap-1A OS=Mus musculus OX=10090 GN=Rap1a PE=1 SV=1;tr|C5H0E8|C5H0E8_MOUSE Rap1A-retro1 OS=Mus musculus OX=10090	23.61907768	23.50609779	24.04934311	23.43594933	23.31032753	23.25714493
tr|J7K287|J7K287_MOUSE Anion exchange protein OS=Mus musculus OX=10090 GN=Slc4a10 PE=2 SV=1;tr|G3F8Y7|G3F8Y7_MOUSE Anion exchange protein OS=Mus musculus OX=10090 GN=Slc4a10 PE=2 SV=1;tr|Q8C943|Q8C943_MOUSE Anion exchange protein (Fragment) OS=Mus musculus	22.02269363	22.75236511	22.10521698	22.3614006	21.45981216	21.88855553
sp|O88951|LIN7B_MOUSE Protein lin-7 homolog B OS=Mus musculus OX=10090 GN=Lin7b PE=1 SV=2	15.67087746	15.30312538	15.23996544	14.82688427	14.90125942	15.31848717
sp|Q5SUR0|PUR4_MOUSE Phosphoribosylformylglycinamidine synthase OS=Mus musculus OX=10090 GN=Pfas PE=1 SV=1;tr|Q3UTT7|Q3UTT7_MOUSE Uncharacterized protein OS=Mus musculus OX=10090 GN=Pfas PE=2 SV=1	20.26556396	20.7747879	19.9975071	19.73873901	19.96801567	20.16516876
sp|Q80X90|FLNB_MOUSE Filamin-B OS=Mus musculus OX=10090 GN=Flnb PE=1 SV=3	14.07313728	13.80552959	14.60887909	12.45542622	14.60163307	14.26613331
sp|P63094|GNAS2_MOUSE Guanine nucleotide-binding protein G(s) subunit alpha isoforms short OS=Mus musculus OX=10090 GN=Gnas PE=1 SV=1;sp|Q6R0H7|GNAS1_MOUSE Guanine nucleotide-binding protein G(s) subunit alpha isoforms XLas OS=Mus musculus OX=10090 GN=Gnas	23.53777313	23.39675331	23.16134834	22.95994186	23.09909821	22.8755722
tr|Q8BW35|Q8BW35_MOUSE Uncharacterized protein (Fragment) OS=Mus musculus OX=10090 PE=2 SV=2;sp|Q9R0H0|ACOX1_MOUSE Peroxisomal acyl-coenzyme A oxidase 1 OS=Mus musculus OX=10090 GN=Acox1 PE=1 SV=5	19.97211075	20.27081299	19.88909721	19.42807007	19.88072395	19.66251755
sp|Q8C3I8|HGH1_MOUSE Protein HGH1 homolog OS=Mus musculus OX=10090 GN=Hgh1 PE=1 SV=1	17.99683762	18.58205414	17.91044807	17.87944412	17.65576363	17.79600143
tr|Q3TI65|Q3TI65_MOUSE Uncharacterized protein OS=Mus musculus OX=10090 GN=Mtfp1 PE=2 SV=1;sp|Q9CRB8|MTFP1_MOUSE Mitochondrial fission process protein 1 OS=Mus musculus OX=10090 GN=Mtfp1 PE=1 SV=1	21.74980545	21.83658218	21.59384537	21.30134773	21.32337952	21.39775467
tr|B2RS41|B2RS41_MOUSE Aldhehyde dehydrogenase family 5, subfamily A1 OS=Mus musculus OX=10090 GN=Aldh5a1 PE=1 SV=1;sp|Q8BWF0|SSDH_MOUSE Succinate-semialdehyde dehydrogenase, mitochondrial OS=Mus musculus OX=10090 GN=Aldh5a1 PE=1 SV=1	25.75401878	25.47059441	25.73754501	25.0573082	25.17107582	25.57718468
tr|E9Q4Q8|E9Q4Q8_MOUSE Prefoldin 4 (Fragment) OS=Mus musculus OX=10090 GN=Pfdn4 PE=1 SV=1;tr|E9Q8R1|E9Q8R1_MOUSE Prefoldin 4 (Fragment) OS=Mus musculus OX=10090 GN=Pfdn4 PE=1 SV=1;tr|Q6P0X1|Q6P0X1_MOUSE Prefoldin 4 OS=Mus musculus OX=10090 GN=Pfdn4 PE=1 SV	19.11880493	18.81094551	18.89762878	18.58239937	18.34977913	18.73897362
tr|Q3TAM9|Q3TAM9_MOUSE Uncharacterized protein OS=Mus musculus OX=10090 GN=Bag3 PE=2 SV=1;tr|A6H663|A6H663_MOUSE BCL2-associated athanogene 3 OS=Mus musculus OX=10090 GN=Bag3 PE=2 SV=1;sp|Q9JLV1|BAG3_MOUSE BAG family molecular chaperone regulator 3 OS=Mus	16.01105309	16.14065742	15.93857956	15.31043053	16.15612221	15.47017384
sp|P05063|ALDOC_MOUSE Fructose-bisphosphate aldolase C OS=Mus musculus OX=10090 GN=Aldoc PE=1 SV=4	27.3670311	27.37944603	27.72732735	27.06814194	27.24340439	27.01242828
tr|B1AR28|B1AR28_MOUSE Very long-chain-specific acyl-CoA dehydrogenase, mitochondrial OS=Mus musculus OX=10090 GN=Acadvl PE=1 SV=1;sp|P50544|ACADV_MOUSE Very long-chain specific acyl-CoA dehydrogenase, mitochondrial OS=Mus musculus OX=10090 GN=Acadvl PE=1	21.08660507	21.45638084	21.17290688	20.74584579	20.82996368	20.99200821
sp|Q8R016|BLMH_MOUSE Bleomycin hydrolase OS=Mus musculus OX=10090 GN=Blmh PE=1 SV=1;tr|E9PY26|E9PY26_MOUSE Bleomycin hydrolase (Fragment) OS=Mus musculus OX=10090 GN=Blmh PE=1 SV=1	22.88216782	23.16455269	23.18320274	22.54297638	22.75648117	22.78655243
tr|Q14B57|Q14B57_MOUSE Transmembrane 9 superfamily member OS=Mus musculus OX=10090 GN=Tm9sf4 PE=2 SV=1;sp|Q8BH24|TM9S4_MOUSE Transmembrane 9 superfamily member 4 OS=Mus musculus OX=10090 GN=Tm9sf4 PE=1 SV=1	19.11092758	19.19380569	18.98683357	18.7957077	18.68618584	18.66850281
tr|Q3TUA5|Q3TUA5_MOUSE Uncharacterized protein (Fragment) OS=Mus musculus OX=10090 GN=Gigyf2 PE=2 SV=1;tr|E9Q2M5|E9Q2M5_MOUSE GRB10-interacting GYF protein 2 (Fragment) OS=Mus musculus OX=10090 GN=Gigyf2 PE=1 SV=1;tr|Q8C585|Q8C585_MOUSE Uncharacterized pro	16.22034073	15.99670315	16.08200455	15.16511917	16.0147438	15.97931385
sp|Q7TMM9|TBB2A_MOUSE Tubulin beta-2A chain OS=Mus musculus OX=10090 GN=Tubb2a PE=1 SV=1	26.50878525	26.12896156	26.32131386	25.85269165	25.90742874	26.06176567
tr|Q4FK49|Q4FK49_MOUSE Pyp protein OS=Mus musculus OX=10090 GN=Ppa1 PE=1 SV=1;tr|Q3UA53|Q3UA53_MOUSE Uncharacterized protein OS=Mus musculus OX=10090 GN=Ppa1 PE=2 SV=1;sp|Q9D819|IPYR_MOUSE Inorganic pyrophosphatase OS=Mus musculus OX=10090 GN=Ppa1 PE=1 SV=	20.66778374	21.45181847	20.90291595	20.76582909	20.48112297	20.63990402
sp|P42669|PURA_MOUSE Transcriptional activator protein Pur-alpha OS=Mus musculus OX=10090 GN=Pura PE=1 SV=1;tr|Q8C6E9|Q8C6E9_MOUSE Uncharacterized protein OS=Mus musculus OX=10090 GN=Pura PE=2 SV=1	22.98459244	22.72514343	22.93156815	22.55141258	22.23779678	22.71835518
tr|Q91VB8|Q91VB8_MOUSE Alpha globin 1 OS=Mus musculus OX=10090 GN=Hba-a1 PE=1 SV=1;tr|Q8BPF4|Q8BPF4_MOUSE Uncharacterized protein OS=Mus musculus OX=10090 PE=2 SV=1;tr|Q9QWJ3|Q9QWJ3_MOUSE Alpha-1-globin (Fragment) OS=Mus musculus OX=10090 PE=2 SV=1;tr|Q9CW	27.75995827	28.78130531	28.33608055	27.97061157	28.1838913	27.59194756
sp|Q80ZJ1|RAP2A_MOUSE Ras-related protein Rap-2a OS=Mus musculus OX=10090 GN=Rap2a PE=1 SV=2	21.99569321	21.1429081	21.58982277	21.51346207	20.55800819	21.52812386
tr|Q8CHS9|Q8CHS9_MOUSE Nup214 protein OS=Mus musculus OX=10090 GN=Nup214 PE=2 SV=2;sp|Q80U93|NU214_MOUSE Nuclear pore complex protein Nup214 OS=Mus musculus OX=10090 GN=Nup214 PE=1 SV=2	14.26898098	14.40410614	12.52443123	12.48780632	13.93980789	13.64206123
sp|Q8VE95|CH082_MOUSE UPF0598 protein C8orf82 homolog OS=Mus musculus OX=10090 PE=1 SV=1;tr|Q9D1W4|Q9D1W4_MOUSE Uncharacterized protein OS=Mus musculus OX=10090 PE=2 SV=1	17.21797752	17.51646996	17.70991325	16.90819168	17.10294533	17.30585861
sp|Q3U1J4|DDB1_MOUSE DNA damage-binding protein 1 OS=Mus musculus OX=10090 GN=Ddb1 PE=1 SV=2;tr|Q91YC8|Q91YC8_MOUSE Damaged-DNA recognition protein 1 OS=Mus musculus OX=10090 GN=Ddb1 PE=2 SV=1	21.55191994	21.31855583	21.27583313	21.29026031	20.46752167	21.26425934
tr|A0A0A6YXC8|A0A0A6YXC8_MOUSE Protein enabled homolog OS=Mus musculus OX=10090 GN=Enah PE=1 SV=1;tr|E9QKR1|E9QKR1_MOUSE Protein enabled homolog OS=Mus musculus OX=10090 GN=Enah PE=1 SV=2;tr|A0A0A6YW06|A0A0A6YW06_MOUSE Protein enabled homolog OS=Mus muscul	21.49306488	21.69480896	21.51658249	21.108078	21.32400894	21.14857864
tr|A0A0J9YTW0|A0A0J9YTW0_MOUSE Zinc finger protein 512 (Fragment) OS=Mus musculus OX=10090 GN=Zfp512 PE=1 SV=3;tr|A0A0J9YTU9|A0A0J9YTU9_MOUSE Zinc finger protein 512 OS=Mus musculus OX=10090 GN=Zfp512 PE=1 SV=1;sp|Q69Z99|ZN512_MOUSE Zinc finger protein 512	17.95600128	18.85361481	16.90371513	17.00909996	17.60266113	17.97886658
tr|A0A0A6YWM5|A0A0A6YWM5_MOUSE Rab3 GTPase-activating protein non-catalytic subunit OS=Mus musculus OX=10090 GN=Rab3gap2 PE=1 SV=1;tr|E9QKE4|E9QKE4_MOUSE Rab3 GTPase-activating protein non-catalytic subunit OS=Mus musculus OX=10090 GN=Rab3gap2 PE=1 SV=1;sp	21.54236221	21.37865067	21.55411911	21.08719826	21.04631996	21.21953392
tr|B2RRN5|B2RRN5_MOUSE RAB4A, member RAS oncogene family OS=Mus musculus OX=10090 GN=Rab4a PE=2 SV=1;tr|Q3ULK1|Q3ULK1_MOUSE Uncharacterized protein OS=Mus musculus OX=10090 GN=Rab4a PE=2 SV=1;sp|P56371|RAB4A_MOUSE Ras-related protein Rab-4A OS=Mus musculus	19.48026085	19.04912567	19.34375954	19.12117004	18.75352859	18.87814713
sp|Q9DB73|NB5R1_MOUSE NADH-cytochrome b5 reductase 1 OS=Mus musculus OX=10090 GN=Cyb5r1 PE=1 SV=1	21.20185852	21.25624466	20.70160103	20.766222	20.3102951	20.971138
tr|D3YTS4|D3YTS4_MOUSE Ragulator complex protein LAMTOR2 OS=Mus musculus OX=10090 GN=Lamtor2 PE=1 SV=1;sp|Q9JHS3|LTOR2_MOUSE Ragulator complex protein LAMTOR2 OS=Mus musculus OX=10090 GN=Lamtor2 PE=1 SV=1	20.39508629	20.39276505	20.28178978	20.05396652	19.80744934	20.09755516
tr|B9EHZ5|B9EHZ5_MOUSE Membrane protein, palmitoylated 6 (MAGUK p55 subfamily member 6) OS=Mus musculus OX=10090 GN=Mpp6 PE=2 SV=1;tr|Q3UN60|Q3UN60_MOUSE Membrane protein, palmitoylated 6 (MAGUK p55 subfamily member 6), isoform CRA_b OS=Mus musculus OX=100	23.38640213	23.47597313	23.65050316	23.17562675	23.09471703	23.13344383
tr|Q545G0|Q545G0_MOUSE Proteasome subunit beta type OS=Mus musculus OX=10090 GN=Psmb3 PE=1 SV=1;sp|Q9R1P1|PSB3_MOUSE Proteasome subunit beta type-3 OS=Mus musculus OX=10090 GN=Psmb3 PE=1 SV=1	21.14824104	21.03990173	20.5470314	20.9425087	19.61478615	21.06961441
sp|Q6ZQI3|MLEC_MOUSE Malectin OS=Mus musculus OX=10090 GN=Mlec PE=1 SV=2	19.09099197	18.98240662	19.02112579	18.65712738	18.76654625	18.56380463
tr|A0A0G2JEU1|A0A0G2JEU1_MOUSE Aldehyde dehydrogenase, mitochondrial OS=Mus musculus OX=10090 GN=Aldh2 PE=1 SV=1;tr|Q544B1|Q544B1_MOUSE Aldehyde dehydrogenase 2, mitochondrial, isoform CRA_b OS=Mus musculus OX=10090 GN=Aldh2 PE=1 SV=1;tr|Q3UJW1|Q3UJW1_MOUS	24.45324707	24.83408737	24.51197433	24.15197372	24.25429535	24.28879738
sp|Q5FWH7|S39AC_MOUSE Zinc transporter ZIP12 OS=Mus musculus OX=10090 GN=Slc39a12 PE=1 SV=1	19.13287544	19.19974518	19.74710655	18.85438156	19.11846161	19.00370598
tr|E9PY42|E9PY42_MOUSE Enoyl-CoA delta isomerase 3, peroxisomal (Fragment) OS=Mus musculus OX=10090 GN=Eci3 PE=1 SV=1;sp|Q78JN3|ECI3_MOUSE Enoyl-CoA delta isomerase 3, peroxisomal OS=Mus musculus OX=10090 GN=Eci3 PE=1 SV=1;tr|Q3TCD4|Q3TCD4_MOUSE Enoyl-CoA	15.77244377	15.82057762	15.25148773	15.71007824	14.70929241	15.32238102
sp|Q9ERR1|NDEL1_MOUSE Nuclear distribution protein nudE-like 1 OS=Mus musculus OX=10090 GN=Ndel1 PE=1 SV=2	22.60650444	22.80483818	22.85235596	22.20794678	22.55031395	22.40322113
sp|P60766|CDC42_MOUSE Cell division control protein 42 homolog OS=Mus musculus OX=10090 GN=Cdc42 PE=1 SV=2;tr|Q3UL78|Q3UL78_MOUSE Uncharacterized protein OS=Mus musculus OX=10090 GN=Cdc42 PE=2 SV=1	21.70032501	21.46397591	21.86355972	21.22683144	21.23254585	21.46829414
sp|Q8VE47|UBA5_MOUSE Ubiquitin-like modifier-activating enzyme 5 OS=Mus musculus OX=10090 GN=Uba5 PE=1 SV=2;tr|F6VRI6|F6VRI6_MOUSE Ubiquitin-like modifier-activating enzyme 5 OS=Mus musculus OX=10090 GN=Uba5 PE=1 SV=2;tr|A0A1L1SSH6|A0A1L1SSH6_MOUSE Ubiquit	19.96451569	19.67656517	19.89428902	19.50800133	19.42459106	19.50305557
sp|P98203|ARVC_MOUSE Armadillo repeat protein deleted in velo-cardio-facial syndrome homolog OS=Mus musculus OX=10090 GN=Arvcf PE=1 SV=2;tr|Q80WW5|Q80WW5_MOUSE Arvcf protein OS=Mus musculus OX=10090 GN=Arvcf PE=2 SV=1	18.34412193	19.35190201	18.63615608	18.46288109	18.77636147	17.99443245
tr|Q3UVH2|Q3UVH2_MOUSE Tyrosine-protein kinase OS=Mus musculus OX=10090 GN=Csk PE=2 SV=1;sp|P41241|CSK_MOUSE Tyrosine-protein kinase CSK OS=Mus musculus OX=10090 GN=Csk PE=1 SV=2;tr|A0A1L1SR46|A0A1L1SR46_MOUSE Tyrosine-protein kinase CSK (Fragment) OS=Mus	19.44406891	19.48324966	19.09222412	19.28006172	18.3995266	19.24167633
sp|P70206|PLXA1_MOUSE Plexin-A1 OS=Mus musculus OX=10090 GN=Plxna1 PE=1 SV=1	21.31013489	21.14355278	20.89069176	20.5813179	20.92251396	20.74426651
tr|Q9CUB4|Q9CUB4_MOUSE Uncharacterized protein (Fragment) OS=Mus musculus OX=10090 GN=Nadk2 PE=2 SV=1;tr|Q14BL1|Q14BL1_MOUSE 1110020G09Rik protein (Fragment) OS=Mus musculus OX=10090 GN=Nadk2 PE=2 SV=2;tr|Z4YK42|Z4YK42_MOUSE NAD kinase 2, mitochondrial OS=	20.59859848	20.66896057	20.53435516	20.15341377	20.2420311	20.31098175
sp|Q9JKD3|SCAM5_MOUSE Secretory carrier-associated membrane protein 5 OS=Mus musculus OX=10090 GN=Scamp5 PE=1 SV=1	21.43237114	20.64830589	21.31761932	20.78708649	20.4297924	21.08670425
tr|Q80Y52|Q80Y52_MOUSE Heat shock protein 90, alpha (Cytosolic), class A member 1 OS=Mus musculus OX=10090 GN=Hsp90aa1 PE=1 SV=2;tr|Q3UIF3|Q3UIF3_MOUSE Uncharacterized protein OS=Mus musculus OX=10090 GN=Hsp90aa1 PE=2 SV=1;sp|P07901|HS90A_MOUSE Heat shock	26.47266579	26.41934586	26.56842804	26.05811691	26.2678051	26.03993607
tr|Q3TXL0|Q3TXL0_MOUSE Uncharacterized protein (Fragment) OS=Mus musculus OX=10090 GN=Ero1l PE=2 SV=1;tr|Q4FK57|Q4FK57_MOUSE Ero1l protein OS=Mus musculus OX=10090 GN=Ero1l PE=1 SV=1;tr|Q4FJZ3|Q4FJZ3_MOUSE Ero1l protein OS=Mus musculus OX=10090 GN=Ero1l PE	16.30919266	15.49991131	15.77313042	15.66035461	15.41974545	15.40855408
tr|Q3V3U0|Q3V3U0_MOUSE Alpha-1,4 glucan phosphorylase OS=Mus musculus OX=10090 GN=Pygb PE=2 SV=1;tr|Q3UYH9|Q3UYH9_MOUSE Alpha-1,4 glucan phosphorylase OS=Mus musculus OX=10090 GN=Pygb PE=2 SV=1;tr|Q3UGT5|Q3UGT5_MOUSE Alpha-1,4 glucan phosphorylase OS=Mus m	25.88841438	25.53567505	25.65710258	25.44192886	25.04509926	25.50102043
tr|Q3V1S0|Q3V1S0_MOUSE Uncharacterized protein OS=Mus musculus OX=10090 GN=Abat PE=2 SV=1;sp|P61922|GABT_MOUSE 4-aminobutyrate aminotransferase, mitochondrial OS=Mus musculus OX=10090 GN=Abat PE=1 SV=1	26.85340881	26.51618004	26.82748032	26.32048988	25.93569565	26.84797668
tr|S4R1M2|S4R1M2_MOUSE Scaffold attachment factor B1 OS=Mus musculus OX=10090 GN=Safb PE=1 SV=1;sp|D3YXK2|SAFB1_MOUSE Scaffold attachment factor B1 OS=Mus musculus OX=10090 GN=Safb PE=1 SV=2	12.98934174	13.78156853	13.37428665	13.42722511	12.53706074	13.08955288
tr|Q0PD38|Q0PD38_MOUSE RAB18, member RAS oncogene family, isoform CRA_a OS=Mus musculus OX=10090 GN=Rab18 PE=1 SV=1;sp|P35293|RAB18_MOUSE Ras-related protein Rab-18 OS=Mus musculus OX=10090 GN=Rab18 PE=1 SV=2	21.9214344	21.9550457	21.84606171	21.6981144	21.35733414	21.57948303
sp|Q921I1|TRFE_MOUSE Serotransferrin OS=Mus musculus OX=10090 GN=Tf PE=1 SV=1;tr|E9Q035|E9Q035_MOUSE Predicted gene 20425 OS=Mus musculus OX=10090 GN=Gm20425 PE=4 SV=1	22.49679947	23.05119324	23.51877213	22.57470322	22.88689423	22.51811218
sp|Q8CG76|ARK72_MOUSE Aflatoxin B1 aldehyde reductase member 2 OS=Mus musculus OX=10090 GN=Akr7a2 PE=1 SV=3	22.00696373	21.91711807	22.17897224	21.72244263	21.54964066	21.74585152
tr|A0A0G2JDI9|A0A0G2JDI9_MOUSE ATP-binding cassette sub-family D member 3 OS=Mus musculus OX=10090 GN=Abcd3 PE=1 SV=1;tr|Q9DBZ6|Q9DBZ6_MOUSE Uncharacterized protein OS=Mus musculus OX=10090 GN=Abcd3 PE=2 SV=1;tr|Q91VT3|Q91VT3_MOUSE ATP-binding cassette, su	19.43398094	19.87755394	19.17642403	19.25286293	18.91082001	19.24209404
sp|Q8K4X7|PLCD_MOUSE 1-acyl-sn-glycerol-3-phosphate acyltransferase delta OS=Mus musculus OX=10090 GN=Agpat4 PE=1 SV=1	19.32709122	19.22040558	19.72548866	18.98113823	19.33402443	18.8760376
sp|Q8VCE6|NT5M_MOUSE 5(3)-deoxyribonucleotidase, mitochondrial OS=Mus musculus OX=10090 GN=Nt5m PE=1 SV=1	18.12631035	17.38534355	18.03656197	17.70201874	16.9720192	17.79923439
tr|Q9R071|Q9R071_MOUSE Eukaryotic translation initiation factor 6 OS=Mus musculus OX=10090 GN=Eif6 PE=2 SV=1;tr|Q545K4|Q545K4_MOUSE Eukaryotic translation initiation factor 6 OS=Mus musculus OX=10090 GN=Eif6 PE=1 SV=1;tr|Q3UBJ6|Q3UBJ6_MOUSE Eukaryotic tran	16.65172386	16.63547516	16.49286652	15.95576191	16.28261948	16.4683075
sp|Q9CWJ9|PUR9_MOUSE Bifunctional purine biosynthesis protein PURH OS=Mus musculus OX=10090 GN=Atic PE=1 SV=2	23.39348984	23.6656456	23.32759857	23.08686638	23.15890884	23.06850433
tr|A2AIV3|A2AIV3_MOUSE G-protein-signaling modulator 1 OS=Mus musculus OX=10090 GN=Gpsm1 PE=1 SV=1;tr|Q8R0E6|Q8R0E6_MOUSE Gpsm1 protein (Fragment) OS=Mus musculus OX=10090 GN=Gpsm1 PE=2 SV=1;tr|F6SX81|F6SX81_MOUSE G-protein-signaling modulator 1 (Fragment)	21.41002274	23.04606628	20.9747467	21.40922356	21.47835541	21.47254372
tr|Q91V28|Q91V28_MOUSE 6-phosphogluconate dehydrogenase, decarboxylating OS=Mus musculus OX=10090 GN=Pgd PE=2 SV=1;tr|Q3UAG2|Q3UAG2_MOUSE 6-phosphogluconate dehydrogenase, decarboxylating OS=Mus musculus OX=10090 GN=Pgd PE=2 SV=1;sp|Q9DCD0|6PGD_MOUSE 6-pho	22.06684113	22.54208946	22.01307297	21.84079552	21.83403397	21.87867355
tr|A0A140LHF7|A0A140LHF7_MOUSE Protein arginine N-methyltransferase 1 OS=Mus musculus OX=10090 GN=Prmt1 PE=1 SV=1;tr|A0A171KXD3|A0A171KXD3_MOUSE Protein arginine N-methyltransferase 1 OS=Mus musculus OX=10090 GN=Prmt1 PE=1 SV=1;tr|Q8C2D7|Q8C2D7_MOUSE Uncha	20.18495369	20.06079674	19.76793861	19.96043587	19.15269279	19.83538246
tr|Q3TQD9|Q3TQD9_MOUSE Uncharacterized protein (Fragment) OS=Mus musculus OX=10090 GN=Sardh PE=2 SV=1;tr|Q3TWI2|Q3TWI2_MOUSE Sarcosine dehydrogenase OS=Mus musculus OX=10090 GN=Sardh PE=1 SV=1;sp|Q99LB7|SARDH_MOUSE Sarcosine dehydrogenase, mitochondrial OS	20.83560944	21.05841255	21.07032013	20.53205299	20.72954941	20.64245987
tr|Q6P9T6|Q6P9T6_MOUSE Acyl-Coenzyme A binding domain containing 3 OS=Mus musculus OX=10090 GN=Acbd3 PE=2 SV=1;tr|A0A0R4J079|A0A0R4J079_MOUSE Acyl-Coenzyme A binding domain containing 3, isoform CRA_b OS=Mus musculus OX=10090 GN=Acbd3 PE=1 SV=1;sp|Q8BMP6|G	18.94440842	19.17662811	19.02840805	18.61153412	18.67285347	18.80768013
tr|A0A0G2JGX4|A0A0G2JGX4_MOUSE Sodium/potassium-transporting ATPase subunit alpha OS=Mus musculus OX=10090 GN=Atp1a3 PE=1 SV=1;sp|Q6PIC6|AT1A3_MOUSE Sodium/potassium-transporting ATPase subunit alpha-3 OS=Mus musculus OX=10090 GN=Atp1a3 PE=1 SV=1;tr|Q8VCE0	29.69370079	29.28983688	29.85864258	29.19272614	29.22080612	29.37473869
sp|Q78IK2|USMG5_MOUSE Up-regulated during skeletal muscle growth protein 5 OS=Mus musculus OX=10090 GN=Usmg5 PE=1 SV=1	22.97195244	22.84599113	22.69073296	22.70683289	21.90655899	22.84394073
sp|Q7TSE6|ST38L_MOUSE Serine/threonine-protein kinase 38-like OS=Mus musculus OX=10090 GN=Stk38l PE=1 SV=2	20.28996468	19.97367859	20.34200478	19.90750694	19.80362892	19.84385109
tr|Q2UZW7|Q2UZW7_MOUSE Microtubule-associated protein OS=Mus musculus OX=10090 GN=Mapre3 PE=1 SV=1;sp|Q6PER3|MARE3_MOUSE Microtubule-associated protein RP/EB family member 3 OS=Mus musculus OX=10090 GN=Mapre3 PE=1 SV=1	23.90655708	23.57159805	24.02526474	23.33132935	23.54789162	23.57418251
tr|Q05DR8|Q05DR8_MOUSE Ikbkb protein (Fragment) OS=Mus musculus OX=10090 GN=Ikbkb PE=2 SV=1;tr|A0A0R4J0T4|A0A0R4J0T4_MOUSE Inhibitor of nuclear factor kappa-B kinase subunit beta OS=Mus musculus OX=10090 GN=Ikbkb PE=1 SV=1;tr|Q5D0E0|Q5D0E0_MOUSE Ikbkb prot	15.82982159	16.06280899	15.95775509	15.24224567	15.79609871	15.76212692
tr|C9K0Z8|C9K0Z8_MOUSE Hyperpolarization-activated cation channel 2 OS=Mus musculus OX=10090 GN=Hcn2 PE=2 SV=1;sp|O88703|HCN2_MOUSE Potassium/sodium hyperpolarization-activated cyclic nucleotide-gated channel 2 OS=Mus musculus OX=10090 GN=Hcn2 PE=1 SV=1	18.38296127	17.91275406	19.42591095	18.00850868	18.24509048	18.41955757
sp|Q3UZP4|SVIP_MOUSE Small VCP/p97-interacting protein OS=Mus musculus OX=10090 GN=Svip PE=3 SV=1	18.36144638	17.73290634	18.52588844	17.99352074	17.69091606	17.88753891
tr|Q3U9U5|Q3U9U5_MOUSE Uncharacterized protein OS=Mus musculus OX=10090 GN=Bcap31 PE=2 SV=1;sp|Q61335|BAP31_MOUSE B-cell receptor-associated protein 31 OS=Mus musculus OX=10090 GN=Bcap31 PE=1 SV=4	17.24525642	17.19261551	17.26844597	16.68833923	16.88751602	17.08330154
tr|Q99KF5|Q99KF5_MOUSE Hypoxanthine phosphoribosyltransferase OS=Mus musculus OX=10090 GN=Hprt PE=2 SV=1;sp|P00493|HPRT_MOUSE Hypoxanthine-guanine phosphoribosyltransferase OS=Mus musculus OX=10090 GN=Hprt1 PE=1 SV=3	24.01367569	23.85682487	23.96643829	23.60101509	23.6492672	23.54012489
tr|Q0PD35|Q0PD35_MOUSE RAB21, member RAS oncogene family OS=Mus musculus OX=10090 GN=Rab21 PE=1 SV=1;sp|P35282|RAB21_MOUSE Ras-related protein Rab-21 OS=Mus musculus OX=10090 GN=Rab21 PE=1 SV=4;tr|Q6A0C7|Q6A0C7_MOUSE MKIAA0118 protein (Fragment) OS=Mus mus	21.31489944	21.16763687	21.17017746	20.92367935	20.74982452	20.93404579
tr|B7ZCL8|B7ZCL8_MOUSE 55 kDa erythrocyte membrane protein OS=Mus musculus OX=10090 GN=Mpp1 PE=1 SV=1;tr|Q542P4|Q542P4_MOUSE Membrane protein, palmitoylated OS=Mus musculus OX=10090 GN=Mpp1 PE=1 SV=1;sp|P70290|EM55_MOUSE 55 kDa erythrocyte membrane protein	20.39592361	19.81505394	20.43795395	19.96389008	19.71244812	19.93197632
tr|Q2M4I1|Q2M4I1_MOUSE Ubiquitin protein ligase E3 component n-recognin 1 OS=Mus musculus OX=10090 GN=Ubr1 PE=4 SV=1;sp|O70481|UBR1_MOUSE E3 ubiquitin-protein ligase UBR1 OS=Mus musculus OX=10090 GN=Ubr1 PE=1 SV=2	18.57455635	18.37590981	18.3505764	17.85079765	18.25910568	18.1511631
tr|E0CZ90|E0CZ90_MOUSE Proteasome activator complex subunit 2 (Fragment) OS=Mus musculus OX=10090 GN=Psme2 PE=1 SV=1;tr|G3X9V0|G3X9V0_MOUSE MCG22048, isoform CRA_a OS=Mus musculus OX=10090 GN=Psme2 PE=1 SV=1;tr|Q5SVP3|Q5SVP3_MOUSE MCG22048, isoform CRA_c O	18.55842781	19.08720016	18.12726402	17.93937874	18.37360382	18.42171478
sp|P62830|RL23_MOUSE 60S ribosomal protein L23 OS=Mus musculus OX=10090 GN=Rpl23 PE=1 SV=1	20.93538666	21.2190609	21.01237297	20.82167244	20.48675346	20.82549286
tr|Q3UII2|Q3UII2_MOUSE Tetraspanin OS=Mus musculus OX=10090 GN=Cd82 PE=1 SV=1;sp|P40237|CD82_MOUSE CD82 antigen OS=Mus musculus OX=10090 GN=Cd82 PE=1 SV=1;tr|A2AIJ2|A2AIJ2_MOUSE CD82 antigen (Fragment) OS=Mus musculus OX=10090 GN=Cd82 PE=1 SV=1;tr|A2AIJ1|A	20.70379257	20.16566277	21.11748123	20.02830887	20.66487122	20.26088715
tr|D3YUL7|D3YUL7_MOUSE THO complex subunit 6 homolog (Fragment) OS=Mus musculus OX=10090 GN=Thoc6 PE=1 SV=1;tr|D3Z131|D3Z131_MOUSE THO complex subunit 6 homolog OS=Mus musculus OX=10090 GN=Thoc6 PE=1 SV=1;sp|Q5U4D9|THOC6_MOUSE THO complex subunit 6 homolog	13.98779678	13.30858326	13.90918827	13.4356823	13.8385067	12.89874744
tr|E9PYH2|E9PYH2_MOUSE Cytosolic acyl coenzyme A thioester hydrolase OS=Mus musculus OX=10090 GN=Acot7 PE=1 SV=1;sp|Q91V12|BACH_MOUSE Cytosolic acyl coenzyme A thioester hydrolase OS=Mus musculus OX=10090 GN=Acot7 PE=1 SV=2	24.03892136	23.50971603	24.17292595	23.51891708	23.48177147	23.6883812
tr|C3VDI5|C3VDI5_MOUSE Sodium channel voltage-gated type III beta (Fragment) OS=Mus musculus OX=10090 GN=Scn3b PE=4 SV=1;tr|H3BJR6|H3BJR6_MOUSE Sodium channel subunit beta-3 OS=Mus musculus OX=10090 GN=Scn3b PE=1 SV=1;tr|Q0P666|Q0P666_MOUSE Sodium channel,	19.15965462	19.51605034	18.71938705	18.70100784	18.91108704	18.75706482
tr|Q8BJI6|Q8BJI6_MOUSE Uncharacterized protein OS=Mus musculus OX=10090 GN=Trappc8 PE=2 SV=1;tr|E9PY51|E9PY51_MOUSE Trafficking protein particle complex 8 OS=Mus musculus OX=10090 GN=Trappc8 PE=1 SV=1;tr|A0A286YCX6|A0A286YCX6_MOUSE Trafficking protein part	17.68592644	17.82620239	17.69972038	17.24715233	17.44918251	17.4908638
tr|Q8VCR4|Q8VCR4_MOUSE 0610038D11Rik protein OS=Mus musculus OX=10090 GN=Trmt112 PE=1 SV=1;tr|Q5M8M3|Q5M8M3_MOUSE Uncharacterized protein OS=Mus musculus OX=10090 GN=Trmt112 PE=2 SV=1;sp|Q9DCG9|TR112_MOUSE Multifunctional methyltransferase subunit TRM112-l	17.66059494	17.99688148	17.40086555	17.32395172	17.33087349	17.37953377
sp|Q9CQW2|ARL8B_MOUSE ADP-ribosylation factor-like protein 8B OS=Mus musculus OX=10090 GN=Arl8b PE=1 SV=1;tr|A0A0N4SVB8|A0A0N4SVB8_MOUSE ADP-ribosylation factor-like protein 8B OS=Mus musculus OX=10090 GN=Arl8b PE=1 SV=1;tr|Q9DAB3|Q9DAB3_MOUSE Uncharacteri	20.60539627	20.31893539	20.712286	20.36380577	19.8912735	20.35776329
tr|Q14AG7|Q14AG7_MOUSE Synaptotagmin XII OS=Mus musculus OX=10090 GN=Syt12 PE=1 SV=1;sp|Q920N7|SYT12_MOUSE Synaptotagmin-12 OS=Mus musculus OX=10090 GN=Syt12 PE=1 SV=1	21.40161133	20.73644638	21.80600357	21.0125351	20.56142807	21.35034943
tr|Q3UEB4|Q3UEB4_MOUSE Mevalonate kinase OS=Mus musculus OX=10090 GN=Mvk PE=1 SV=1;sp|Q9R008|KIME_MOUSE Mevalonate kinase OS=Mus musculus OX=10090 GN=Mvk PE=1 SV=1	17.53708267	17.72312164	17.18135452	17.2525425	16.91677094	17.25367355
tr|Q3UKT3|Q3UKT3_MOUSE Uncharacterized protein OS=Mus musculus OX=10090 GN=Oat PE=2 SV=1;tr|Q3UJK5|Q3UJK5_MOUSE Uncharacterized protein OS=Mus musculus OX=10090 GN=Oat PE=2 SV=1;tr|Q3TG75|Q3TG75_MOUSE Ornithine aminotransferase, isoform CRA_b OS=Mus muscul	23.49032593	23.51082802	23.35775948	23.10070229	23.01699257	23.22476387
tr|D3YWC9|D3YWC9_MOUSE MTSS1-like protein OS=Mus musculus OX=10090 GN=Mtss1l PE=1 SV=1;sp|Q6P9S0|MTSSL_MOUSE MTSS1-like protein OS=Mus musculus OX=10090 GN=Mtss1l PE=1 SV=1	18.59328079	18.92630959	18.2609787	18.14156723	18.42644501	18.19866943
sp|Q8BL86|MBLC2_MOUSE Metallo-beta-lactamase domain-containing protein 2 OS=Mus musculus OX=10090 GN=Mblac2 PE=1 SV=2	22.29364586	22.02807426	21.84092331	21.58685112	21.64204407	21.92206764
tr|Q6PGM5|Q6PGM5_MOUSE Gcn1l1 protein (Fragment) OS=Mus musculus OX=10090 GN=Gcn1l1 PE=2 SV=1;tr|Q8CHH7|Q8CHH7_MOUSE MKIAA0219 protein (Fragment) OS=Mus musculus OX=10090 GN=Gcn1l1 PE=2 SV=1;tr|Q3UHQ5|Q3UHQ5_MOUSE Uncharacterized protein OS=Mus musculus OX	20.50076866	20.50832558	20.24595642	20.32205772	19.80315971	20.12112808
tr|Q3U2J2|Q3U2J2_MOUSE Uncharacterized protein OS=Mus musculus OX=10090 GN=Slc2a1 PE=2 SV=1;tr|Q3TD17|Q3TD17_MOUSE Uncharacterized protein OS=Mus musculus OX=10090 GN=Slc2a1 PE=2 SV=1;sp|P17809|GTR1_MOUSE Solute carrier family 2, facilitated glucose transp	23.50336647	23.47768021	23.85697174	23.14764786	23.52646065	23.15526581
sp|Q8BWR2|PITH1_MOUSE PITH domain-containing protein 1 OS=Mus musculus OX=10090 GN=Pithd1 PE=1 SV=1;tr|B1AV57|B1AV57_MOUSE PITH domain-containing protein 1 (Fragment) OS=Mus musculus OX=10090 GN=Pithd1 PE=1 SV=1	20.85308075	20.67680359	20.69566536	20.33006859	20.47965622	20.40809631
tr|Q9D4I9|Q9D4I9_MOUSE RAB23, member RAS oncogene family, isoform CRA_a OS=Mus musculus OX=10090 GN=Rab23 PE=1 SV=1;tr|Q0PD32|Q0PD32_MOUSE Rab23 OS=Mus musculus OX=10090 GN=Rab23 PE=2 SV=1;sp|P35288|RAB23_MOUSE Ras-related protein Rab-23 OS=Mus musculus OX	18.83633423	18.71958923	18.56090355	18.69695854	18.12621689	18.28636932
tr|A0A0N4SW73|A0A0N4SW73_MOUSE Rab11 family-interacting protein 5 OS=Mus musculus OX=10090 GN=Rab11fip5 PE=1 SV=1;tr|Q6ZQ33|Q6ZQ33_MOUSE MKIAA0857 protein (Fragment) OS=Mus musculus OX=10090 GN=Rab11fip5 PE=2 SV=1	15.95105743	15.82069302	16.06421661	15.16987514	16.00683975	15.65215111
tr|G3UZ67|G3UZ67_MOUSE Polyadenylate-binding protein-interacting protein 1 (Fragment) OS=Mus musculus OX=10090 GN=Paip1 PE=1 SV=1;tr|D3Z3J6|D3Z3J6_MOUSE Polyadenylate-binding protein-interacting protein 1 OS=Mus musculus OX=10090 GN=Paip1 PE=1 SV=1;tr|G3UY	20.08705902	20.05276108	20.08835602	19.66738319	19.80552101	19.74856758
sp|Q8CGA0|PPM1F_MOUSE Protein phosphatase 1F OS=Mus musculus OX=10090 GN=Ppm1f PE=1 SV=1	18.47016716	17.82019043	18.26524353	17.98576164	17.68324661	17.88087273
tr|S4R1E5|S4R1E5_MOUSE Glutathione peroxidase OS=Mus musculus OX=10090 GN=Gpx4 PE=1 SV=1;tr|Q3TI34|Q3TI34_MOUSE Glutathione peroxidase OS=Mus musculus OX=10090 GN=Gpx4 PE=2 SV=2;tr|Q5XJZ8|Q5XJZ8_MOUSE Glutathione peroxidase (Fragment) OS=Mus musculus OX=10	21.1604805	20.96614838	21.36598396	20.71649933	20.75990295	21.01182747
tr|Q564F4|Q564F4_MOUSE T-complex protein 1 subunit delta OS=Mus musculus OX=10090 GN=Cct4 PE=1 SV=1;tr|Q3UJZ8|Q3UJZ8_MOUSE T-complex protein 1 subunit delta OS=Mus musculus OX=10090 GN=Cct4 PE=2 SV=1;tr|Q3TII0|Q3TII0_MOUSE T-complex protein 1 subunit delta	23.81303787	23.73682594	23.7295208	23.42231369	23.29131126	23.56384468
sp|Q99JR1|SFXN1_MOUSE Sideroflexin-1 OS=Mus musculus OX=10090 GN=Sfxn1 PE=1 SV=3	24.48842621	24.39996529	24.36211205	23.99134636	24.08155251	24.17596436
sp|Q9CQ92|FIS1_MOUSE Mitochondrial fission 1 protein OS=Mus musculus OX=10090 GN=Fis1 PE=1 SV=1;tr|G3X9U9|G3X9U9_MOUSE Mitochondrial fission 1 protein OS=Mus musculus OX=10090 GN=Fis1 PE=1 SV=1	20.82663918	21.16389847	20.86045265	20.50351715	20.50562096	20.84105492
sp|P97355|SPSY_MOUSE Spermine synthase OS=Mus musculus OX=10090 GN=Sms PE=1 SV=1;tr|E9PZ58|E9PZ58_MOUSE Spermine synthase OS=Mus musculus OX=10090 GN=Sms PE=1 SV=1	18.83750534	18.71616364	18.4147892	18.63579941	17.28559875	19.04765892
tr|Q3UAX2|Q3UAX2_MOUSE Lipoprotein lipase OS=Mus musculus OX=10090 GN=Lpl PE=2 SV=1;tr|Q8C562|Q8C562_MOUSE Lipoprotein lipase OS=Mus musculus OX=10090 GN=Lpl PE=2 SV=1;tr|Q4FJQ8|Q4FJQ8_MOUSE Lipoprotein lipase OS=Mus musculus OX=10090 GN=Lpl PE=2 SV=1;tr|Q	20.481287	19.94862366	20.10635185	20.01754189	19.27528	20.2480545
tr|Q0PD66|Q0PD66_MOUSE RAB1B, member RAS oncogene family, isoform CRA_c OS=Mus musculus OX=10090 GN=Rab1b PE=1 SV=1;sp|Q9D1G1|RAB1B_MOUSE Ras-related protein Rab-1B OS=Mus musculus OX=10090 GN=Rab1b PE=1 SV=1;tr|Q3V3C2|Q3V3C2_MOUSE Uncharacterized protein	22.35904121	21.97877121	22.00605965	21.8694725	21.43556595	22.04359245
sp|Q8BJY1|PSMD5_MOUSE 26S proteasome non-ATPase regulatory subunit 5 OS=Mus musculus OX=10090 GN=Psmd5 PE=1 SV=4	23.05789757	22.78795624	22.84124756	22.68315887	22.38942719	22.62073326
tr|B1AV75|B1AV75_MOUSE RIKEN cDNA 2610301B20 gene OS=Mus musculus OX=10090 GN=2610301B20Rik PE=1 SV=1;sp|Q3UJP5|CH037_MOUSE Protein C8orf37 homolog OS=Mus musculus OX=10090 PE=1 SV=1	18.77429771	18.49466324	18.32544899	18.20389557	18.23297501	18.16430664
sp|Q9Z266|SNAPN_MOUSE SNARE-associated protein Snapin OS=Mus musculus OX=10090 GN=Snapin PE=1 SV=1;tr|V9GXI0|V9GXI0_MOUSE SNARE-associated protein Snapin OS=Mus musculus OX=10090 GN=Snapin PE=1 SV=1;tr|V9GXT7|V9GXT7_MOUSE SNARE-associated protein Snapin OS	15.98192406	15.85060501	15.83989906	15.12325573	15.79986668	15.76026249
tr|A0A1L1SRX2|A0A1L1SRX2_MOUSE AMP deaminase OS=Mus musculus OX=10090 GN=Ampd3 PE=1 SV=1;sp|O08739|AMPD3_MOUSE AMP deaminase 3 OS=Mus musculus OX=10090 GN=Ampd3 PE=1 SV=2;tr|D3YU73|D3YU73_MOUSE AMP deaminase 3 (Fragment) OS=Mus musculus OX=10090 GN=Ampd3 P	19.86678696	20.14519882	19.96444893	19.47442245	19.81285477	19.70339966
sp|Q9ERD7|TBB3_MOUSE Tubulin beta-3 chain OS=Mus musculus OX=10090 GN=Tubb3 PE=1 SV=1;tr|Q9CRT0|Q9CRT0_MOUSE Uncharacterized protein (Fragment) OS=Mus musculus OX=10090 GN=Tubb3 PE=2 SV=1	25.96013832	25.83625031	26.16104126	25.68597412	25.60031319	25.68739319
tr|Q545S0|Q545S0_MOUSE Sulfurtransferase OS=Mus musculus OX=10090 GN=Tst PE=1 SV=1;sp|P52196|THTR_MOUSE Thiosulfate sulfurtransferase OS=Mus musculus OX=10090 GN=Tst PE=1 SV=3	24.38706017	24.87996292	24.77749443	24.24167633	24.3163929	24.50696373
tr|Z4YJT3|Z4YJT3_MOUSE La-related protein 1 OS=Mus musculus OX=10090 GN=Larp1 PE=1 SV=1;sp|Q6ZQ58|LARP1_MOUSE La-related protein 1 OS=Mus musculus OX=10090 GN=Larp1 PE=1 SV=3	13.7808466	14.85296249	16.73139	14.0356741	14.86594868	15.48472786
sp|P39053|DYN1_MOUSE Dynamin-1 OS=Mus musculus OX=10090 GN=Dnm1 PE=1 SV=2	22.75741577	22.53849792	22.36207962	22.18807793	22.25890923	22.23377609
tr|D3YV13|D3YV13_MOUSE Probable E3 ubiquitin-protein ligase DTX3 OS=Mus musculus OX=10090 GN=Dtx3 PE=1 SV=1;tr|Q3UFK3|Q3UFK3_MOUSE Uncharacterized protein OS=Mus musculus OX=10090 GN=Dtx3 PE=2 SV=1;tr|E9Q3J1|E9Q3J1_MOUSE Probable E3 ubiquitin-protein ligas	17.2088623	18.39818001	17.56121826	17.20455551	17.57535934	17.41346741
tr|Q0QER9|Q0QER9_MOUSE Isocitrate dehydrogenase 1 (Fragment) OS=Mus musculus OX=10090 GN=Idh1 PE=2 SV=1;tr|Q5HZJ8|Q5HZJ8_MOUSE Isocitrate dehydrogenase [NADP] OS=Mus musculus OX=10090 GN=Idh1 PE=2 SV=1;tr|Q3TJ51|Q3TJ51_MOUSE Isocitrate dehydrogenase [NADP]	22.7680378	22.68497276	22.67962646	22.54337311	22.23726273	22.37724686
tr|Q0PD50|Q0PD50_MOUSE RAB8A, member RAS oncogene family, isoform CRA_a OS=Mus musculus OX=10090 GN=Rab8a PE=1 SV=1;tr|Q3UHW5|Q3UHW5_MOUSE Uncharacterized protein OS=Mus musculus OX=10090 GN=Rab8a PE=2 SV=1;sp|P55258|RAB8A_MOUSE Ras-related protein Rab-8A	19.23736382	19.32705879	18.83240318	18.88868332	18.7394104	18.79403114
tr|Q80XK8|Q80XK8_MOUSE Nbas protein (Fragment) OS=Mus musculus OX=10090 GN=Nbas PE=2 SV=1;tr|Q6GQV6|Q6GQV6_MOUSE Nbas protein (Fragment) OS=Mus musculus OX=10090 GN=Nbas PE=2 SV=1;tr|E9Q411|E9Q411_MOUSE Neuroblastoma-amplified sequence OS=Mus musculus OX=1	16.98759651	16.94046402	17.0186348	16.70947456	16.3616333	16.90143394
sp|P63028|TCTP_MOUSE Translationally-controlled tumor protein OS=Mus musculus OX=10090 GN=Tpt1 PE=1 SV=1	20.26476288	19.99246407	20.28465652	19.88968277	19.57998085	20.09869003
tr|D3YUC3|D3YUC3_MOUSE Cilia- and flagella-associated protein 161 (Fragment) OS=Mus musculus OX=10090 GN=Cfap161 PE=1 SV=1;tr|D3YVU5|D3YVU5_MOUSE Cilia- and flagella-associated protein 161 OS=Mus musculus OX=10090 GN=Cfap161 PE=1 SV=1;sp|Q6P8Y0|CF161_MOUSE	19.40584373	19.58882713	18.81354713	18.96870041	18.94877625	18.92082405
tr|F6VQ81|F6VQ81_MOUSE Tumor protein D54 (Fragment) OS=Mus musculus OX=10090 GN=Tpd52l2 PE=1 SV=1;tr|A2AUD5|A2AUD5_MOUSE Tumor protein D54 OS=Mus musculus OX=10090 GN=Tpd52l2 PE=1 SV=1;tr|Q8BKP1|Q8BKP1_MOUSE Tumor protein D52-like 2, isoform CRA_d OS=Mus m	21.71728706	22.95394325	21.88669968	21.93151093	21.99292374	21.66443634
tr|A0A0J9YU02|A0A0J9YU02_MOUSE 28S ribosomal protein S9, mitochondrial (Fragment) OS=Mus musculus OX=10090 GN=Mrps9 PE=1 SV=1;tr|Q5XJX8|Q5XJX8_MOUSE Mrps9 protein (Fragment) OS=Mus musculus OX=10090 GN=Mrps9 PE=2 SV=1;tr|Q3UMV5|Q3UMV5_MOUSE Uncharacterized	17.63693619	17.41897583	17.25180054	17.30362129	16.47790527	17.55793381
sp|O08553|DPYL2_MOUSE Dihydropyrimidinase-related protein 2 OS=Mus musculus OX=10090 GN=Dpysl2 PE=1 SV=2	29.42141724	28.91266823	29.51413345	28.92421341	28.99965286	28.95632172
tr|F7B227|F7B227_MOUSE Delta(3,5)-Delta(2,4)-dienoyl-CoA isomerase, mitochondrial (Fragment) OS=Mus musculus OX=10090 GN=Ech1 PE=1 SV=1;sp|O35459|ECH1_MOUSE Delta(3,5)-Delta(2,4)-dienoyl-CoA isomerase, mitochondrial OS=Mus musculus OX=10090 GN=Ech1 PE=1 SV	18.54999542	18.62456131	18.51718521	18.2559185	18.34760284	18.12346649
sp|Q91VR7|MLP3A_MOUSE Microtubule-associated proteins 1A/1B light chain 3A OS=Mus musculus OX=10090 GN=Map1lc3a PE=1 SV=1	20.7627964	21.14032555	20.66749382	20.69654655	20.2143383	20.6957283
tr|A0A140LJ98|A0A140LJ98_MOUSE Arginyl-tRNA--protein transferase 1 (Fragment) OS=Mus musculus OX=10090 GN=Ate1 PE=1 SV=1;tr|Q8BP95|Q8BP95_MOUSE Uncharacterized protein (Fragment) OS=Mus musculus OX=10090 GN=Ate1 PE=2 SV=1;tr|Q4FCQ7|Q4FCQ7_MOUSE Arginyl-tRN	19.8749733	19.97045135	19.70974922	19.41922379	19.74406242	19.42841911
sp|O70572|NSMA_MOUSE Sphingomyelin phosphodiesterase 2 OS=Mus musculus OX=10090 GN=Smpd2 PE=1 SV=1	18.35810089	18.60388184	18.48084259	17.84268761	18.56415558	18.07308388
sp|Q8QZV4|ST32C_MOUSE Serine/threonine-protein kinase 32C OS=Mus musculus OX=10090 GN=Stk32c PE=1 SV=1	16.60092926	16.75238609	16.59111595	16.31284714	16.83410454	15.84234333
tr|Q80ZU1|Q80ZU1_MOUSE WD repeat domain 68 OS=Mus musculus OX=10090 GN=Dcaf7 PE=2 SV=1;tr|Q3U3H9|Q3U3H9_MOUSE Uncharacterized protein OS=Mus musculus OX=10090 GN=Dcaf7 PE=2 SV=1;sp|P61963|DCAF7_MOUSE DDB1- and CUL4-associated factor 7 OS=Mus musculus OX=10	17.6702404	17.48388481	16.96708488	16.85505104	17.2452507	17.06845474
tr|Q3UGJ5|Q3UGJ5_MOUSE Uncharacterized protein OS=Mus musculus OX=10090 GN=Rasa3 PE=2 SV=1;sp|Q60790|RASA3_MOUSE Ras GTPase-activating protein 3 OS=Mus musculus OX=10090 GN=Rasa3 PE=1 SV=2;tr|Q8C6G4|Q8C6G4_MOUSE Uncharacterized protein OS=Mus musculus OX=1	18.07645035	18.59431076	18.12293816	17.93659019	17.74888802	18.15648842
sp|Q6NSQ9|G6PC3_MOUSE Glucose-6-phosphatase 3 OS=Mus musculus OX=10090 GN=G6pc3 PE=1 SV=1	13.34810162	15.89563274	16.07867813	13.2378149	16.40226364	14.73072338
tr|Q569Z0|Q569Z0_MOUSE Ribosomal protein L14 OS=Mus musculus OX=10090 GN=Rpl14-ps1 PE=2 SV=1;tr|Q9CWK0|Q9CWK0_MOUSE Uncharacterized protein OS=Mus musculus OX=10090 GN=Rpl14 PE=2 SV=1;sp|Q9CR57|RL14_MOUSE 60S ribosomal protein L14 OS=Mus musculus OX=10090	19.90840149	19.85296631	19.60436249	19.74506569	18.8882637	19.78115845
tr|Q3UZ27|Q3UZ27_MOUSE Uncharacterized protein OS=Mus musculus OX=10090 GN=Aldh18a1 PE=2 SV=1;tr|Q3UGW8|Q3UGW8_MOUSE Uncharacterized protein (Fragment) OS=Mus musculus OX=10090 GN=Aldh18a1 PE=2 SV=1;tr|Q3TWN8|Q3TWN8_MOUSE Delta-1-pyrroline-5-carboxylate sy	21.23128128	21.72034836	21.3763237	21.15426826	21.03283882	21.1901207
sp|Q9CQV1|TIM16_MOUSE Mitochondrial import inner membrane translocase subunit TIM16 OS=Mus musculus OX=10090 GN=Pam16 PE=1 SV=1	16.71639061	16.69245338	16.81388855	16.5553093	16.11546516	16.60232353
sp|Q9ET22|DPP2_MOUSE Dipeptidyl peptidase 2 OS=Mus musculus OX=10090 GN=Dpp7 PE=1 SV=2	17.42529869	17.77754211	17.33443642	17.81702995	16.83636284	16.93562698
tr|F6VG18|F6VG18_MOUSE Leucine zipper transcription factor-like protein 1 (Fragment) OS=Mus musculus OX=10090 GN=Lztfl1 PE=1 SV=1;tr|F6VTH5|F6VTH5_MOUSE Leucine zipper transcription factor-like protein 1 (Fragment) OS=Mus musculus OX=10090 GN=Lztfl1 PE=1 S	17.68174553	18.64219284	18.03850365	17.70315552	17.8965435	17.81633377
sp|Q7TSJ2|MAP6_MOUSE Microtubule-associated protein 6 OS=Mus musculus OX=10090 GN=Map6 PE=1 SV=2;tr|D3Z6W1|D3Z6W1_MOUSE Microtubule-associated protein 6 OS=Mus musculus OX=10090 GN=Map6 PE=1 SV=1	26.00298882	26.07502174	26.26343536	25.75944328	26.03497696	25.60554695
tr|Q3UGZ2|Q3UGZ2_MOUSE Uncharacterized protein OS=Mus musculus OX=10090 GN=Cntn2 PE=2 SV=1;tr|Q3UH39|Q3UH39_MOUSE Uncharacterized protein OS=Mus musculus OX=10090 GN=Cntn2 PE=2 SV=1;sp|Q61330|CNTN2_MOUSE Contactin-2 OS=Mus musculus OX=10090 GN=Cntn2 PE=1 S	21.63480186	20.6751194	22.18150139	21.05468369	21.45832443	21.03740692
sp|Q8R0F8|FAHD1_MOUSE Acylpyruvase FAHD1, mitochondrial OS=Mus musculus OX=10090 GN=Fahd1 PE=1 SV=2	19.16827583	19.09546089	18.86698914	18.51592445	19.04648781	18.62832832
tr|Q8CF81|Q8CF81_MOUSE ATP-dependent Clp protease proteolytic subunit OS=Mus musculus OX=10090 GN=Clpp PE=2 SV=1;tr|Q3UGW4|Q3UGW4_MOUSE ATP-dependent Clp protease proteolytic subunit (Fragment) OS=Mus musculus OX=10090 GN=Clpp PE=2 SV=1;sp|O88696|CLPP_MOUS	20.00250816	20.1386013	19.70006752	19.45165825	19.70412064	19.74603271
sp|Q8VCA8|SCRN2_MOUSE Secernin-2 OS=Mus musculus OX=10090 GN=Scrn2 PE=1 SV=1;tr|A2A709|A2A709_MOUSE Secernin-2 (Fragment) OS=Mus musculus OX=10090 GN=Scrn2 PE=1 SV=1;tr|Q91XF1|Q91XF1_MOUSE Scrn2 protein (Fragment) OS=Mus musculus OX=10090 GN=Scrn2 PE=2 SV=	18.61399841	18.91809082	19.19714928	18.36322784	18.57920074	18.84828949
tr|Q3TSU7|Q3TSU7_MOUSE Uncharacterized protein (Fragment) OS=Mus musculus OX=10090 GN=Arhgap35 PE=2 SV=1;tr|B2RTN5|B2RTN5_MOUSE Glucocorticoid receptor DNA binding factor 1 OS=Mus musculus OX=10090 GN=Arhgap35 PE=1 SV=1;sp|Q91YM2|RHG35_MOUSE Rho GTPase-act	19.62921715	19.63399506	19.49877548	19.28635025	19.09618378	19.44098091
tr|Q6XMP4|Q6XMP4_MOUSE Alanyl-tRNA synthase OS=Mus musculus OX=10090 GN=Aars PE=2 SV=1;tr|Q3UD67|Q3UD67_MOUSE Uncharacterized protein OS=Mus musculus OX=10090 GN=Aars PE=2 SV=1;sp|Q8BGQ7|SYAC_MOUSE Alanine--tRNA ligase, cytoplasmic OS=Mus musculus OX=10090	23.69412994	23.90980721	23.89933586	23.46823692	23.6065979	23.49088669
sp|Q5SWU9|ACACA_MOUSE Acetyl-CoA carboxylase 1 OS=Mus musculus OX=10090 GN=Acaca PE=1 SV=1	20.11413383	19.8977108	20.06323051	19.86270905	19.53879929	19.73626137
sp|Q8BKC5|IPO5_MOUSE Importin-5 OS=Mus musculus OX=10090 GN=Ipo5 PE=1 SV=3;tr|Q3TT04|Q3TT04_MOUSE Uncharacterized protein OS=Mus musculus OX=10090 GN=Ipo5 PE=2 SV=1;tr|Q7TN23|Q7TN23_MOUSE Ipo5 protein (Fragment) OS=Mus musculus OX=10090 GN=Ipo5 PE=2 SV=1	22.73634529	22.80463409	22.53993607	22.57810593	22.1437912	22.42371941
sp|Q9WUM5|SUCA_MOUSE Succinate--CoA ligase [ADP/GDP-forming] subunit alpha, mitochondrial OS=Mus musculus OX=10090 GN=Suclg1 PE=1 SV=4	23.27084923	23.02873421	23.25430298	22.79620361	22.72638702	23.09690666
tr|Q45TP8|Q45TP8_MOUSE CKLF-like MARVEL transmembrane domain-containing protein 5 OS=Mus musculus OX=10090 GN=Cmtm5 PE=1 SV=1;sp|Q9D6G9|CKLF5_MOUSE CKLF-like MARVEL transmembrane domain-containing protein 5 OS=Mus musculus OX=10090 GN=Cmtm5 PE=1 SV=1	13.86762714	14.93642902	15.24960041	14.80390358	15.34160614	12.97527504
tr|Q4VA29|Q4VA29_MOUSE MCG140066 OS=Mus musculus OX=10090 GN=Rtraf PE=1 SV=1;sp|Q9CQE8|RTRAF_MOUSE RNA transcription, translation and transport factor protein OS=Mus musculus OX=10090 GN=RTRAF PE=1 SV=1	21.75045967	21.74407387	21.3342514	21.3873024	20.90596962	21.60436821
sp|Q8BIW1|PRUN1_MOUSE Exopolyphosphatase PRUNE1 OS=Mus musculus OX=10090 GN=Prune1 PE=1 SV=1	21.42685509	21.21401978	21.47613335	21.12912941	20.99462318	21.0635376
tr|Q6ZPX7|Q6ZPX7_MOUSE MKIAA1101 protein (Fragment) OS=Mus musculus OX=10090 GN=mKIAA1101 PE=4 SV=1;sp|Q6P9R2|OXSR1_MOUSE Serine/threonine-protein kinase OSR1 OS=Mus musculus OX=10090 GN=Oxsr1 PE=1 SV=1	19.56824112	19.59071922	19.82771301	19.24343491	19.66875839	19.14736176
tr|Q571F9|Q571F9_MOUSE MKIAA4115 protein (Fragment) OS=Mus musculus OX=10090 GN=G3bp1 PE=2 SV=1;sp|P97855|G3BP1_MOUSE Ras GTPase-activating protein-binding protein 1 OS=Mus musculus OX=10090 GN=G3bp1 PE=1 SV=1;tr|Q3UR88|Q3UR88_MOUSE Uncharacterized protein	17.85592651	18.20205879	17.7260704	17.60310555	17.30927849	17.94572639
sp|P48678|LMNA_MOUSE Prelamin-A/C OS=Mus musculus OX=10090 GN=Lmna PE=1 SV=2;tr|D3YUF7|D3YUF7_MOUSE Prelamin-A/C (Fragment) OS=Mus musculus OX=10090 GN=Lmna PE=1 SV=1	19.66294289	19.88256073	19.51697731	19.29432869	19.88519859	18.95739365
tr|Q3UDY9|Q3UDY9_MOUSE Uncharacterized protein (Fragment) OS=Mus musculus OX=10090 GN=Snx1 PE=2 SV=1;tr|Q6NZD2|Q6NZD2_MOUSE Sorting nexin 1 OS=Mus musculus OX=10090 GN=Snx1 PE=1 SV=1;tr|Q3U4S1|Q3U4S1_MOUSE Uncharacterized protein OS=Mus musculus OX=10090 G	19.33934593	19.71552658	19.9474926	19.68707085	18.98763657	19.4039669
sp|Q8K183|PDXK_MOUSE Pyridoxal kinase OS=Mus musculus OX=10090 GN=Pdxk PE=1 SV=1	26.03170586	25.70100594	25.92580986	25.56572151	25.39045525	25.77916336
tr|Q7M703|Q7M703_MOUSE Kinesin light chain 1A OS=Mus musculus OX=10090 GN=Klc1 PE=2 SV=1;tr|Q5UE59|Q5UE59_MOUSE Kinesin light chain 1 OS=Mus musculus OX=10090 GN=Klc1 PE=1 SV=1;tr|Q7M702|Q7M702_MOUSE Kinesin light chain 1B OS=Mus musculus OX=10090 GN=Klc1	22.78787613	22.91579819	22.89541054	22.58937073	22.49607849	22.59074974
sp|Q9D394|RUFY3_MOUSE Protein RUFY3 OS=Mus musculus OX=10090 GN=Rufy3 PE=1 SV=1;tr|A0A0G2JFT8|A0A0G2JFT8_MOUSE Protein RUFY3 OS=Mus musculus OX=10090 GN=Rufy3 PE=1 SV=1	23.73943901	23.79397011	23.91362572	23.56351852	23.57510185	23.3862114
tr|A0A286YDB7|A0A286YDB7_MOUSE Translocon-associated protein subunit alpha (Fragment) OS=Mus musculus OX=10090 GN=Ssr1 PE=1 SV=1;tr|Q3TV94|Q3TV94_MOUSE Uncharacterized protein OS=Mus musculus OX=10090 GN=Ssr1 PE=2 SV=1;tr|Q52PE3|Q52PE3_MOUSE Translocon-ass	18.78222466	18.73427773	18.43787956	18.33353615	18.35126114	18.34824753
tr|Q9D6H6|Q9D6H6_MOUSE Uncharacterized protein OS=Mus musculus OX=10090 GN=Ndufb3 PE=2 SV=1;sp|Q9CQZ6|NDUB3_MOUSE NADH dehydrogenase [ubiquinone] 1 beta subcomplex subunit 3 OS=Mus musculus OX=10090 GN=Ndufb3 PE=1 SV=1	18.48156357	18.29085159	18.74280548	18.22091675	18.13226318	18.24087334
tr|B2RQE5|B2RQE5_MOUSE Syntaxin binding protein 5-like OS=Mus musculus OX=10090 GN=Stxbp5l PE=2 SV=1;tr|B7ZN50|B7ZN50_MOUSE Stxbp5l protein OS=Mus musculus OX=10090 GN=Stxbp5l PE=2 SV=1	20.23104858	20.20491791	20.69124794	20.05101967	20.34876633	19.80659294
tr|G3UXX3|G3UXX3_MOUSE Sepiapterin reductase OS=Mus musculus OX=10090 GN=Spr PE=1 SV=1;tr|Q91XH5|Q91XH5_MOUSE Sepiapterin reductase OS=Mus musculus OX=10090 GN=Spr PE=1 SV=1;sp|Q64105|SPRE_MOUSE Sepiapterin reductase OS=Mus musculus OX=10090 GN=Spr PE=1 SV	22.52638054	22.29465675	22.88258362	22.18909264	22.39128876	22.20284081
tr|Q9D8E9|Q9D8E9_MOUSE Fibroblast growth factor (Acidic) intracellular binding protein, isoform CRA_a OS=Mus musculus OX=10090 GN=Fibp PE=2 SV=1;tr|Q8K2D8|Q8K2D8_MOUSE Acidic fibroblast growth factor intracellular-binding protein OS=Mus musculus OX=10090 G	18.90832901	18.66205406	18.50567245	18.56951332	17.92395973	18.66630363
sp|Q9QZB7|ARP10_MOUSE Actin-related protein 10 OS=Mus musculus OX=10090 GN=Actr10 PE=1 SV=2	22.25199509	22.17010117	22.1739006	21.89144135	21.85721207	21.9316082
tr|Q0PD49|Q0PD49_MOUSE RAB8B, member RAS oncogene family OS=Mus musculus OX=10090 GN=Rab8b PE=1 SV=1;sp|P61028|RAB8B_MOUSE Ras-related protein Rab-8B OS=Mus musculus OX=10090 GN=Rab8b PE=1 SV=1;tr|Q8BKQ0|Q8BKQ0_MOUSE Uncharacterized protein OS=Mus musculus	21.33984566	20.92163658	20.89051247	20.65487862	20.93492317	20.64707756
sp|Q8BVI5|STX16_MOUSE Syntaxin-16 OS=Mus musculus OX=10090 GN=Stx16 PE=1 SV=3;tr|F7CJY7|F7CJY7_MOUSE Syntaxin-16 (Fragment) OS=Mus musculus OX=10090 GN=Stx16 PE=1 SV=1;tr|Q0VGN4|Q0VGN4_MOUSE Stx16 protein (Fragment) OS=Mus musculus OX=10090 GN=Stx16 PE=2 S	21.50407028	21.33150673	21.35861969	21.01660347	21.00329018	21.25990486
tr|Q5SVY2|Q5SVY2_MOUSE Peptidyl-prolyl cis-trans isomerase OS=Mus musculus OX=10090 GN=Ppia PE=1 SV=1;tr|Q3UAJ1|Q3UAJ1_MOUSE Peptidyl-prolyl cis-trans isomerase OS=Mus musculus OX=10090 GN=Ppia PE=2 SV=1;tr|Q3TE63|Q3TE63_MOUSE Peptidyl-prolyl cis-trans iso	27.2473526	27.34208488	27.358675	26.95351601	27.08992195	26.99038696
tr|Q3UUX9|Q3UUX9_MOUSE Rab GDP dissociation inhibitor OS=Mus musculus OX=10090 GN=Gdi2 PE=2 SV=1;tr|Q3UC72|Q3UC72_MOUSE Rab GDP dissociation inhibitor (Fragment) OS=Mus musculus OX=10090 GN=Gdi2 PE=2 SV=1;tr|Q3UPA3|Q3UPA3_MOUSE Rab GDP dissociation inhibit	24.62583542	24.37859154	24.6195488	24.34701157	24.04223442	24.32259941
tr|A2RSB1|A2RSB1_MOUSE Nucleosome assembly protein 1-like 4 OS=Mus musculus OX=10090 GN=Nap1l4 PE=1 SV=1;tr|B7ZNL2|B7ZNL2_MOUSE Nap1l4 protein OS=Mus musculus OX=10090 GN=Nap1l4 PE=1 SV=1;tr|Q8C1W9|Q8C1W9_MOUSE Uncharacterized protein OS=Mus musculus OX=10	20.88807106	21.44113159	20.95851135	20.67531586	20.99699211	20.70391273
tr|G3UX26|G3UX26_MOUSE Voltage-dependent anion-selective channel protein 2 OS=Mus musculus OX=10090 GN=Vdac2 PE=1 SV=1;sp|Q60930|VDAC2_MOUSE Voltage-dependent anion-selective channel protein 2 OS=Mus musculus OX=10090 GN=Vdac2 PE=1 SV=2;tr|A0A286YCR8|A0A28	25.36198807	25.32447624	25.22958946	25.03547096	24.69849396	25.27061081
sp|Q8C7K6|PCYXL_MOUSE Prenylcysteine oxidase-like OS=Mus musculus OX=10090 GN=Pcyox1l PE=1 SV=1	19.5367775	19.43721008	19.19685936	19.46284294	18.58890724	19.208498
tr|Q3UZT7|Q3UZT7_MOUSE Uncharacterized protein OS=Mus musculus OX=10090 GN=Ctnnb1 PE=2 SV=1;sp|Q02248|CTNB1_MOUSE Catenin beta-1 OS=Mus musculus OX=10090 GN=Ctnnb1 PE=1 SV=1;tr|Q80VE7|Q80VE7_MOUSE Ctnnb1 protein (Fragment) OS=Mus musculus OX=10090 GN=Ctnnb	24.87703514	24.6416893	25.00704193	24.50622559	24.49837875	24.6108017
tr|A0A087WQG1|A0A087WQG1_MOUSE Integrin-linked kinase-associated serine/threonine phosphatase 2C OS=Mus musculus OX=10090 GN=Ilkap PE=1 SV=1;tr|A0A087WPM3|A0A087WPM3_MOUSE Integrin-linked kinase-associated serine/threonine phosphatase 2C OS=Mus musculus OX	14.2388525	13.9560833	12.51196003	13.73324013	12.85640812	13.2101593
tr|Q923F9|Q923F9_MOUSE NADH dehydrogenase (Ubiquinone) Fe-S protein 4 OS=Mus musculus OX=10090 GN=Ndufs4 PE=2 SV=1;tr|E9QPX3|E9QPX3_MOUSE NADH dehydrogenase [ubiquinone] iron-sulfur protein 4, mitochondrial OS=Mus musculus OX=10090 GN=Ndufs4 PE=1 SV=1;sp|Q	21.74451828	21.43943977	21.69351006	21.37061501	21.06050873	21.54123306
tr|Q8CEH4|Q8CEH4_MOUSE Uncharacterized protein (Fragment) OS=Mus musculus OX=10090 GN=Pfdn1 PE=2 SV=1;tr|Q9CQF7|Q9CQF7_MOUSE Prefoldin 1 OS=Mus musculus OX=10090 GN=Pfdn1 PE=1 SV=1;tr|Q8R3R9|Q8R3R9_MOUSE Prefoldin 1 OS=Mus musculus OX=10090 GN=Pfdn1 PE=2 S	19.0890522	18.92933846	19.61704636	19.20803642	18.68638229	18.83591461
tr|D3YTN1|D3YTN1_MOUSE Importin subunit alpha-3 (Fragment) OS=Mus musculus OX=10090 GN=Kpna4 PE=1 SV=8;tr|Q4FJX1|Q4FJX1_MOUSE Importin subunit alpha OS=Mus musculus OX=10090 GN=Kpna4 PE=1 SV=1;tr|Q3UGH8|Q3UGH8_MOUSE Uncharacterized protein (Fragment) OS=Mu	19.6284523	19.64895248	19.32536888	19.28348351	18.9849968	19.43092918
sp|Q9R0D8|WDR54_MOUSE WD repeat-containing protein 54 OS=Mus musculus OX=10090 GN=Wdr54 PE=1 SV=1;tr|D3Z394|D3Z394_MOUSE WD repeat-containing protein 54 (Fragment) OS=Mus musculus OX=10090 GN=Wdr54 PE=1 SV=1	19.83304787	21.42341995	19.91080093	20.19175911	20.19905472	19.8735733
tr|Q80XK7|Q80XK7_MOUSE Vacuolar protein sorting 33A (Yeast) OS=Mus musculus OX=10090 GN=Vps33a PE=2 SV=1;sp|Q9D2N9|VP33A_MOUSE Vacuolar protein sorting-associated protein 33A OS=Mus musculus OX=10090 GN=Vps33a PE=1 SV=2	20.03523445	20.03886986	20.04191208	19.92646599	19.38254547	19.9042778
tr|Q9CXY0|Q9CXY0_MOUSE Uncharacterized protein OS=Mus musculus OX=10090 GN=Rala PE=2 SV=1;sp|P63321|RALA_MOUSE Ras-related protein Ral-A OS=Mus musculus OX=10090 GN=Rala PE=1 SV=1;tr|Q8CCG5|Q8CCG5_MOUSE Uncharacterized protein OS=Mus musculus OX=10090 GN=R	23.11184311	23.12389565	23.4321022	22.86915588	23.06664848	22.83217621
tr|Q8VE30|Q8VE30_MOUSE NAD(P) dependent steroid dehydrogenase-like OS=Mus musculus OX=10090 GN=Nsdhl PE=2 SV=1;tr|Q7TPY3|Q7TPY3_MOUSE NAD(P) dependent steroid dehydrogenase-like OS=Mus musculus OX=10090 GN=Nsdhl PE=2 SV=1;tr|Q3US15|Q3US15_MOUSE NAD(P) depe	13.52025032	14.61536598	14.27601624	14.73971081	13.04750729	13.72528934
tr|G5E8J2|G5E8J2_MOUSE Ankyrin 1, erythroid OS=Mus musculus OX=10090 GN=Ank1 PE=1 SV=1;tr|B7ZW98|B7ZW98_MOUSE Ank1 protein OS=Mus musculus OX=10090 GN=Ank1 PE=1 SV=1;tr|E9QNT8|E9QNT8_MOUSE Ankyrin-1 OS=Mus musculus OX=10090 GN=Ank1 PE=1 SV=1;tr|G8JL84|G8JL	21.06124687	21.23043823	21.21337318	20.59912682	20.97817039	21.0291481
tr|D0VYV6|D0VYV6_MOUSE Erythrocyte protein band 4.1-like 3 isoform B OS=Mus musculus OX=10090 GN=Epb41l3 PE=2 SV=1;sp|Q9WV92|E41L3_MOUSE Band 4.1-like protein 3 OS=Mus musculus OX=10090 GN=Epb41l3 PE=1 SV=1;tr|A7YY80|A7YY80_MOUSE 130kDa Protein 4.1B MEF ce	25.7743969	25.73099709	25.93894768	25.41389275	25.71093369	25.4210968
sp|P09528|FRIH_MOUSE Ferritin heavy chain OS=Mus musculus OX=10090 GN=Fth1 PE=1 SV=2	22.29305649	22.61308861	22.71104431	22.46772575	21.92342758	22.3283596
tr|D6RGA5|D6RGA5_MOUSE Pre-mRNA-splicing factor SPF27 OS=Mus musculus OX=10090 GN=Bcas2 PE=1 SV=1;tr|D6RHR7|D6RHR7_MOUSE Pre-mRNA-splicing factor SPF27 OS=Mus musculus OX=10090 GN=Bcas2 PE=1 SV=1;tr|Q3U5M2|Q3U5M2_MOUSE Uncharacterized protein OS=Mus muscul	15.38774395	15.27122784	13.52769375	14.62051392	13.74741459	14.92173576
sp|Q91YQ3|CSDC2_MOUSE Cold shock domain-containing protein C2 OS=Mus musculus OX=10090 GN=Csdc2 PE=1 SV=2;tr|D3YTN0|D3YTN0_MOUSE Cold shock domain-containing protein C2 (Fragment) OS=Mus musculus OX=10090 GN=Csdc2 PE=1 SV=8	18.46359634	19.68824387	18.77620697	18.6792984	18.93091393	18.42148781
tr|Q8CCP7|Q8CCP7_MOUSE Uncharacterized protein (Fragment) OS=Mus musculus OX=10090 GN=Magi1 PE=2 SV=1;tr|A0A0N4SWH0|A0A0N4SWH0_MOUSE Membrane-associated guanylate kinase, WW and PDZ domain-containing protein 1 OS=Mus musculus OX=10090 GN=Magi1 PE=1 SV=1;tr	21.15028763	22.03388405	20.86857224	20.96017265	21.31827354	20.87862206
tr|A0A140LHR4|A0A140LHR4_MOUSE Serpin H1 (Fragment) OS=Mus musculus OX=10090 GN=Serpinh1 PE=1 SV=1;tr|Q8BVU9|Q8BVU9_MOUSE Uncharacterized protein OS=Mus musculus OX=10090 GN=Serpinh1 PE=2 SV=1;tr|Q8BV87|Q8BV87_MOUSE Uncharacterized protein OS=Mus musculus	17.26718903	17.89379692	17.42946815	17.16781044	17.38541794	17.14286041
sp|Q6IRU2|TPM4_MOUSE Tropomyosin alpha-4 chain OS=Mus musculus OX=10090 GN=Tpm4 PE=1 SV=3	19.53178215	20.07014465	20.39854813	19.8301754	20.01905823	19.25799942
sp|Q921H8|THIKA_MOUSE 3-ketoacyl-CoA thiolase A, peroxisomal OS=Mus musculus OX=10090 GN=Acaa1a PE=1 SV=1;tr|H3BJZ9|H3BJZ9_MOUSE 3-ketoacyl-CoA thiolase A, peroxisomal OS=Mus musculus OX=10090 GN=Acaa1a PE=1 SV=1;tr|H3BKL5|H3BKL5_MOUSE 3-ketoacyl-CoA thiol	22.07087517	22.16960907	22.11303329	21.77898407	21.86678505	21.81457329
tr|A0A0U1RPD3|A0A0U1RPD3_MOUSE Nucleolysin TIAR OS=Mus musculus OX=10090 GN=Tial1 PE=1 SV=1;tr|Q6NVC2|Q6NVC2_MOUSE Tial1 protein (Fragment) OS=Mus musculus OX=10090 GN=Tial1 PE=2 SV=1;tr|D3Z3Y4|D3Z3Y4_MOUSE Nucleolysin TIAR OS=Mus musculus OX=10090 GN=Tial	14.62696362	14.50148582	14.23468971	13.35769081	14.66516781	14.44722271
tr|A3KML3|A3KML3_MOUSE MCG126220 OS=Mus musculus OX=10090 GN=Ywhaq PE=2 SV=1;tr|F6VW30|F6VW30_MOUSE 14-3-3 protein theta (Fragment) OS=Mus musculus OX=10090 GN=Ywhaq PE=1 SV=1;sp|P68254|1433T_MOUSE 14-3-3 protein theta OS=Mus musculus OX=10090 GN=Ywhaq PE=	24.81884956	24.64889908	24.83816147	24.41600037	24.57073402	24.4264946
tr|Q6PDZ3|Q6PDZ3_MOUSE RAB2A, member RAS oncogene family OS=Mus musculus OX=10090 GN=Rab2a PE=2 SV=1;tr|Q0PD65|Q0PD65_MOUSE RAB2, member RAS oncogene family OS=Mus musculus OX=10090 GN=Rab2a PE=1 SV=1;sp|P53994|RAB2A_MOUSE Ras-related protein Rab-2A OS=Mus	23.89892197	23.29257393	23.16564941	23.55988693	22.36371231	23.54196739
tr|H3BJ02|H3BJ02_MOUSE Syntaxin 5A OS=Mus musculus OX=10090 GN=Stx5a PE=1 SV=1;tr|H3BJE3|H3BJE3_MOUSE Syntaxin 5A (Fragment) OS=Mus musculus OX=10090 GN=Stx5a PE=1 SV=1;tr|I1E4X1|I1E4X1_MOUSE Syntaxin 5A OS=Mus musculus OX=10090 GN=Stx5a PE=1 SV=1;sp|Q8K1E	16.94581032	17.23476219	17.16958809	17.07899475	16.78343391	16.59644699
tr|A2AJ26|A2AJ26_MOUSE ATP-binding cassette sub-family A member 2 OS=Mus musculus OX=10090 GN=Abca2 PE=1 SV=1;sp|P41234|ABCA2_MOUSE ATP-binding cassette sub-family A member 2 OS=Mus musculus OX=10090 GN=Abca2 PE=1 SV=4	12.93274975	13.4379549	14.1552906	12.35666466	13.96821213	13.31220627
tr|Q3TVJ8|Q3TVJ8_MOUSE Signal sequence receptor, delta, isoform CRA_b OS=Mus musculus OX=10090 GN=Ssr4 PE=1 SV=1;tr|Q9D8L3|Q9D8L3_MOUSE Signal sequence receptor, delta OS=Mus musculus OX=10090 GN=Ssr4 PE=1 SV=1;sp|Q62186|SSRD_MOUSE Translocon-associated pr	21.61265755	21.44758797	21.34965134	21.25421906	21.04647255	21.22051239
tr|Q8C8Q3|Q8C8Q3_MOUSE Uncharacterized protein OS=Mus musculus OX=10090 PE=2 SV=1;sp|Q91WG4|ELP2_MOUSE Elongator complex protein 2 OS=Mus musculus OX=10090 GN=Elp2 PE=1 SV=1	13.26089191	16.12156677	14.85061646	13.42511177	15.04412079	14.87576294
tr|Q8C5Q5|Q8C5Q5_MOUSE Uncharacterized protein OS=Mus musculus OX=10090 GN=Cct7 PE=2 SV=1;tr|Q3UIJ0|Q3UIJ0_MOUSE Uncharacterized protein OS=Mus musculus OX=10090 GN=Cct7 PE=2 SV=1;tr|Q3TIJ7|Q3TIJ7_MOUSE Chaperonin subunit 7 (Eta), isoform CRA_a OS=Mus musc	24.17477989	24.13189888	24.17687988	23.88379097	23.8252182	23.88960648
sp|Q6P8X1|SNX6_MOUSE Sorting nexin-6 OS=Mus musculus OX=10090 GN=Snx6 PE=1 SV=2;tr|A0A1W2P701|A0A1W2P701_MOUSE Sorting nexin-6 OS=Mus musculus OX=10090 GN=Snx6 PE=1 SV=1	21.42736626	21.86671066	21.60256958	21.32470703	21.39188957	21.29531097
tr|B2RQF5|B2RQF5_MOUSE MAM domain-containing glycosylphosphatidylinositol anchor protein 2 OS=Mus musculus OX=10090 GN=Mdga2 PE=1 SV=1;tr|A0A217FL82|A0A217FL82_MOUSE MAM domain-containing glycosylphosphatidylinositol anchor protein 2 (Fragment) OS=Mus musc	18.64057732	18.29193687	18.87113571	18.3038044	18.37190056	18.2442131
tr|Q56A15|Q56A15_MOUSE Cytochrome c OS=Mus musculus OX=10090 GN=Cycs PE=1 SV=1;sp|P62897|CYC_MOUSE Cytochrome c, somatic OS=Mus musculus OX=10090 GN=Cycs PE=1 SV=2	24.96393394	24.75475883	24.9200592	24.54370308	24.2893486	24.92279434
sp|Q8CH09|SUGP2_MOUSE SURP and G-patch domain-containing protein 2 OS=Mus musculus OX=10090 GN=Sugp2 PE=1 SV=2;tr|Q80U25|Q80U25_MOUSE MKIAA0365 protein (Fragment) OS=Mus musculus OX=10090 GN=Sugp2 PE=2 SV=1	18.85022926	19.02664566	18.7045002	18.49333572	18.46437454	18.7410202
tr|D3YUX2|D3YUX2_MOUSE Multiple PDZ domain protein OS=Mus musculus OX=10090 GN=Mpdz PE=1 SV=1;tr|B2RQR2|B2RQR2_MOUSE Mpdz protein OS=Mus musculus OX=10090 GN=Mpdz PE=1 SV=1;sp|Q8VBX6|MPDZ_MOUSE Multiple PDZ domain protein OS=Mus musculus OX=10090 GN=Mpdz P	17.58864212	17.40575027	17.73902702	17.125103	17.40334129	17.32624054
tr|D3Z375|D3Z375_MOUSE Phosphoprotein-enriched in astrocytes 15A (Fragment) OS=Mus musculus OX=10090 GN=Pea15a PE=1 SV=1;sp|Q62048|PEA15_MOUSE Astrocytic phosphoprotein PEA-15 OS=Mus musculus OX=10090 GN=Pea15 PE=1 SV=1	21.79340553	21.06704903	21.2183075	20.87564278	20.84923553	21.47521019
tr|Q3V2L7|Q3V2L7_MOUSE Uncharacterized protein (Fragment) OS=Mus musculus OX=10090 GN=Ptprj PE=2 SV=1;tr|Q61373|Q61373_MOUSE Protein tyrosine phosphatase (Fragment) OS=Mus musculus OX=10090 GN=Ptprj PE=2 SV=1;tr|A2AWF8|A2AWF8_MOUSE Receptor-type tyrosine-p	16.69070816	16.7908783	17.57359505	16.54075241	16.84858894	16.7881031
tr|Q99MS2|Q99MS2_MOUSE Fetal liver ring finger protein OS=Mus musculus OX=10090 GN=Rnf41 PE=2 SV=1;sp|Q8BH75|RNF41_MOUSE E3 ubiquitin-protein ligase NRDP1 OS=Mus musculus OX=10090 GN=Rnf41 PE=1 SV=1	18.68287849	18.35125732	18.77837753	18.2221508	18.14718628	18.56606293
sp|Q9CZD3|GARS_MOUSE Glycine--tRNA ligase OS=Mus musculus OX=10090 GN=Gars PE=1 SV=1	22.82574654	23.00173759	22.84342575	22.65505791	22.51333618	22.62566566
sp|Q9CY16|RT28_MOUSE 28S ribosomal protein S28, mitochondrial OS=Mus musculus OX=10090 GN=Mrps28 PE=1 SV=1	16.99490547	16.81509018	16.56971359	16.37816238	16.18147278	16.94452667
tr|Q8C6E3|Q8C6E3_MOUSE Catalase OS=Mus musculus OX=10090 GN=Cat PE=2 SV=1;tr|Q542K4|Q542K4_MOUSE Catalase OS=Mus musculus OX=10090 GN=Cat PE=2 SV=1;tr|Q3UZE7|Q3UZE7_MOUSE Catalase OS=Mus musculus OX=10090 GN=Cat PE=2 SV=1;tr|Q3TVZ1|Q3TVZ1_MOUSE Catalase OS	21.35320854	21.77682114	21.84161949	21.27537918	21.66854095	21.1525135
sp|Q9ES97|RTN3_MOUSE Reticulon-3 OS=Mus musculus OX=10090 GN=Rtn3 PE=1 SV=2;tr|Q8C6L4|Q8C6L4_MOUSE Uncharacterized protein (Fragment) OS=Mus musculus OX=10090 GN=Rtn3 PE=2 SV=1	23.91259956	23.81650162	23.86554337	23.88957214	23.05513763	23.77580452
tr|Q9CWD1|Q9CWD1_MOUSE Uncharacterized protein OS=Mus musculus OX=10090 GN=Tmem33 PE=2 SV=1;tr|A0A0R4J1Z3|A0A0R4J1Z3_MOUSE Transmembrane protein 33 OS=Mus musculus OX=10090 GN=Tmem33 PE=1 SV=1;sp|Q9CR67|TMM33_MOUSE Transmembrane protein 33 OS=Mus musculus	19.46421432	19.92118645	19.1920681	19.68971634	18.7385807	19.27577209
tr|Q3TQP7|Q3TQP7_MOUSE Uncharacterized protein OS=Mus musculus OX=10090 GN=Acat1 PE=2 SV=1;sp|Q8QZT1|THIL_MOUSE Acetyl-CoA acetyltransferase, mitochondrial OS=Mus musculus OX=10090 GN=Acat1 PE=1 SV=1	24.45362473	24.34837151	24.46753883	24.02457809	24.05498695	24.31794167
tr|Q3V1C8|Q3V1C8_MOUSE Uncharacterized protein OS=Mus musculus OX=10090 GN=Nudt2 PE=2 SV=1;sp|P56380|AP4A_MOUSE Bis(5-nucleosyl)-tetraphosphatase [asymmetrical] OS=Mus musculus OX=10090 GN=Nudt2 PE=1 SV=3	18.4517746	18.32329369	18.66473007	18.1349411	18.22162247	18.21224022
tr|Q6P9T5|Q6P9T5_MOUSE Fhod3 protein OS=Mus musculus OX=10090 GN=Fhod3 PE=2 SV=1;sp|Q76LL6|FHOD3_MOUSE FH1/FH2 domain-containing protein 3 OS=Mus musculus OX=10090 GN=Fhod3 PE=1 SV=1	14.21047401	16.54374123	13.4756031	13.67711926	14.17795181	15.50402832
tr|B2RS27|B2RS27_MOUSE RAS protein-specific guanine nucleotide-releasing factor 1 OS=Mus musculus OX=10090 GN=Rasgrf1 PE=1 SV=1;sp|P27671|RGRF1_MOUSE Ras-specific guanine nucleotide-releasing factor 1 OS=Mus musculus OX=10090 GN=Rasgrf1 PE=1 SV=2;tr|Q3UY04	20.11260796	19.91534042	19.57669449	19.57703781	19.36824608	19.78946686
sp|Q8VHC3|SELM_MOUSE Selenoprotein M OS=Mus musculus OX=10090 GN=Selenom PE=1 SV=3	19.80028725	20.4973793	20.02922249	19.91496277	19.76924706	19.77340126
tr|Q3UHM2|Q3UHM2_MOUSE Uncharacterized protein OS=Mus musculus OX=10090 GN=Traf3 PE=2 SV=1;tr|Q3UHJ1|Q3UHJ1_MOUSE TNF receptor-associated factor 3 OS=Mus musculus OX=10090 GN=Traf3 PE=1 SV=1;sp|Q60803|TRAF3_MOUSE TNF receptor-associated factor 3 OS=Mus mus	17.60124779	17.09972	16.63370705	16.77749825	16.99886894	16.68972969
sp|Q8BWM0|PGES2_MOUSE Prostaglandin E synthase 2 OS=Mus musculus OX=10090 GN=Ptges2 PE=1 SV=3	21.13746071	21.42271233	21.07703018	20.87242126	20.75785637	21.13843346
sp|Q3UH60|DIP2B_MOUSE Disco-interacting protein 2 homolog B OS=Mus musculus OX=10090 GN=Dip2b PE=1 SV=1;tr|B2RQC7|B2RQC7_MOUSE DIP2 disco-interacting protein 2 homolog B (Drosophila) OS=Mus musculus OX=10090 GN=Dip2b PE=1 SV=1;tr|D3Z5G8|D3Z5G8_MOUSE Disco-	21.1884594	21.18855286	21.4287281	21.04824066	20.99754524	20.8929081
tr|J3QPY0|J3QPY0_MOUSE RIKEN cDNA 1600014C10 gene OS=Mus musculus OX=10090 GN=1600014C10Rik PE=1 SV=1;tr|A0A0U1RNT4|A0A0U1RNT4_MOUSE RIKEN cDNA 1600014C10 gene OS=Mus musculus OX=10090 GN=1600014C10Rik PE=1 SV=1;sp|Q8WUR0|CS012_MOUSE Protein C19orf12 homol	18.51009178	18.20766068	18.53256416	18.06557083	18.07295799	18.2453022
tr|A2AH25|A2AH25_MOUSE Rho GTPase-activating protein 1 OS=Mus musculus OX=10090 GN=Arhgap1 PE=1 SV=1;tr|Q8BQW4|Q8BQW4_MOUSE Uncharacterized protein OS=Mus musculus OX=10090 GN=Arhgap1 PE=2 SV=1;tr|Q8C5A0|Q8C5A0_MOUSE Uncharacterized protein OS=Mus musculus	24.41409492	24.35093498	24.22137451	24.15210342	23.97863007	23.98959541
sp|Q9D6F9|TBB4A_MOUSE Tubulin beta-4A chain OS=Mus musculus OX=10090 GN=Tubb4a PE=1 SV=3	29.63266754	29.42023849	29.86569405	29.27879715	29.523386	29.25149918
tr|Q71LX8|Q71LX8_MOUSE Heat shock protein 84b OS=Mus musculus OX=10090 GN=Hsp90ab1 PE=1 SV=1;sp|P11499|HS90B_MOUSE Heat shock protein HSP 90-beta OS=Mus musculus OX=10090 GN=Hsp90ab1 PE=1 SV=3	27.75531769	27.68445015	27.74423981	27.46744537	27.39844894	27.454916
tr|Q8R1E1|Q8R1E1_MOUSE Lpgat1 protein (Fragment) OS=Mus musculus OX=10090 GN=Lpgat1 PE=2 SV=1;tr|E9QL80|E9QL80_MOUSE Acyl-CoA:lysophosphatidylglycerol acyltransferase 1 OS=Mus musculus OX=10090 GN=Lpgat1 PE=1 SV=1;tr|Q6A0A4|Q6A0A4_MOUSE MKIAA0205 protein (	17.29302216	16.76376534	17.07926369	17.11223602	16.3662529	16.79542351
tr|D3Z061|D3Z061_MOUSE Ubiquitin-like modifier-activating enzyme 6 OS=Mus musculus OX=10090 GN=Uba6 PE=1 SV=1;sp|Q8C7R4|UBA6_MOUSE Ubiquitin-like modifier-activating enzyme 6 OS=Mus musculus OX=10090 GN=Uba6 PE=1 SV=1	21.41931152	21.16036224	21.39728737	21.12713242	20.76843262	21.22246742
sp|Q9DBF1|AL7A1_MOUSE Alpha-aminoadipic semialdehyde dehydrogenase OS=Mus musculus OX=10090 GN=Aldh7a1 PE=1 SV=4;tr|G3UYR8|G3UYR8_MOUSE Alpha-aminoadipic semialdehyde dehydrogenase OS=Mus musculus OX=10090 GN=Aldh7a1 PE=1 SV=1;tr|G3UY72|G3UY72_MOUSE Alpha-	21.74299812	21.79458618	22.01191902	21.34769249	21.80015945	21.54351616
tr|A0A0R4J0W6|A0A0R4J0W6_MOUSE Leucine rich repeat containing 40, isoform CRA_a OS=Mus musculus OX=10090 GN=Lrrc40 PE=1 SV=1;sp|Q9CRC8|LRC40_MOUSE Leucine-rich repeat-containing protein 40 OS=Mus musculus OX=10090 GN=Lrrc40 PE=1 SV=2	19.71218109	19.94804955	19.60569382	19.50782204	19.45996284	19.44033623
sp|Q9D0T1|NH2L1_MOUSE NHP2-like protein 1 OS=Mus musculus OX=10090 GN=Snu13 PE=1 SV=4	18.00623894	18.44208717	17.65838623	17.31525993	17.89424133	18.04021645
sp|Q8R0Y6|AL1L1_MOUSE Cytosolic 10-formyltetrahydrofolate dehydrogenase OS=Mus musculus OX=10090 GN=Aldh1l1 PE=1 SV=1;tr|Q8CIF2|Q8CIF2_MOUSE 10-formyltetrahydrofolate dehydrogenase OS=Mus musculus OX=10090 GN=Aldh1l1 PE=2 SV=1;tr|A0A0N4SW56|A0A0N4SW56_MOUS	24.10341644	24.11153221	24.25499916	23.75249672	23.96599007	23.8945961
sp|Q6GQT6|SCAP_MOUSE Sterol regulatory element-binding protein cleavage-activating protein OS=Mus musculus OX=10090 GN=Scap PE=1 SV=1	14.19567966	13.79084969	13.9622097	13.38175678	14.36131859	13.34937382
tr|Q5J7N1|Q5J7N1_MOUSE Kras protein OS=Mus musculus OX=10090 GN=Kras PE=2 SV=1;tr|Q3U2W7|Q3U2W7_MOUSE Uncharacterized protein OS=Mus musculus OX=10090 GN=Kras PE=2 SV=1;tr|Q0VDV7|Q0VDV7_MOUSE Kras protein OS=Mus musculus OX=10090 GN=Kras PE=2 SV=1;sp|P3288	22.96924973	22.97340202	22.85168839	22.58599663	22.6576519	22.69470024
sp|O35685|NUDC_MOUSE Nuclear migration protein nudC OS=Mus musculus OX=10090 GN=Nudc PE=1 SV=1	21.32761765	21.41910553	21.29768944	21.09383011	21.21535492	20.88027382
tr|A0A0R4IZW8|A0A0R4IZW8_MOUSE Calpain small subunit 1 OS=Mus musculus OX=10090 GN=Capns1 PE=1 SV=1;sp|O88456|CPNS1_MOUSE Calpain small subunit 1 OS=Mus musculus OX=10090 GN=Capns1 PE=1 SV=1;tr|A0A0R4J1C2|A0A0R4J1C2_MOUSE Calpain small subunit 1 OS=Mus mus	22.51866913	22.35823822	22.75144577	22.0868969	22.38276863	22.30399132
sp|P80316|TCPE_MOUSE T-complex protein 1 subunit epsilon OS=Mus musculus OX=10090 GN=Cct5 PE=1 SV=1	23.87586403	23.82356262	23.91890717	23.53812218	23.60426903	23.62184334
tr|Q8C1Y3|Q8C1Y3_MOUSE Uncharacterized protein OS=Mus musculus OX=10090 GN=H1f0 PE=2 SV=1;tr|Q3U4Y0|Q3U4Y0_MOUSE Uncharacterized protein OS=Mus musculus OX=10090 GN=H1f0 PE=2 SV=1;sp|P10922|H10_MOUSE Histone H1.0 OS=Mus musculus OX=10090 GN=H1f0 PE=2 SV=4	18.85175514	19.49654961	18.75832558	18.74922562	18.58991241	18.91724777
sp|Q4V9Z5|SE6L2_MOUSE Seizure 6-like protein 2 OS=Mus musculus OX=10090 GN=Sez6l2 PE=1 SV=1	21.68778038	21.63175011	21.83883476	21.34819603	21.76588821	21.19452667
tr|E0CXV1|E0CXV1_MOUSE Rap guanine nucleotide exchange factor (GEF) 1 OS=Mus musculus OX=10090 GN=Rapgef1 PE=1 SV=1;tr|Q91ZZ2|Q91ZZ2_MOUSE Guanine nucleotide exchange factor OS=Mus musculus OX=10090 GN=Rapgef1 PE=1 SV=1;tr|A1L338|A1L338_MOUSE Rapgef1 prote	18.75759888	18.49699783	19.32605934	18.55042267	18.85427856	18.32624054
tr|Q8K239|Q8K239_MOUSE Tsfm protein (Fragment) OS=Mus musculus OX=10090 GN=Tsfm PE=2 SV=1;tr|Q3TA37|Q3TA37_MOUSE Elongation factor Ts, mitochondrial OS=Mus musculus OX=10090 GN=Tsfm PE=2 SV=1;tr|A0A1S6GWJ9|A0A1S6GWJ9_MOUSE Elongation factor Ts, mitochondri	20.96895027	20.93519402	20.88665581	20.61755562	20.60266113	20.72175598
tr|Q3ULN6|Q3ULN6_MOUSE Uncharacterized protein OS=Mus musculus OX=10090 GN=Sccpdh PE=2 SV=1;sp|Q8R127|SCPDL_MOUSE Saccharopine dehydrogenase-like oxidoreductase OS=Mus musculus OX=10090 GN=Sccpdh PE=1 SV=1;tr|J3QNN5|J3QNN5_MOUSE Saccharopine dehydrogenase-	22.54389763	22.17087555	22.47893715	22.14524078	22.14770508	22.05295944
sp|Q9D172|ES1_MOUSE ES1 protein homolog, mitochondrial OS=Mus musculus OX=10090 GN=D10Jhu81e PE=1 SV=1	24.16829109	24.12891769	24.4286499	23.86299133	23.96840668	24.04770851
tr|Q3UL02|Q3UL02_MOUSE Uncharacterized protein (Fragment) OS=Mus musculus OX=10090 GN=Gspt1 PE=2 SV=1;tr|Q8BPH0|Q8BPH0_MOUSE Uncharacterized protein (Fragment) OS=Mus musculus OX=10090 GN=Gspt1 PE=2 SV=1;tr|Q8CCV1|Q8CCV1_MOUSE Uncharacterized protein OS=Mu	21.88710403	21.49418068	21.83837128	21.66010475	21.08714104	21.62624931
tr|M0QWN7|M0QWN7_MOUSE Ubiquitin-specific peptidase 35 OS=Mus musculus OX=10090 GN=Usp35 PE=1 SV=1	16.96307755	16.74997902	16.84560585	16.26748657	17.17969322	16.26744652
sp|Q99KC8|VMA5A_MOUSE von Willebrand factor A domain-containing protein 5A OS=Mus musculus OX=10090 GN=Vwa5a PE=1 SV=2	20.3109684	20.53642654	20.32473373	20.14016914	20.19493484	19.99313545
sp|Q3TFQ1|SPRY7_MOUSE SPRY domain-containing protein 7 OS=Mus musculus OX=10090 GN=Spryd7 PE=1 SV=2	21.12874222	21.00144196	21.15362167	20.77565765	20.76315308	20.90116882
tr|A0A1L1SQ76|A0A1L1SQ76_MOUSE Platelet-activating factor acetylhydrolase IB subunit beta (Fragment) OS=Mus musculus OX=10090 GN=Pafah1b2 PE=1 SV=1;tr|A0A1L1SRD0|A0A1L1SRD0_MOUSE Platelet-activating factor acetylhydrolase IB subunit beta (Fragment) OS=Mus	22.87427139	22.5902462	22.69781685	22.43352699	22.15093613	22.73539543
tr|D3YVV1|D3YVV1_MOUSE Cell cycle control protein OS=Mus musculus OX=10090 GN=Tmem30a PE=1 SV=1;sp|Q8VEK0|CC50A_MOUSE Cell cycle control protein 50A OS=Mus musculus OX=10090 GN=Tmem30a PE=1 SV=1	20.70960808	20.10215569	20.55077744	20.07411003	20.03557587	20.41052628
sp|Q91WS0|CISD1_MOUSE CDGSH iron-sulfur domain-containing protein 1 OS=Mus musculus OX=10090 GN=Cisd1 PE=1 SV=1	23.26413345	23.18122482	23.37462807	22.92293549	22.69640732	23.36024094
tr|F6YBT6|F6YBT6_MOUSE Uridine phosphorylase 1 (Fragment) OS=Mus musculus OX=10090 GN=Upp1 PE=1 SV=8;tr|E9Q5K7|E9Q5K7_MOUSE Uridine phosphorylase 1 (Fragment) OS=Mus musculus OX=10090 GN=Upp1 PE=1 SV=1;tr|Q5SUC8|Q5SUC8_MOUSE Uridine phosphorylase OS=Mus mu	15.56388187	14.28876877	14.34426785	14.86690617	14.31564903	14.17411518
tr|A2AMQ5|A2AMQ5_MOUSE Phosphatidate cytidylyltransferase OS=Mus musculus OX=10090 GN=Cds2 PE=1 SV=1;sp|Q99L43|CDS2_MOUSE Phosphatidate cytidylyltransferase 2 OS=Mus musculus OX=10090 GN=Cds2 PE=1 SV=1;tr|Q6PBC0|Q6PBC0_MOUSE Cds2 protein OS=Mus musculus OX	22.88278389	22.7676239	22.62137222	22.80703163	22.02105331	22.60349274
tr|D3YTP3|D3YTP3_MOUSE Metaxin 3 OS=Mus musculus OX=10090 GN=Mtx3 PE=1 SV=2	20.67598724	20.65445328	20.90504646	20.5866642	20.23442078	20.57776642
tr|Q58E38|Q58E38_MOUSE Sphingosine kinase 2 OS=Mus musculus OX=10090 GN=Sphk2 PE=1 SV=1;tr|Q3U912|Q3U912_MOUSE Uncharacterized protein OS=Mus musculus OX=10090 GN=Sphk2 PE=2 SV=1;sp|Q9JIA7|SPHK2_MOUSE Sphingosine kinase 2 OS=Mus musculus OX=10090 GN=Sphk2	16.35259438	16.13388824	16.78730583	16.1288662	15.87262058	16.43612671
tr|Q7M6W1|Q7M6W1_MOUSE Reticulon OS=Mus musculus OX=10090 GN=Rtn1 PE=1 SV=1;tr|A3QM89|A3QM89_MOUSE Reticulon (Fragment) OS=Mus musculus OX=10090 GN=Rtn1 PE=1 SV=1	21.7500515	21.01669884	20.9968071	21.61889267	19.84578705	21.46279335
tr|Q3USP9|Q3USP9_MOUSE Metallothionein OS=Mus musculus OX=10090 GN=Mt3 PE=1 SV=1;sp|P28184|MT3_MOUSE Metallothionein-3 OS=Mus musculus OX=10090 GN=Mt3 PE=1 SV=1	19.40039253	19.18233109	19.28260803	18.32388496	19.3885479	19.31846237
sp|Q9QYR9|ACOT2_MOUSE Acyl-coenzyme A thioesterase 2, mitochondrial OS=Mus musculus OX=10090 GN=Acot2 PE=1 SV=2;tr|A0A1Y7VMZ4|A0A1Y7VMZ4_MOUSE Acyl-coenzyme A thioesterase 3 OS=Mus musculus OX=10090 GN=Acot3 PE=1 SV=1;tr|Q91YQ6|Q91YQ6_MOUSE Acot5 protein O	20.98078156	21.43505669	21.26854134	20.70321846	21.31770515	20.83137512
tr|Q544M1|Q544M1_MOUSE Lymphocyte antigen 6 complex, locus H, isoform CRA_a OS=Mus musculus OX=10090 GN=Ly6h PE=1 SV=1;tr|Q8K356|Q8K356_MOUSE Lymphocyte antigen 6 complex, locus H OS=Mus musculus OX=10090 GN=Ly6h PE=1 SV=1;tr|Q9D1X6|Q9D1X6_MOUSE Uncharacte	25.27692986	24.1723156	24.39706612	23.7084446	24.81551933	24.4908371
tr|E9Q242|E9Q242_MOUSE Adenylosuccinate lyase OS=Mus musculus OX=10090 GN=Adsl PE=1 SV=1;tr|Q3TMB8|Q3TMB8_MOUSE Adenylosuccinate lyase OS=Mus musculus OX=10090 GN=Adsl PE=2 SV=1;sp|P54822|PUR8_MOUSE Adenylosuccinate lyase OS=Mus musculus OX=10090 GN=Adsl P	19.85239601	20.29410744	20.11944008	19.8429451	19.84534836	19.74714279
sp|Q8C0M9|ASGL1_MOUSE Isoaspartyl peptidase/L-asparaginase OS=Mus musculus OX=10090 GN=Asrgl1 PE=1 SV=1	21.87166023	21.75410271	22.29450989	21.58762169	21.80670166	21.69654846
sp|Q80VC9|CAMP3_MOUSE Calmodulin-regulated spectrin-associated protein 3 OS=Mus musculus OX=10090 GN=Camsap3 PE=1 SV=1	19.80731773	19.60910034	19.73521996	19.41264153	19.63248634	19.27733994
tr|A0A0G2JGS4|A0A0G2JGS4_MOUSE Calcium/calmodulin-dependent protein kinase type II subunit delta OS=Mus musculus OX=10090 GN=Camk2d PE=1 SV=1;sp|Q6PHZ2|KCC2D_MOUSE Calcium/calmodulin-dependent protein kinase type II subunit delta OS=Mus musculus OX=10090 G	20.68688393	19.89185333	20.05231476	19.96935654	19.52111053	20.31243515
tr|A3KMJ8|A3KMJ8_MOUSE Vbp1 protein (Fragment) OS=Mus musculus OX=10090 GN=Vbp1 PE=2 SV=1;sp|P61759|PFD3_MOUSE Prefoldin subunit 3 OS=Mus musculus OX=10090 GN=Vbp1 PE=1 SV=2	20.95950127	21.03280258	20.86429024	20.7321682	20.62652206	20.67148781
sp|P27773|PDIA3_MOUSE Protein disulfide-isomerase A3 OS=Mus musculus OX=10090 GN=Pdia3 PE=1 SV=2	24.79441643	24.98365211	24.85082436	24.56034279	24.73897934	24.50378609
tr|N0E4C0|N0E4C0_MOUSE Casein kinase II subunit beta OS=Mus musculus OX=10090 GN=Csnk2b PE=2 SV=1;tr|N0E4C5|N0E4C5_MOUSE Casein kinase II subunit beta OS=Mus musculus OX=10090 GN=Csnk2b-Ly6g5b PE=2 SV=1;sp|P67871|CSK2B_MOUSE Casein kinase II subunit beta O	20.55590439	20.22902107	20.41309357	20.42070198	19.59861183	20.35409927
tr|F6ZTG3|F6ZTG3_MOUSE Glyoxalase domain-containing protein 4 (Fragment) OS=Mus musculus OX=10090 GN=Glod4 PE=1 SV=1;tr|E9Q197|E9Q197_MOUSE Glyoxalase domain-containing protein 4 OS=Mus musculus OX=10090 GN=Glod4 PE=1 SV=1;sp|Q9CPV4|GLOD4_MOUSE Glyoxalase	22.55578613	22.45900345	22.62942123	22.19465637	22.33924294	22.28595734
tr|D3YUS7|D3YUS7_MOUSE Hydroxyacylglutathione hydrolase-like protein (Fragment) OS=Mus musculus OX=10090 GN=Haghl PE=1 SV=1;tr|D3YZU6|D3YZU6_MOUSE Hydroxyacylglutathione hydrolase-like protein OS=Mus musculus OX=10090 GN=Haghl PE=1 SV=1;sp|Q9DB32|HAGHL_MOU	19.9017601	19.50903702	19.6053009	19.47231483	19.25723648	19.46319199
sp|Q9JMH6|TRXR1_MOUSE Thioredoxin reductase 1, cytoplasmic OS=Mus musculus OX=10090 GN=Txnrd1 PE=1 SV=3;tr|Q91Y95|Q91Y95_MOUSE Thioredoxin reductase 1 (Fragment) OS=Mus musculus OX=10090 GN=Txnrd1 PE=4 SV=1	20.52142715	20.90322113	20.74218941	20.49899864	20.36536407	20.47916603
sp|Q9CPT3|NANP_MOUSE N-acylneuraminate-9-phosphatase OS=Mus musculus OX=10090 GN=Nanp PE=1 SV=1	18.67906761	18.47092438	18.33454132	18.25995636	17.90194702	18.49980927
sp|Q9R0Y5|KAD1_MOUSE Adenylate kinase isoenzyme 1 OS=Mus musculus OX=10090 GN=Ak1 PE=1 SV=1;tr|A0A0A6YXW8|A0A0A6YXW8_MOUSE Adenylate kinase isoenzyme 1 (Fragment) OS=Mus musculus OX=10090 GN=Ak1 PE=1 SV=1;tr|Z4YN97|Z4YN97_MOUSE Adenylate kinase isoenzyme 1	24.38000679	25.7068367	24.695755	24.60692978	24.68386459	24.67562485
tr|Q5M9J2|Q5M9J2_MOUSE Histidine triad nucleotide binding protein 2 OS=Mus musculus OX=10090 GN=Hint2 PE=1 SV=1;sp|Q9D0S9|HINT2_MOUSE Histidine triad nucleotide-binding protein 2, mitochondrial OS=Mus musculus OX=10090 GN=Hint2 PE=1 SV=1	22.23093033	22.49704361	22.1987915	21.91000938	22.18565369	22.01516724
sp|Q91VE0|S27A4_MOUSE Long-chain fatty acid transport protein 4 OS=Mus musculus OX=10090 GN=Slc27a4 PE=1 SV=1;tr|Q9CV67|Q9CV67_MOUSE Uncharacterized protein (Fragment) OS=Mus musculus OX=10090 GN=Slc27a4 PE=2 SV=1	20.55945587	20.30747032	20.6710453	20.28897858	20.12296677	20.31099701
tr|Q3UE99|Q3UE99_MOUSE Uncharacterized protein (Fragment) OS=Mus musculus OX=10090 GN=Lgmn PE=2 SV=1;tr|A2RTI3|A2RTI3_MOUSE Legumain OS=Mus musculus OX=10090 GN=Lgmn PE=1 SV=1;sp|O89017|LGMN_MOUSE Legumain OS=Mus musculus OX=10090 GN=Lgmn PE=1 SV=1	19.66122055	20.04084015	19.8519001	19.46153831	19.76619339	19.51261902
sp|P63213|GBG2_MOUSE Guanine nucleotide-binding protein G(I)/G(S)/G(O) subunit gamma-2 OS=Mus musculus OX=10090 GN=Gng2 PE=1 SV=2	24.7624836	23.96912193	24.27795792	24.20036697	24.13307953	23.86361885
sp|Q9DB41|GHC2_MOUSE Mitochondrial glutamate carrier 2 OS=Mus musculus OX=10090 GN=Slc25a18 PE=1 SV=4	24.57380867	24.51429367	24.58272743	24.35631943	24.20801353	24.2942276
sp|Q99LC3|NDUAA_MOUSE NADH dehydrogenase [ubiquinone] 1 alpha subcomplex subunit 10, mitochondrial OS=Mus musculus OX=10090 GN=Ndufa10 PE=1 SV=1	23.98485374	23.51304817	23.7584095	23.89092255	22.55530548	23.99853516
sp|O09131|GSTO1_MOUSE Glutathione S-transferase omega-1 OS=Mus musculus OX=10090 GN=Gsto1 PE=1 SV=2	19.25610352	19.22650719	19.00346756	18.94648552	18.93806648	18.79087257
tr|A2AHX7|A2AHX7_MOUSE Bcl-2-like protein 1 (Fragment) OS=Mus musculus OX=10090 GN=Bcl2l1 PE=1 SV=1;tr|A2AHX8|A2AHX8_MOUSE Bcl-2-like protein 1 (Fragment) OS=Mus musculus OX=10090 GN=Bcl2l1 PE=1 SV=1;tr|A2AHX9|A2AHX9_MOUSE Bcl-2-like protein 1 (Fragment) O	14.85155392	14.655406	14.29277706	14.34467793	13.83884525	14.80661964
tr|Q571M3|Q571M3_MOUSE MKIAA4018 protein (Fragment) OS=Mus musculus OX=10090 GN=Lrrc1 PE=2 SV=1;tr|Q6P9N3|Q6P9N3_MOUSE Scrib protein OS=Mus musculus OX=10090 GN=Scrib PE=2 SV=1;sp|Q80VQ1|LRRC1_MOUSE Leucine-rich repeat-containing protein 1 OS=Mus musculus	18.83781242	19.26724052	19.15369797	18.8897934	18.67115402	18.88840103
tr|A0A0A6YY29|A0A0A6YY29_MOUSE Calcyclin-binding protein (Fragment) OS=Mus musculus OX=10090 GN=Cacybp PE=1 SV=1;sp|Q9CXW3|CYBP_MOUSE Calcyclin-binding protein OS=Mus musculus OX=10090 GN=Cacybp PE=1 SV=1	21.45763779	21.70858002	21.54064941	21.29078484	21.37638474	21.23163414
tr|Q3UBN8|Q3UBN8_MOUSE Uncharacterized protein OS=Mus musculus OX=10090 GN=Bpnt1 PE=2 SV=1;sp|Q9Z0S1|BPNT1_MOUSE 3(2),5-bisphosphate nucleotidase 1 OS=Mus musculus OX=10090 GN=Bpnt1 PE=1 SV=2;tr|D3Z0E6|D3Z0E6_MOUSE 3(2),5-bisphosphate nucleotidase 1	21.46418381	21.62811852	21.70374489	21.24742126	21.31808472	21.42297554
tr|Q3U0T9|Q3U0T9_MOUSE RAB35, member RAS oncogene family OS=Mus musculus OX=10090 GN=Rab35 PE=1 SV=1;sp|Q6PHN9|RAB35_MOUSE Ras-related protein Rab-35 OS=Mus musculus OX=10090 GN=Rab35 PE=1 SV=1	22.9271431	22.41963768	22.67198372	22.4200592	22.29926682	22.49292946
tr|F7CIP8|F7CIP8_MOUSE Prenylcysteine oxidase (Fragment) OS=Mus musculus OX=10090 GN=Pcyox1 PE=1 SV=1;tr|D3Z275|D3Z275_MOUSE Prenylcysteine oxidase (Fragment) OS=Mus musculus OX=10090 GN=Pcyox1 PE=1 SV=7;tr|Q99JK4|Q99JK4_MOUSE Pcyox1 protein (Fragment) OS=	18.88282776	18.88901901	18.31512451	18.56007004	17.96970558	18.75098419
tr|Q32MD7|Q32MD7_MOUSE Regulator of G-protein signalling 10 OS=Mus musculus OX=10090 GN=Rgs10 PE=1 SV=1;sp|Q9CQE5|RGS10_MOUSE Regulator of G-protein signaling 10 OS=Mus musculus OX=10090 GN=Rgs10 PE=1 SV=1	16.652565	16.81292915	16.22232628	15.96020412	16.16507149	16.75726318
sp|Q7TPM6|FSD1_MOUSE Fibronectin type III and SPRY domain-containing protein 1 OS=Mus musculus OX=10090 GN=Fsd1 PE=1 SV=1	22.39105225	21.90063858	22.45843887	21.99782372	21.8575592	22.09023285
tr|Q6PB99|Q6PB99_MOUSE Ena-vasodilator stimulated phosphoprotein OS=Mus musculus OX=10090 GN=Evl PE=2 SV=1;tr|F8WJB9|F8WJB9_MOUSE Ena/VASP-like protein OS=Mus musculus OX=10090 GN=Evl PE=1 SV=1;tr|E9PVP4|E9PVP4_MOUSE Ena/VASP-like protein OS=Mus musculus O	17.48518372	17.63576889	17.51099777	17.02091217	17.36863518	17.43969345
sp|Q99LC5|ETFA_MOUSE Electron transfer flavoprotein subunit alpha, mitochondrial OS=Mus musculus OX=10090 GN=Etfa PE=1 SV=2	22.460989	22.64142227	22.69825172	22.15674782	22.47530174	22.36774826
tr|Q8CAD1|Q8CAD1_MOUSE Ras-binding protein DA-Raf OS=Mus musculus OX=10090 GN=Araf PE=1 SV=1;tr|B1AUN8|B1AUN8_MOUSE Serine/threonine-protein kinase A-Raf (Fragment) OS=Mus musculus OX=10090 GN=Araf PE=1 SV=1;tr|Q3UXR0|Q3UXR0_MOUSE Uncharacterized protein O	21.68474579	21.3451519	21.47188759	21.24915123	21.28123856	21.1710186
tr|A0A2I3BQ73|A0A2I3BQ73_MOUSE Phospholipase DDHD1 (Fragment) OS=Mus musculus OX=10090 GN=Ddhd1 PE=1 SV=1;tr|D6RH62|D6RH62_MOUSE Phospholipase DDHD1 OS=Mus musculus OX=10090 GN=Ddhd1 PE=1 SV=1;tr|F8WHP5|F8WHP5_MOUSE Phospholipase DDHD1 OS=Mus musculus OX=1	14.74929333	14.31302643	14.46940804	13.66065598	14.03022194	15.04133892
sp|Q8K1C0|ANGE2_MOUSE Protein angel homolog 2 OS=Mus musculus OX=10090 GN=Angel2 PE=1 SV=1	13.97324848	14.76634407	13.97264862	13.0816803	14.21235466	14.61874199
tr|Q3TB53|Q3TB53_MOUSE Uncharacterized protein OS=Mus musculus OX=10090 GN=Ppp1r16a PE=2 SV=1;sp|Q923M0|PP16A_MOUSE Protein phosphatase 1 regulatory subunit 16A OS=Mus musculus OX=10090 GN=Ppp1r16a PE=1 SV=1;tr|Q8CFW6|Q8CFW6_MOUSE Ppp1r16a protein OS=Mus m	17.66240501	17.69061852	17.95869827	17.32012177	17.54096603	17.65153313
tr|Q3UB60|Q3UB60_MOUSE Uncharacterized protein OS=Mus musculus OX=10090 GN=Ppid PE=2 SV=1;sp|Q9CR16|PPID_MOUSE Peptidyl-prolyl cis-trans isomerase D OS=Mus musculus OX=10090 GN=Ppid PE=1 SV=3;tr|Q8BMX6|Q8BMX6_MOUSE Uncharacterized protein (Fragment) OS=Mus	21.83965111	21.79339981	21.80181694	21.44002533	21.64708138	21.5515728
sp|P46660|AINX_MOUSE Alpha-internexin OS=Mus musculus OX=10090 GN=Ina PE=1 SV=3;tr|Q3UMG4|Q3UMG4_MOUSE Uncharacterized protein (Fragment) OS=Mus musculus OX=10090 GN=Ina PE=2 SV=1	26.83219337	25.35538673	27.9457283	26.46681976	26.70202255	26.16838074
tr|B0LAE4|B0LAE4_MOUSE ADP-ribosylation factor-like 6 interacting protein 1 (Fragment) OS=Mus musculus OX=10090 GN=Arl6ip1 PE=2 SV=1;tr|Q3UBA1|Q3UBA1_MOUSE Uncharacterized protein (Fragment) OS=Mus musculus OX=10090 GN=Arl6ip1 PE=2 SV=1;tr|Q3TQE3|Q3TQE3_MO	18.15955544	17.98451996	18.13949966	17.76949501	17.6428318	18.07575417
tr|Q8BWK1|Q8BWK1_MOUSE Uncharacterized protein (Fragment) OS=Mus musculus OX=10090 GN=Ccdc93 PE=2 SV=1;tr|Q8R3S9|Q8R3S9_MOUSE Ccdc93 protein (Fragment) OS=Mus musculus OX=10090 GN=Ccdc93 PE=2 SV=1;tr|Q8BUE0|Q8BUE0_MOUSE Uncharacterized protein OS=Mus muscu	17.87657738	18.31720924	18.14155006	17.9463253	17.84634781	17.74750519
sp|Q9JKC6|CEND_MOUSE Cell cycle exit and neuronal differentiation protein 1 OS=Mus musculus OX=10090 GN=Cend1 PE=1 SV=1	24.6361084	24.23493385	24.77391624	24.2732296	24.05385017	24.52415085
sp|Q9JK81|MYG1_MOUSE UPF0160 protein MYG1, mitochondrial OS=Mus musculus OX=10090 GN=Myg1 PE=1 SV=1;tr|F7A3N3|F7A3N3_MOUSE UPF0160 protein MYG1, mitochondrial (Fragment) OS=Mus musculus OX=10090 GN=Myg1 PE=1 SV=1;tr|F8WGG3|F8WGG3_MOUSE UPF0160 protein MYG1	17.43672752	18.17489052	17.44770622	17.45276833	17.35264397	17.46126175
tr|Q3TDA7|Q3TDA7_MOUSE Protein kinase C and casein kinase substrate in neurons 2, isoform CRA_a OS=Mus musculus OX=10090 GN=Pacsin2 PE=1 SV=1;sp|Q9WVE8|PACN2_MOUSE Protein kinase C and casein kinase substrate in neurons protein 2 OS=Mus musculus OX=10090 G	21.38616562	22.38062859	21.3018055	21.28594971	21.39338875	21.59785843
sp|Q06138|CAB39_MOUSE Calcium-binding protein 39 OS=Mus musculus OX=10090 GN=Cab39 PE=1 SV=2;tr|Q8K312|Q8K312_MOUSE Cab39 protein (Fragment) OS=Mus musculus OX=10090 GN=Cab39 PE=2 SV=1	21.65027046	21.46872902	21.65820694	21.3755722	20.93302727	21.67743683
tr|A2RS58|A2RS58_MOUSE V-crk sarcoma virus CT10 oncogene homolog (Avian)-like OS=Mus musculus OX=10090 GN=Crkl PE=1 SV=1;sp|P47941|CRKL_MOUSE Crk-like protein OS=Mus musculus OX=10090 GN=Crkl PE=1 SV=2	21.25066566	21.17333412	21.23350525	20.91607857	21.04303741	20.90736008
tr|A0A1C7CYV0|A0A1C7CYV0_MOUSE Plastin-3 (Fragment) OS=Mus musculus OX=10090 GN=Pls3 PE=1 SV=1;tr|Q3UJG9|Q3UJG9_MOUSE Uncharacterized protein OS=Mus musculus OX=10090 GN=Pls3 PE=2 SV=1;tr|B1AX58|B1AX58_MOUSE Plastin-3 OS=Mus musculus OX=10090 GN=Pls3 PE=1	21.57740784	21.92004967	22.32784653	21.66836929	21.93907738	21.42721939
tr|E9Q5I9|E9Q5I9_MOUSE 26S proteasome non-ATPase regulatory subunit 13 OS=Mus musculus OX=10090 GN=Psmd13 PE=1 SV=1;tr|B2RT97|B2RT97_MOUSE Proteasome (Prosome, macropain) 26S subunit, non-ATPase, 13 OS=Mus musculus OX=10090 GN=Psmd13 PE=1 SV=1;sp|Q9WVJ2|PS	22.04266739	22.07533646	22.06135368	21.966362	21.57343483	21.84903717
tr|B2RWU9|B2RWU9_MOUSE CDK5 and Abl enzyme substrate 1 OS=Mus musculus OX=10090 GN=Cables1 PE=2 SV=1;tr|Q3U148|Q3U148_MOUSE CDK5 and ABL1 enzyme substrate 1 OS=Mus musculus OX=10090 GN=Cables1 PE=1 SV=1;tr|Q3TYS6|Q3TYS6_MOUSE Uncharacterized protein OS=Mus	13.6156292	14.92238426	15.69834805	14.43003082	14.79683971	14.22809505
tr|Q5EBQ2|Q5EBQ2_MOUSE MCG7941, isoform CRA_f OS=Mus musculus OX=10090 GN=Pebp1 PE=1 SV=1;tr|Q3TGC5|Q3TGC5_MOUSE Uncharacterized protein OS=Mus musculus OX=10090 GN=Pebp1 PE=2 SV=1;sp|P70296|PEBP1_MOUSE Phosphatidylethanolamine-binding protein 1 OS=Mus mus	24.88776398	24.35565758	24.82995033	24.45878601	24.11764908	24.71571159
tr|Q3U4W5|Q3U4W5_MOUSE RAB6, member RAS oncogene family, isoform CRA_c OS=Mus musculus OX=10090 GN=Rab6a PE=2 SV=1;tr|Q0PD54|Q0PD54_MOUSE RAB6, member RAS oncogene family, isoform CRA_a OS=Mus musculus OX=10090 GN=Rab6a PE=2 SV=1;sp|P35279|RAB6A_MOUSE Ras-	25.98541832	25.78696442	25.86531639	25.88711739	25.21786308	25.75334167
tr|Q5ND42|Q5ND42_MOUSE Uncharacterized protein OS=Mus musculus OX=10090 GN=Pitpna PE=1 SV=1;tr|Q3UE53|Q3UE53_MOUSE Uncharacterized protein OS=Mus musculus OX=10090 GN=Pitpna PE=2 SV=1;tr|J3QQ30|J3QQ30_MOUSE Phosphatidylinositol transfer protein alpha isofo	23.44859314	23.18969727	23.50958443	23.1699028	22.93977547	23.25928879
tr|Q3TUD0|Q3TUD0_MOUSE Phosphodiesterase (Fragment) OS=Mus musculus OX=10090 GN=Pde4a PE=2 SV=1;tr|B2RTL2|B2RTL2_MOUSE Phosphodiesterase OS=Mus musculus OX=10090 GN=Pde4a PE=2 SV=1;sp|O89084|PDE4A_MOUSE cAMP-specific 3,5-cyclic phosphodiesterase 4A OS=Mu	18.82077789	18.89971352	18.96098709	18.79558945	18.59609222	18.5114193
tr|Q3ULW0|Q3ULW0_MOUSE GTP-binding nuclear protein Ran OS=Mus musculus OX=10090 GN=Ran PE=2 SV=1;sp|P62827|RAN_MOUSE GTP-binding nuclear protein Ran OS=Mus musculus OX=10090 GN=Ran PE=1 SV=3;tr|Q14AA6|Q14AA6_MOUSE GTP-binding nuclear protein Ran OS=Mus mus	23.86079216	23.94352913	23.8176918	23.77338028	23.30016327	23.77316856
tr|Q50HX3|Q50HX3_MOUSE RAB14 protein variant OS=Mus musculus OX=10090 GN=Rab14 PE=2 SV=1;tr|Q50HX1|Q50HX1_MOUSE RAB14 protein variant OS=Mus musculus OX=10090 GN=Rab14 PE=2 SV=1;tr|Q50HX4|Q50HX4_MOUSE RAB14 protein OS=Mus musculus OX=10090 GN=Rab14 PE=1 SV	23.10559082	22.89758301	22.95114136	23.04805374	22.12907028	23.00285339
tr|Q6DI95|Q6DI95_MOUSE Transportin 3 OS=Mus musculus OX=10090 GN=Tnpo3 PE=2 SV=1;sp|Q6P2B1|TNPO3_MOUSE Transportin-3 OS=Mus musculus OX=10090 GN=Tnpo3 PE=1 SV=1;tr|Q3UL39|Q3UL39_MOUSE Uncharacterized protein OS=Mus musculus OX=10090 GN=Tnpo3 PE=2 SV=1;tr|Q	19.49995041	19.23892593	19.5613308	19.2473774	18.99134827	19.29208946
tr|Q3V156|Q3V156_MOUSE Oxysterol-binding protein OS=Mus musculus OX=10090 GN=Osbpl1a PE=1 SV=1;sp|Q91XL9|OSBL1_MOUSE Oxysterol-binding protein-related protein 1 OS=Mus musculus OX=10090 GN=Osbpl1a PE=1 SV=2;tr|Q3UZK3|Q3UZK3_MOUSE Oxysterol-binding protein	18.85334015	18.62090111	19.1901474	18.8059082	18.42883301	18.66045189
tr|F6Y3V0|F6Y3V0_MOUSE Receptor-type tyrosine-protein phosphatase F (Fragment) OS=Mus musculus OX=10090 GN=Ptprf PE=1 SV=1;tr|F6S1X8|F6S1X8_MOUSE Receptor-type tyrosine-protein phosphatase F (Fragment) OS=Mus musculus OX=10090 GN=Ptprf PE=1 SV=1;sp|A2A8L5|	16.82959938	16.74874306	16.25289345	16.48154068	15.90825748	16.67267418
sp|Q91YJ2|SNX4_MOUSE Sorting nexin-4 OS=Mus musculus OX=10090 GN=Snx4 PE=1 SV=1;tr|Q80X54|Q80X54_MOUSE Snx4 protein OS=Mus musculus OX=10090 PE=2 SV=1	19.91061401	19.19062042	19.41892052	19.36809158	18.98550606	19.39801407
tr|Q99L75|Q99L75_MOUSE Heat shock protein 4 OS=Mus musculus OX=10090 GN=Hspa4 PE=2 SV=1;tr|Q3U2G2|Q3U2G2_MOUSE Heat shock 70 kDa protein 4 OS=Mus musculus OX=10090 GN=Hspa4 PE=1 SV=1;tr|Q571M2|Q571M2_MOUSE MKIAA4025 protein (Fragment) OS=Mus musculus OX=10	25.74072647	25.66246223	25.91698265	25.44210625	25.54056931	25.57092667
tr|Q7TQG5|Q7TQG5_MOUSE Neogenin OS=Mus musculus OX=10090 GN=Neo1 PE=1 SV=1;tr|E9QK04|E9QK04_MOUSE Neogenin OS=Mus musculus OX=10090 GN=Neo1 PE=1 SV=1;sp|P97798|NEO1_MOUSE Neogenin OS=Mus musculus OX=10090 GN=Neo1 PE=1 SV=1	21.05556488	20.89872932	20.78870392	20.71723366	20.61731339	20.64574242
sp|Q8CJ19|MICA3_MOUSE [F-actin]-monooxygenase MICAL3 OS=Mus musculus OX=10090 GN=Mical3 PE=1 SV=2;tr|A0A0N4SUZ1|A0A0N4SUZ1_MOUSE [F-actin]-monooxygenase MICAL3 (Fragment) OS=Mus musculus OX=10090 GN=Mical3 PE=1 SV=1;tr|Q5CZW8|Q5CZW8_MOUSE Mical3 protein (F	18.1536808	17.88511658	17.93623352	17.49219704	18.03712654	17.68319702
tr|Q3UE06|Q3UE06_MOUSE Uncharacterized protein OS=Mus musculus OX=10090 GN=Nploc4 PE=2 SV=1;tr|Q3UDU9|Q3UDU9_MOUSE Uncharacterized protein OS=Mus musculus OX=10090 GN=Nploc4 PE=2 SV=1;sp|P60670|NPL4_MOUSE Nuclear protein localization protein 4 homolog OS=M	15.55200863	15.76747513	15.44766712	15.35460949	15.34859276	15.3016243
tr|E9PZ88|E9PZ88_MOUSE Alpha-mannosidase 2C1 OS=Mus musculus OX=10090 GN=Man2c1 PE=1 SV=1;tr|F8WIE1|F8WIE1_MOUSE Alpha-mannosidase 2C1 OS=Mus musculus OX=10090 GN=Man2c1 PE=1 SV=1;tr|Q8BWY6|Q8BWY6_MOUSE Alpha-mannosidase OS=Mus musculus OX=10090 GN=Man2c1	20.09635544	20.27578926	20.05438042	20.00868607	19.78953934	19.86786079
sp|Q91YJ5|IF2M_MOUSE Translation initiation factor IF-2, mitochondrial OS=Mus musculus OX=10090 GN=Mtif2 PE=1 SV=2	16.00096893	15.86366272	15.60171509	15.85300636	14.77602291	16.07700729
tr|K4DI65|K4DI65_MOUSE Cold inducible RNA binding protein, isoform CRA_a OS=Mus musculus OX=10090 GN=Cirbp PE=1 SV=1;sp|P60824|CIRBP_MOUSE Cold-inducible RNA-binding protein OS=Mus musculus OX=10090 GN=Cirbp PE=1 SV=1	19.36206818	20.35959625	19.00720787	19.28689766	19.30410957	19.37760544
tr|A0A0A6YXZ1|A0A0A6YXZ1_MOUSE CLIP-associating protein 1 OS=Mus musculus OX=10090 GN=Clasp1 PE=1 SV=2;tr|J3QP81|J3QP81_MOUSE CLIP-associating protein 1 OS=Mus musculus OX=10090 GN=Clasp1 PE=1 SV=1;tr|A5D6Q8|A5D6Q8_MOUSE Clasp1 protein OS=Mus musculus OX=1	20.90822601	20.88147736	20.94924927	20.67623138	20.47036552	20.83765793
tr|Q4FZK2|Q4FZK2_MOUSE Eukaryotic translation elongation factor 1 gamma OS=Mus musculus OX=10090 GN=Eef1g PE=1 SV=1;sp|Q9D8N0|EF1G_MOUSE Elongation factor 1-gamma OS=Mus musculus OX=10090 GN=Eef1g PE=1 SV=3;tr|Q8R1N8|Q8R1N8_MOUSE Eef1g protein OS=Mus muscu	23.14156723	23.11453247	22.96297073	22.89589882	22.79417801	22.77466774
tr|Q3U8H8|Q3U8H8_MOUSE Uncharacterized protein OS=Mus musculus OX=10090 PE=2 SV=1;sp|P61971|NTF2_MOUSE Nuclear transport factor 2 OS=Mus musculus OX=10090 GN=Nutf2 PE=1 SV=1	19.69176483	19.68231773	19.82437706	19.46831131	19.46266174	19.51400185
tr|Q80X31|Q80X31_MOUSE Sodium/hydrogen exchanger OS=Mus musculus OX=10090 GN=Slc9a1 PE=2 SV=1;tr|Q3UDC9|Q3UDC9_MOUSE Sodium/hydrogen exchanger OS=Mus musculus OX=10090 GN=Slc9a1 PE=1 SV=1;tr|Q3U3A6|Q3U3A6_MOUSE Sodium/hydrogen exchanger OS=Mus musculus OX=	22.04330063	21.50999451	22.40291977	21.73012543	21.66556549	21.80710411
tr|Q5DTJ4|Q5DTJ4_MOUSE MKIAA4178 protein (Fragment) OS=Mus musculus OX=10090 GN=Prrc2a PE=2 SV=1;tr|G3UX48|G3UX48_MOUSE Protein PRRC2A OS=Mus musculus OX=10090 GN=Prrc2a PE=1 SV=1;sp|Q7TSC1|PRC2A_MOUSE Protein PRRC2A OS=Mus musculus OX=10090 GN=Prrc2a PE=1	16.37021065	16.05950928	16.44483948	15.92959785	16.22277832	15.97093582
tr|Q3UDG2|Q3UDG2_MOUSE Uncharacterized protein OS=Mus musculus OX=10090 GN=Wars PE=2 SV=1;tr|Q3U6U7|Q3U6U7_MOUSE Uncharacterized protein OS=Mus musculus OX=10090 GN=Wars PE=2 SV=1;tr|Q4FJZ4|Q4FJZ4_MOUSE Wars protein OS=Mus musculus OX=10090 GN=Wars PE=2 SV	23.11515045	23.0290451	23.1948967	22.770504	22.97962952	22.8384819
tr|A0A1Y7VLP0|A0A1Y7VLP0_MOUSE RIKEN cDNA 2010107E04 gene (Fragment) OS=Mus musculus OX=10090 GN=2010107E04Rik PE=1 SV=1;sp|P56379|68MP_MOUSE 6.8 kDa mitochondrial proteolipid OS=Mus musculus OX=10090 GN=Mp68 PE=1 SV=1	22.01621056	21.85087013	22.07095337	21.77613831	21.37462425	22.03684998
tr|Q3TW74|Q3TW74_MOUSE Uncharacterized protein OS=Mus musculus OX=10090 GN=Mthfd1 PE=2 SV=1;sp|Q922D8|C1TC_MOUSE C-1-tetrahydrofolate synthase, cytoplasmic OS=Mus musculus OX=10090 GN=Mthfd1 PE=1 SV=4;tr|Q3UZH3|Q3UZH3_MOUSE Uncharacterized protein (Fragmen	22.60184288	22.70630264	22.81620598	22.38420677	22.50342751	22.48637009
tr|Q6ZQ84|Q6ZQ84_MOUSE MKIAA0617 protein (Fragment) OS=Mus musculus OX=10090 GN=mKIAA0617 PE=3 SV=1;sp|Q9JLV5|CUL3_MOUSE Cullin-3 OS=Mus musculus OX=10090 GN=Cul3 PE=1 SV=1;tr|E9Q4T8|E9Q4T8_MOUSE Cullin-3 OS=Mus musculus OX=10090 GN=Cul3 PE=1 SV=1	22.49489784	22.24098969	22.27686119	22.11935043	21.84936714	22.29484749
sp|Q9D7N9|APMAP_MOUSE Adipocyte plasma membrane-associated protein OS=Mus musculus OX=10090 GN=Apmap PE=1 SV=1	21.31882095	21.4041729	21.18201447	21.02672195	21.07186508	21.05725479
tr|A0A1L1STF0|A0A1L1STF0_MOUSE Ubiquitin carboxyl-terminal hydrolase MINDY-2 OS=Mus musculus OX=10090 GN=Mindy2 PE=1 SV=1;sp|Q6PDI6|MINY2_MOUSE Ubiquitin carboxyl-terminal hydrolase MINDY-2 OS=Mus musculus OX=10090 GN=Mindy2 PE=1 SV=1	19.73324013	20.0312233	20.03643227	19.22298622	20.35173035	19.47728539
sp|P10852|4F2_MOUSE 4F2 cell-surface antigen heavy chain OS=Mus musculus OX=10090 GN=Slc3a2 PE=1 SV=1;tr|Q3TN39|Q3TN39_MOUSE Uncharacterized protein OS=Mus musculus OX=10090 GN=Slc3a2 PE=2 SV=1;tr|Q8BTJ9|Q8BTJ9_MOUSE Uncharacterized protein OS=Mus musculus	24.81875229	24.71812439	25.00631714	24.56707573	24.75382233	24.47563744
tr|Q3U8S5|Q3U8S5_MOUSE Uncharacterized protein OS=Mus musculus OX=10090 GN=Capn2 PE=2 SV=1;tr|Q3U3A8|Q3U3A8_MOUSE Uncharacterized protein OS=Mus musculus OX=10090 GN=Capn2 PE=2 SV=1;sp|O08529|CAN2_MOUSE Calpain-2 catalytic subunit OS=Mus musculus OX=10090	22.59707451	22.72094917	22.9043808	22.55228806	22.46004295	22.46626854
sp|Q99L04|DHRS1_MOUSE Dehydrogenase/reductase SDR family member 1 OS=Mus musculus OX=10090 GN=Dhrs1 PE=1 SV=1;tr|Q3TVU9|Q3TVU9_MOUSE Uncharacterized protein OS=Mus musculus OX=10090 GN=Dhrs1 PE=2 SV=1	23.51797295	23.62260437	23.79943275	23.35614204	23.42819786	23.41238213
tr|Q543B9|Q543B9_MOUSE Prolyl endopeptidase OS=Mus musculus OX=10090 GN=Prep PE=1 SV=1;tr|Q3TCS0|Q3TCS0_MOUSE Uncharacterized protein OS=Mus musculus OX=10090 GN=Prep PE=2 SV=1;sp|Q9QUR6|PPCE_MOUSE Prolyl endopeptidase OS=Mus musculus OX=10090 GN=Prep PE=1	20.6633606	20.75888062	20.96618462	20.66335106	20.21066856	20.77133369
tr|Q3TNH0|Q3TNH0_MOUSE Uncharacterized protein OS=Mus musculus OX=10090 GN=Tmpo PE=2 SV=1;tr|Q3UR33|Q3UR33_MOUSE Uncharacterized protein OS=Mus musculus OX=10090 GN=Tmpo PE=2 SV=1;tr|Q3U955|Q3U955_MOUSE Uncharacterized protein OS=Mus musculus OX=10090 GN=T	20.34656906	21.01959038	20.34540939	20.37978172	20.34480286	20.24416351
tr|Q3UG68|Q3UG68_MOUSE Dolichyl-diphosphooligosaccharide--protein glycosyltransferase 48 kDa subunit OS=Mus musculus OX=10090 GN=Ddost PE=2 SV=1;tr|Q3UC51|Q3UC51_MOUSE Dolichyl-diphosphooligosaccharide--protein glycosyltransferase 48 kDa subunit OS=Mus mus	20.36303139	20.47261238	20.24861526	20.1368103	20.01691055	20.1883564
tr|Q52KG9|Q52KG9_MOUSE Chaperonin containing Tcp1, subunit 6a (Zeta) OS=Mus musculus OX=10090 GN=Cct6a PE=2 SV=1;tr|Q3TW97|Q3TW97_MOUSE Uncharacterized protein OS=Mus musculus OX=10090 GN=Cct6a PE=2 SV=1;tr|Q3TIX8|Q3TIX8_MOUSE Uncharacterized protein OS=Mu	24.97600555	24.99947357	24.96271515	24.76582909	24.68985558	24.74093056
tr|Q540I4|Q540I4_MOUSE Flotillin 1 OS=Mus musculus OX=10090 GN=Flot1 PE=1 SV=1;tr|Q3TJS0|Q3TJS0_MOUSE Uncharacterized protein OS=Mus musculus OX=10090 GN=Flot1 PE=2 SV=1;sp|O08917|FLOT1_MOUSE Flotillin-1 OS=Mus musculus OX=10090 GN=Flot1 PE=1 SV=1;tr|G3UYU	23.38297844	22.76869202	23.16346359	22.94210815	22.85881805	22.77264023
sp|P50396|GDIA_MOUSE Rab GDP dissociation inhibitor alpha OS=Mus musculus OX=10090 GN=Gdi1 PE=1 SV=3	27.13084793	26.90954399	27.13879395	26.85686302	26.71369743	26.86710358
sp|A2BDX3|MOCS3_MOUSE Adenylyltransferase and sulfurtransferase MOCS3 OS=Mus musculus OX=10090 GN=Mocs3 PE=1 SV=1	16.23227119	16.81278419	16.65465927	16.47416496	16.2981739	16.18621063
sp|P33175|KIF5A_MOUSE Kinesin heavy chain isoform 5A OS=Mus musculus OX=10090 GN=Kif5a PE=1 SV=3	18.56751823	18.84884071	18.87910652	18.39333725	18.76268959	18.39833069
tr|A8IP69|A8IP69_MOUSE 14-3-3 protein gamma subtype OS=Mus musculus OX=10090 GN=Ywhag PE=1 SV=1;sp|P61982|1433G_MOUSE 14-3-3 protein gamma OS=Mus musculus OX=10090 GN=Ywhag PE=1 SV=2	25.84369087	25.29466438	25.72974014	25.22508812	25.42843246	25.47781181
tr|Q561N4|Q561N4_MOUSE MCG1032217 OS=Mus musculus OX=10090 GN=Ube2l3 PE=1 SV=1;sp|P68037|UB2L3_MOUSE Ubiquitin-conjugating enzyme E2 L3 OS=Mus musculus OX=10090 GN=Ube2l3 PE=1 SV=1	21.9719696	22.26285553	22.12260246	21.81139183	22.03583717	21.77400208
tr|H7BX22|H7BX22_MOUSE Ran-specific GTPase-activating protein OS=Mus musculus OX=10090 GN=Ranbp1 PE=1 SV=1;sp|P34022|RANG_MOUSE Ran-specific GTPase-activating protein OS=Mus musculus OX=10090 GN=Ranbp1 PE=1 SV=2;tr|Q3U6M5|Q3U6M5_MOUSE Uncharacterized prote	21.50838089	21.57470894	21.47690964	21.17579842	21.30584335	21.34781456
tr|Q3TPZ5|Q3TPZ5_MOUSE Dynactin 2 OS=Mus musculus OX=10090 GN=Dctn2 PE=1 SV=1;sp|Q99KJ8|DCTN2_MOUSE Dynactin subunit 2 OS=Mus musculus OX=10090 GN=Dctn2 PE=1 SV=3	24.70112801	24.87851143	24.90289307	24.57926559	24.66747475	24.5057106
sp|O88983|STX8_MOUSE Syntaxin-8 OS=Mus musculus OX=10090 GN=Stx8 PE=1 SV=1	15.70201015	15.87043858	16.5630188	15.53857613	16.01636314	15.8553009
sp|Q8C0E2|VP26B_MOUSE Vacuolar protein sorting-associated protein 26B OS=Mus musculus OX=10090 GN=Vps26b PE=1 SV=1	20.06920242	20.07889175	19.72873878	19.93422699	19.41179276	19.80804825
tr|A0A1B0GT92|A0A1B0GT92_MOUSE Glycogen [starch] synthase OS=Mus musculus OX=10090 GN=Gys1 PE=1 SV=1;sp|Q9Z1E4|GYS1_MOUSE Glycogen [starch] synthase, muscle OS=Mus musculus OX=10090 GN=Gys1 PE=1 SV=2	19.45960045	19.09486771	19.63478661	19.17720604	19.10648918	19.18342972
tr|B1AUA8|B1AUA8_MOUSE Histone deacetylase 6 (Fragment) OS=Mus musculus OX=10090 GN=Hdac6 PE=1 SV=1;tr|A0A1B0GX25|A0A1B0GX25_MOUSE Histone deacetylase 6 (Fragment) OS=Mus musculus OX=10090 GN=Hdac6 PE=1 SV=1;tr|Q3UG37|Q3UG37_MOUSE Uncharacterized protein (	19.4596405	19.40007591	19.20814896	19.1987133	18.78442955	19.36282349
tr|F8WHU9|F8WHU9_MOUSE Zinc finger protein ZPR1 (Fragment) OS=Mus musculus OX=10090 GN=Zpr1 PE=1 SV=1;tr|Q8C8U3|Q8C8U3_MOUSE Uncharacterized protein OS=Mus musculus OX=10090 GN=Zpr1 PE=2 SV=1;tr|Q9JJA1|Q9JJA1_MOUSE Brain cDNA, clone MNCb-6015, similar to M	18.32175255	18.72143364	18.74985504	18.41822624	18.63725281	18.01585388
sp|Q8BP47|SYNC_MOUSE Asparagine--tRNA ligase, cytoplasmic OS=Mus musculus OX=10090 GN=Nars PE=1 SV=2	21.73863411	21.98845673	21.9765625	21.53036308	21.91393089	21.5403862
tr|F8WIK0|F8WIK0_MOUSE Anamorsin OS=Mus musculus OX=10090 GN=Ciapin1 PE=1 SV=2;sp|Q8WTY4|CPIN1_MOUSE Anamorsin OS=Mus musculus OX=10090 GN=Ciapin1 PE=1 SV=1;tr|F7BWP1|F7BWP1_MOUSE Anamorsin (Fragment) OS=Mus musculus OX=10090 GN=Ciapin1 PE=1 SV=2	19.97000504	19.88611031	20.30200768	19.48627853	20.30673409	19.64693069
tr|Q80Y09|Q80Y09_MOUSE Pdcd6ip protein OS=Mus musculus OX=10090 GN=Pdcd6ip PE=2 SV=1;tr|Q6ZPS9|Q6ZPS9_MOUSE MKIAA1375 protein (Fragment) OS=Mus musculus OX=10090 GN=Pdcd6ip PE=2 SV=1;sp|Q9WU78|PDC6I_MOUSE Programmed cell death 6-interacting protein OS=Mus	22.74151802	22.6218071	22.70873451	22.39630508	22.54106331	22.41907501
sp|Q63829|COMD3_MOUSE COMM domain-containing protein 3 OS=Mus musculus OX=10090 GN=Commd3 PE=1 SV=1	19.58014488	19.22907448	20.02361107	19.51729012	19.25826454	19.34250832
tr|A0A0R4J034|A0A0R4J034_MOUSE MCG129810, isoform CRA_c OS=Mus musculus OX=10090 GN=Pdxdc1 PE=1 SV=1;sp|Q99K01|PDXD1_MOUSE Pyridoxal-dependent decarboxylase domain-containing protein 1 OS=Mus musculus OX=10090 GN=Pdxdc1 PE=1 SV=2;tr|D3YZA7|D3YZA7_MOUSE Pyr	19.40806389	19.6256485	19.64480782	19.32133865	19.41741753	19.22549057
tr|A0A087WSP0|A0A087WSP0_MOUSE Dystonin OS=Mus musculus OX=10090 GN=Dst PE=1 SV=1;tr|E9Q9X1|E9Q9X1_MOUSE Dystonin OS=Mus musculus OX=10090 GN=Dst PE=1 SV=2;tr|S4R1P5|S4R1P5_MOUSE Dystonin OS=Mus musculus OX=10090 GN=Dst PE=1 SV=1;sp|Q91ZU6|DYST_MOUSE Dysto	19.12050056	19.26384354	19.18804932	19.10964966	18.94645882	18.80281067
tr|Q6VEU5|Q6VEU5_MOUSE H+ transporting F1 ATP synthase epsilon subunit OS=Mus musculus OX=10090 GN=Atp5e PE=2 SV=1;tr|Q545F5|Q545F5_MOUSE ATP synthase, H+ transporting, mitochondrial F1 complex, epsilon subunit, isoform CRA_a OS=Mus musculus OX=10090 GN=At	22.21344566	22.01654243	22.27744484	21.98678589	21.59350777	22.21635056
sp|Q3UUI3|THEM4_MOUSE Acyl-coenzyme A thioesterase THEM4 OS=Mus musculus OX=10090 GN=Them4 PE=1 SV=1;tr|Q3USX4|Q3USX4_MOUSE Uncharacterized protein OS=Mus musculus OX=10090 GN=Them4 PE=2 SV=1	19.2292881	18.95885468	19.09263039	18.87497139	18.65576363	19.03932953
tr|B1AX95|B1AX95_MOUSE Transformation-related protein 63-regulated-like OS=Mus musculus OX=10090 GN=Tprgl PE=1 SV=1;sp|Q9DBS2|TPRGL_MOUSE Tumor protein p63-regulated gene 1-like protein OS=Mus musculus OX=10090 GN=Tprg1l PE=1 SV=1	21.84141922	21.28510857	21.55683136	21.35433578	21.03598976	21.5828476
tr|A0A0A0MQ68|A0A0A0MQ68_MOUSE Glutaryl-CoA dehydrogenase, mitochondrial OS=Mus musculus OX=10090 GN=Gcdh PE=1 SV=1;tr|Q8BVD4|Q8BVD4_MOUSE Uncharacterized protein (Fragment) OS=Mus musculus OX=10090 GN=Gcdh PE=2 SV=1;tr|A0A1S6GWJ2|A0A1S6GWJ2_MOUSE Uncharac	18.97550011	19.24727058	19.10886574	18.815979	18.99489212	18.81101799
tr|A0A1Y7VK33|A0A1Y7VK33_MOUSE NAD-dependent protein deacylase sirtuin-5, mitochondrial (Fragment) OS=Mus musculus OX=10090 GN=Sirt5 PE=1 SV=1;tr|A0A1Y7VJY8|A0A1Y7VJY8_MOUSE NAD-dependent protein deacylase sirtuin-5, mitochondrial OS=Mus musculus OX=10090	18.9859314	18.50856972	18.94871521	18.07759285	18.87259293	18.78607941
tr|A0ELI5|A0ELI5_MOUSE Uncharacterized protein OS=Mus musculus OX=10090 GN=Edc3 PE=1 SV=1;sp|Q8K2D3|EDC3_MOUSE Enhancer of mRNA-decapping protein 3 OS=Mus musculus OX=10090 GN=Edc3 PE=1 SV=1	16.93133736	16.91261864	16.6633625	16.51493454	16.48114014	16.80463791
tr|Q66L71|Q66L71_MOUSE Dip2a protein (Fragment) OS=Mus musculus OX=10090 GN=Dip2a PE=2 SV=1;tr|F8WI56|F8WI56_MOUSE Disco-interacting protein 2 homolog A OS=Mus musculus OX=10090 GN=Dip2a PE=1 SV=1;tr|D3Z7D3|D3Z7D3_MOUSE Disco-interacting protein 2 homolog	19.76424026	19.37373734	19.86481857	19.64252663	19.14803886	19.50728416
sp|P97807|FUMH_MOUSE Fumarate hydratase, mitochondrial OS=Mus musculus OX=10090 GN=Fh PE=1 SV=3	24.29452896	24.20030975	24.36388969	23.99689102	23.97252464	24.18455505
sp|P57759|ERP29_MOUSE Endoplasmic reticulum resident protein 29 OS=Mus musculus OX=10090 GN=Erp29 PE=1 SV=2	21.97781563	21.95977402	21.70093727	21.55609322	21.85425186	21.52363968
tr|Q8C027|Q8C027_MOUSE Uncharacterized protein OS=Mus musculus OX=10090 GN=Vps11 PE=2 SV=1;sp|Q91W86|VPS11_MOUSE Vacuolar protein sorting-associated protein 11 homolog OS=Mus musculus OX=10090 GN=Vps11 PE=1 SV=3	20.68388939	20.82737923	20.68081856	20.427248	20.63323784	20.42785454
tr|A0A0N4SVQ1|A0A0N4SVQ1_MOUSE Cytochrome c oxidase subunit NDUFA4 OS=Mus musculus OX=10090 GN=Ndufa4 PE=1 SV=1;sp|Q62425|NDUA4_MOUSE Cytochrome c oxidase subunit NDUFA4 OS=Mus musculus OX=10090 GN=Ndufa4 PE=1 SV=2	23.92460823	23.6285038	23.79513168	23.72417259	23.00499916	23.91790199
tr|Q3TL79|Q3TL79_MOUSE Uncharacterized protein OS=Mus musculus OX=10090 GN=Ahsa1 PE=2 SV=1;sp|Q8BK64|AHSA1_MOUSE Activator of 90 kDa heat shock protein ATPase homolog 1 OS=Mus musculus OX=10090 GN=Ahsa1 PE=1 SV=2	23.8451767	23.6967392	24.00295448	23.59386635	23.69497299	23.55593872
sp|Q5SVR0|TBC9B_MOUSE TBC1 domain family member 9B OS=Mus musculus OX=10090 GN=Tbc1d9b PE=1 SV=1	16.62084961	17.12001991	16.91672516	16.51015282	16.52233315	16.92772484
tr|A2A6E1|A2A6E1_MOUSE CDK5 regulatory subunit-associated protein 3 (Fragment) OS=Mus musculus OX=10090 GN=Cdk5rap3 PE=1 SV=1;tr|A2A6D9|A2A6D9_MOUSE CDK5 regulatory subunit-associated protein 3 (Fragment) OS=Mus musculus OX=10090 GN=Cdk5rap3 PE=1 SV=1;tr|B	18.15605354	18.15114021	18.15402603	17.54936981	18.31323814	17.90135193
tr|Q3UKA1|Q3UKA1_MOUSE Uncharacterized protein OS=Mus musculus OX=10090 GN=Dnajc3 PE=2 SV=1;tr|Q3UFV9|Q3UFV9_MOUSE DnaJ (Hsp40) homolog, subfamily C, member 3 OS=Mus musculus OX=10090 GN=Dnajc3 PE=1 SV=1;sp|Q91YW3|DNJC3_MOUSE DnaJ homolog subfamily C membe	18.46343613	18.66951752	18.4977417	18.37444305	18.39378357	18.16559219
tr|D3YUQ5|D3YUQ5_MOUSE Gene model 440, (NCBI) OS=Mus musculus OX=10090 GN=Rundc3b PE=1 SV=1;sp|Q6PDC0|RUN3B_MOUSE RUN domain-containing protein 3B OS=Mus musculus OX=10090 GN=Rundc3b PE=1 SV=1	19.66381264	19.1758709	19.55779266	19.3002224	19.12118721	19.27943802
sp|Q8C729|F126B_MOUSE Protein FAM126B OS=Mus musculus OX=10090 GN=Fam126b PE=1 SV=1;tr|E0CZ67|E0CZ67_MOUSE Protein FAM126B (Fragment) OS=Mus musculus OX=10090 GN=Fam126b PE=1 SV=8;tr|A0A087WSI2|A0A087WSI2_MOUSE Protein FAM126B OS=Mus musculus OX=10090 GN=F	19.85569954	19.26394844	19.82879829	19.44280624	19.52463913	19.28481102
sp|P63141|KCNA2_MOUSE Potassium voltage-gated channel subfamily A member 2 OS=Mus musculus OX=10090 GN=Kcna2 PE=1 SV=1;tr|Q3TZ64|Q3TZ64_MOUSE Uncharacterized protein (Fragment) OS=Mus musculus OX=10090 GN=Kcna1 PE=2 SV=1;tr|Q8CA58|Q8CA58_MOUSE Uncharacteri	21.59295273	20.97953415	21.68014526	21.42231369	20.92831802	21.20724869
sp|Q8K0X8|FEZ1_MOUSE Fasciculation and elongation protein zeta-1 OS=Mus musculus OX=10090 GN=Fez1 PE=1 SV=2;tr|F6TRI8|F6TRI8_MOUSE Fasciculation and elongation protein zeta-1 (Fragment) OS=Mus musculus OX=10090 GN=Fez1 PE=4 SV=1	17.11146164	17.45673943	17.73000145	17.48769188	17.00377846	17.11324883
tr|Q3UJN2|Q3UJN2_MOUSE RuvB-like helicase OS=Mus musculus OX=10090 GN=Ruvbl1 PE=2 SV=1;tr|Q3U1C2|Q3U1C2_MOUSE RuvB-like helicase OS=Mus musculus OX=10090 GN=Ruvbl1 PE=1 SV=1;sp|P60122|RUVB1_MOUSE RuvB-like 1 OS=Mus musculus OX=10090 GN=Ruvbl1 PE=1 SV=1	21.26401901	21.21258736	20.9948082	20.92354393	20.89694977	20.95819473
tr|Q3UJP4|Q3UJP4_MOUSE T-complex protein 1 subunit gamma OS=Mus musculus OX=10090 GN=Cct3 PE=2 SV=1;tr|Q3U4U6|Q3U4U6_MOUSE T-complex protein 1 subunit gamma OS=Mus musculus OX=10090 GN=Cct3 PE=1 SV=1;sp|P80318|TCPG_MOUSE T-complex protein 1 subunit gamma O	25.10980606	25.11377525	25.11863899	24.86618233	24.94982719	24.83382797
tr|Q8BK37|Q8BK37_MOUSE Uncharacterized protein OS=Mus musculus OX=10090 GN=Prpsap2 PE=2 SV=1;tr|Q5SWZ0|Q5SWZ0_MOUSE Prpsap2 protein OS=Mus musculus OX=10090 GN=Prpsap2 PE=1 SV=1;sp|Q8R574|KPRB_MOUSE Phosphoribosyl pyrophosphate synthase-associated protein	21.40976334	21.25961876	21.1497345	21.18362045	20.78351402	21.16001129
tr|Q3TND1|Q3TND1_MOUSE Peptidylprolyl isomerase OS=Mus musculus OX=10090 GN=Fkbp2 PE=1 SV=1;sp|P45878|FKBP2_MOUSE Peptidyl-prolyl cis-trans isomerase FKBP2 OS=Mus musculus OX=10090 GN=Fkbp2 PE=1 SV=1	22.3996563	22.39402962	22.54845047	22.16719055	22.46789169	22.01540184
tr|B2RUR3|B2RUR3_MOUSE ATP-binding cassette, sub-family B (MDR/TAP), member 1B OS=Mus musculus OX=10090 GN=Abcb1b PE=1 SV=1;sp|P21447|MDR1A_MOUSE Multidrug resistance protein 1A OS=Mus musculus OX=10090 GN=Abcb1a PE=1 SV=3;sp|P06795|MDR1B_MOUSE Multidrug r	18.371521	18.56871414	18.57475471	18.16246033	18.27954102	18.38186646
tr|D3Z6W5|D3Z6W5_MOUSE TMEM9 domain family, member B, isoform CRA_a OS=Mus musculus OX=10090 GN=Tmem9b PE=1 SV=1;tr|Q3UI08|Q3UI08_MOUSE Uncharacterized protein OS=Mus musculus OX=10090 GN=Tmem9b PE=2 SV=1;sp|Q9JJR8|TMM9B_MOUSE Transmembrane protein 9B OS=M	19.92435074	19.27628708	19.88967133	19.2891674	19.52743912	19.58274651
sp|Q8K2H2|OTU6B_MOUSE Deubiquitinase OTUD6B OS=Mus musculus OX=10090 GN=Otud6b PE=1 SV=1	16.0098114	15.43149567	13.62055683	15.28591824	15.11598969	13.96926308
tr|Q3U297|Q3U297_MOUSE Zyg-11 homolog B (C. elegans)-like OS=Mus musculus OX=10090 GN=Zer1 PE=2 SV=1;sp|Q80ZJ6|ZER1_MOUSE Protein zer-1 homolog OS=Mus musculus OX=10090 GN=Zer1 PE=1 SV=1	17.17650414	17.05312729	17.21997833	17.43596458	16.32193184	17.00205231
tr|Q8BQV8|Q8BQV8_MOUSE Sulfotransferase OS=Mus musculus OX=10090 GN=Sult4a1 PE=2 SV=1;sp|P63046|ST4A1_MOUSE Sulfotransferase 4A1 OS=Mus musculus OX=10090 GN=Sult4a1 PE=1 SV=1	23.25188065	23.06782341	23.41838646	23.05767822	22.92045593	23.07031441
tr|Q8C5E7|Q8C5E7_MOUSE Sorting nexin OS=Mus musculus OX=10090 GN=Snx5 PE=2 SV=1;tr|Q3TJN6|Q3TJN6_MOUSE Sorting nexin OS=Mus musculus OX=10090 GN=Snx5 PE=2 SV=1;sp|Q9D8U8|SNX5_MOUSE Sorting nexin-5 OS=Mus musculus OX=10090 GN=Snx5 PE=1 SV=1	19.67894745	19.49832153	19.73807144	19.29516602	19.40191078	19.52874184
sp|P0C7M9|CLC2L_MOUSE C-type lectin domain family 2 member L OS=Mus musculus OX=10090 GN=Clec2l PE=1 SV=1	18.57913208	17.72051239	19.15480232	18.3751564	17.79201508	18.59838486
tr|Q5DTP6|Q5DTP6_MOUSE MKIAA4076 protein (Fragment) OS=Mus musculus OX=10090 GN=Plppr3 PE=2 SV=1;tr|A0A0R3P9D0|A0A0R3P9D0_MOUSE Phospholipid phosphatase-related protein type 3 OS=Mus musculus OX=10090 GN=Plppr3 PE=1 SV=1;sp|Q7TPB0|PLPR3_MOUSE Phospholipid	22.28260231	22.01023102	21.50240326	21.62922287	21.63876152	21.83861542
tr|Q3UGC5|Q3UGC5_MOUSE Uncharacterized protein OS=Mus musculus OX=10090 GN=Bcl2l13 PE=2 SV=1;tr|Q3TNR7|Q3TNR7_MOUSE Uncharacterized protein OS=Mus musculus OX=10090 GN=Bcl2l13 PE=2 SV=1;sp|P59017|B2L13_MOUSE Bcl-2-like protein 13 OS=Mus musculus OX=10090 G	20.44263268	20.60639954	20.50726318	20.39948273	20.13137245	20.33937263
tr|Q3TRJ1|Q3TRJ1_MOUSE Vacuolar protein sorting-associated protein 35 OS=Mus musculus OX=10090 GN=Vps35 PE=1 SV=1;tr|Q3TKU6|Q3TKU6_MOUSE Vacuolar protein sorting-associated protein 35 OS=Mus musculus OX=10090 GN=Vps35 PE=2 SV=1;sp|Q9EQH3|VPS35_MOUSE Vacuol	24.38080025	24.23291397	24.25447655	24.16530228	23.83892822	24.17848396
tr|Q3U8N1|Q3U8N1_MOUSE Uncharacterized protein OS=Mus musculus OX=10090 GN=Sars PE=2 SV=1;tr|Q3U6F6|Q3U6F6_MOUSE Uncharacterized protein OS=Mus musculus OX=10090 GN=Sars PE=2 SV=1;tr|Q8C483|Q8C483_MOUSE Serine--tRNA ligase, cytoplasmic OS=Mus musculus OX=1	23.45801353	23.71143532	23.8514576	23.36728477	23.5477581	23.42091942
sp|Q80T41|GABR2_MOUSE Gamma-aminobutyric acid type B receptor subunit 2 OS=Mus musculus OX=10090 GN=Gabbr2 PE=1 SV=2	20.17998123	20.22509956	21.08143234	20.27346802	20.7118721	19.81818771
sp|Q60520|SIN3A_MOUSE Paired amphipathic helix protein Sin3a OS=Mus musculus OX=10090 GN=Sin3a PE=1 SV=3	15.19117451	15.76010704	14.93416309	15.17505264	14.32822704	15.70074654
tr|D2KHZ9|D2KHZ9_MOUSE Glyceraldehyde-3-phosphate dehydrogenase OS=Mus musculus OX=10090 GN=GAPDH PE=2 SV=1;tr|A0A0A0MQF6|A0A0A0MQF6_MOUSE Glyceraldehyde-3-phosphate dehydrogenase OS=Mus musculus OX=10090 GN=Gapdh PE=1 SV=1;sp|P16858|G3P_MOUSE Glyceraldehy	27.90816116	27.70856285	28.08217812	27.670578	27.48423576	27.86290169
tr|Q3TIV9|Q3TIV9_MOUSE AP complex subunit sigma OS=Mus musculus OX=10090 GN=Ap1s2 PE=1 SV=1;tr|Q8BLQ6|Q8BLQ6_MOUSE AP complex subunit sigma OS=Mus musculus OX=10090 GN=Ap1s2 PE=2 SV=1;sp|Q9DB50|AP1S2_MOUSE AP-1 complex subunit sigma-2 OS=Mus musculus OX=10	21.13539696	21.05277634	20.81084251	20.60798264	20.84590912	20.86606979
tr|Q7TMG2|Q7TMG2_MOUSE Snrnp200 protein (Fragment) OS=Mus musculus OX=10090 GN=Snrnp200 PE=2 SV=1;sp|Q6P4T2|U520_MOUSE U5 small nuclear ribonucleoprotein 200 kDa helicase OS=Mus musculus OX=10090 GN=Snrnp200 PE=1 SV=1	16.32676315	16.51283646	16.50524139	16.35042572	15.66754913	16.64996529
tr|Q3TEL0|Q3TEL0_MOUSE Uncharacterized protein OS=Mus musculus OX=10090 GN=Ppt1 PE=2 SV=1;tr|Q3UB92|Q3UB92_MOUSE Uncharacterized protein OS=Mus musculus OX=10090 GN=Ppt1 PE=2 SV=1;tr|Q3U6W3|Q3U6W3_MOUSE Uncharacterized protein OS=Mus musculus OX=10090 GN=P	19.42137909	19.76777649	19.66412163	19.289505	19.5114212	19.37587929
tr|Q5EBQ0|Q5EBQ0_MOUSE Voltage-dependent anion channel 3 OS=Mus musculus OX=10090 GN=Vdac3 PE=2 SV=1;tr|Q3TX38|Q3TX38_MOUSE Uncharacterized protein OS=Mus musculus OX=10090 GN=Vdac3 PE=1 SV=1;tr|Q3TTN3|Q3TTN3_MOUSE Uncharacterized protein OS=Mus musculus O	23.96622467	23.58194351	23.5175972	23.44243622	23.15806198	23.78987885
tr|F6VXN4|F6VXN4_MOUSE TSC22 domain family protein 4 (Fragment) OS=Mus musculus OX=10090 GN=Tsc22d4 PE=1 SV=1;tr|D3YZZ4|D3YZZ4_MOUSE TSC22 domain family protein 4 OS=Mus musculus OX=10090 GN=Tsc22d4 PE=1 SV=1;tr|Q8BYC5|Q8BYC5_MOUSE Uncharacterized protein	18.13996124	18.54174232	18.24211311	17.94034386	18.33861542	17.96974182
tr|Q8BZP5|Q8BZP5_MOUSE Uncharacterized protein OS=Mus musculus OX=10090 PE=2 SV=1;sp|Q8BYZ1|ABI3_MOUSE ABI gene family member 3 OS=Mus musculus OX=10090 GN=Abi3 PE=1 SV=3	15.06730747	14.19824314	14.95429516	14.38317776	15.5302372	13.63237953
sp|Q3UDE2|TTL12_MOUSE Tubulin--tyrosine ligase-like protein 12 OS=Mus musculus OX=10090 GN=Ttll12 PE=1 SV=1	20.76619911	21.25412178	20.96414185	20.74653435	20.77461433	20.79023552
sp|P68040|RACK1_MOUSE Receptor of activated protein C kinase 1 OS=Mus musculus OX=10090 GN=Rack1 PE=1 SV=3	22.82593918	22.65563393	22.49411201	22.71956062	21.91827202	22.66527367
sp|Q8BH95|ECHM_MOUSE Enoyl-CoA hydratase, mitochondrial OS=Mus musculus OX=10090 GN=Echs1 PE=1 SV=1	22.65713501	22.85104561	22.72558403	22.47342491	22.48697662	22.60155487
sp|O35445|RNF5_MOUSE E3 ubiquitin-protein ligase RNF5 OS=Mus musculus OX=10090 GN=Rnf5 PE=1 SV=1	15.1633234	15.12308121	15.08503914	15.5006237	14.05048275	15.15053463
tr|Q8BWV2|Q8BWV2_MOUSE Uncharacterized protein OS=Mus musculus OX=10090 GN=Vps16 PE=2 SV=1;tr|G3X8X7|G3X8X7_MOUSE Vacuolar protein sorting 16 (Yeast) OS=Mus musculus OX=10090 GN=Vps16 PE=1 SV=1;sp|Q920Q4|VPS16_MOUSE Vacuolar protein sorting-associated prot	17.874897	18.11254311	18.08083534	17.85364342	17.65007401	17.89540291
tr|A2A6Q3|A2A6Q3_MOUSE Cdc42 effector protein 4 (Fragment) OS=Mus musculus OX=10090 GN=Cdc42ep4 PE=1 SV=1;tr|A2A6Q2|A2A6Q2_MOUSE Cdc42 effector protein 4 (Fragment) OS=Mus musculus OX=10090 GN=Cdc42ep4 PE=1 SV=8;tr|Q3TH99|Q3TH99_MOUSE Uncharacterized prote	19.09969711	19.41351891	19.51878738	19.08627892	19.18593597	19.09099007
sp|Q8BW75|AOFB_MOUSE Amine oxidase [flavin-containing] B OS=Mus musculus OX=10090 GN=Maob PE=1 SV=4;tr|E9Q3X6|E9Q3X6_MOUSE Amine oxidase OS=Mus musculus OX=10090 GN=Maob PE=1 SV=1	22.7130127	22.30523109	23.13182259	22.49376488	22.21315002	22.77477837
tr|A0A1L1STE6|A0A1L1STE6_MOUSE Isocitrate dehydrogenase [NAD] subunit, mitochondrial OS=Mus musculus OX=10090 GN=Idh3a PE=1 SV=1;sp|Q9D6R2|IDH3A_MOUSE Isocitrate dehydrogenase [NAD] subunit alpha, mitochondrial OS=Mus musculus OX=10090 GN=Idh3a PE=1 SV=1	26.68618965	26.52428627	26.76656532	26.26447105	26.42258835	26.62287712
tr|Q790Y8|Q790Y8_MOUSE Glucose-6-phosphate 1-dehydrogenase OS=Mus musculus OX=10090 GN=G6pdx PE=1 SV=1;sp|Q00612|G6PD1_MOUSE Glucose-6-phosphate 1-dehydrogenase X OS=Mus musculus OX=10090 GN=G6pdx PE=1 SV=3;tr|Q3TNL1|Q3TNL1_MOUSE Glucose-6-phosphate 1-dehy	22.23435593	22.62157631	22.51588631	22.28594971	21.94726753	22.47240639
tr|Q8BWW3|Q8BWW3_MOUSE Phosphoacetylglucosamine mutase OS=Mus musculus OX=10090 GN=Pgm3 PE=1 SV=1;tr|Q3U5N1|Q3U5N1_MOUSE Uncharacterized protein (Fragment) OS=Mus musculus OX=10090 GN=Pgm3 PE=2 SV=1;tr|Q8BZ65|Q8BZ65_MOUSE Phosphoacetylglucosamine mutase OS	21.78488541	21.91384506	21.9313736	21.68219757	21.64189339	21.64203453
sp|Q8C8T8|TSR2_MOUSE Pre-rRNA-processing protein TSR2 homolog OS=Mus musculus OX=10090 GN=Tsr2 PE=1 SV=1	18.91450119	19.72373581	19.25687027	19.23822021	19.10681152	18.88659477
tr|Q3U6K9|Q3U6K9_MOUSE Phosphoserine aminotransferase OS=Mus musculus OX=10090 GN=Psat1 PE=1 SV=1;tr|Q8BTJ1|Q8BTJ1_MOUSE Phosphoserine aminotransferase OS=Mus musculus OX=10090 GN=Psat1 PE=2 SV=1;tr|Q543K5|Q543K5_MOUSE Phosphoserine aminotransferase OS=Mus	21.97823334	21.97245407	22.57776833	21.93916512	21.85972977	22.06775665
tr|Q544F7|Q544F7_MOUSE Gamma-aminobutyric acid (GABA-A) receptor, subunit alpha 1 OS=Mus musculus OX=10090 GN=Gabra1 PE=1 SV=1;tr|Q3URD4|Q3URD4_MOUSE Uncharacterized protein OS=Mus musculus OX=10090 GN=Gabra1 PE=2 SV=1;sp|P62812|GBRA1_MOUSE Gamma-aminobuty	23.06887627	23.43161392	23.11696434	23.10670662	22.76907921	23.08189011
tr|Q0VDY2|Q0VDY2_MOUSE Puf60 protein (Fragment) OS=Mus musculus OX=10090 GN=Puf60 PE=2 SV=1;sp|Q3UEB3|PUF60_MOUSE Poly(U)-binding-splicing factor PUF60 OS=Mus musculus OX=10090 GN=Puf60 PE=1 SV=2	19.20277977	19.51423264	19.24177551	19.0793438	19.04337502	19.17773247
tr|Q5SUC3|Q5SUC3_MOUSE Calnexin, isoform CRA_a OS=Mus musculus OX=10090 GN=Canx PE=1 SV=1;tr|Q3TXE5|Q3TXE5_MOUSE Uncharacterized protein OS=Mus musculus OX=10090 GN=Canx PE=2 SV=1;sp|P35564|CALX_MOUSE Calnexin OS=Mus musculus OX=10090 GN=Canx PE=1 SV=1	24.14343834	24.28515625	24.27641487	23.95567703	24.18698502	23.90578842
tr|D3Z3S1|D3Z3S1_MOUSE Prolactin regulatory element binding, isoform CRA_b OS=Mus musculus OX=10090 GN=Preb PE=1 SV=1;tr|Q3UAP1|Q3UAP1_MOUSE Prolactin regulatory element binding, isoform CRA_c OS=Mus musculus OX=10090 GN=Preb PE=1 SV=1;sp|Q9WUQ2|PREB_MOUSE	20.24074554	20.14419746	20.14197159	19.93865585	20.07754707	19.85601044
tr|A0A087WP83|A0A087WP83_MOUSE Vigilin OS=Mus musculus OX=10090 GN=Hdlbp PE=1 SV=1;tr|Q3V1M8|Q3V1M8_MOUSE Uncharacterized protein OS=Mus musculus OX=10090 GN=Hdlbp PE=2 SV=1;tr|Q3U4Z7|Q3U4Z7_MOUSE High density lipoprotein (HDL) binding protein, isoform CRA	19.04684067	19.47078705	19.33927536	19.13699722	19.14097404	18.92435074
sp|P16125|LDHB_MOUSE L-lactate dehydrogenase B chain OS=Mus musculus OX=10090 GN=Ldhb PE=1 SV=2;tr|Q5M8R7|Q5M8R7_MOUSE Ldhb protein OS=Mus musculus OX=10090 GN=Ldhb PE=2 SV=1;tr|D3Z7F0|D3Z7F0_MOUSE L-lactate dehydrogenase (Fragment) OS=Mus musculus OX=1009	25.84496117	26.03638077	26.17414474	25.79488945	25.59712982	26.00977898
tr|Q543P7|Q543P7_MOUSE Uncharacterized protein OS=Mus musculus OX=10090 GN=Arl3 PE=1 SV=1;sp|Q9WUL7|ARL3_MOUSE ADP-ribosylation factor-like protein 3 OS=Mus musculus OX=10090 GN=Arl3 PE=1 SV=1	22.50506401	23.09057808	22.84254646	22.64219856	22.64904022	22.49673653
tr|A0A1B0GT54|A0A1B0GT54_MOUSE RuvB-like helicase (Fragment) OS=Mus musculus OX=10090 GN=Ruvbl2 PE=1 SV=1;tr|A0A1B0GSR4|A0A1B0GSR4_MOUSE RuvB-like helicase (Fragment) OS=Mus musculus OX=10090 GN=Ruvbl2 PE=1 SV=1;tr|A0A1B0GRW3|A0A1B0GRW3_MOUSE RuvB-like hel	19.99493408	20.27133751	19.92581367	19.80002022	19.97901726	19.76323318
tr|Q8BMZ7|Q8BMZ7_MOUSE Vacuolar protein sorting-associated protein 28 homolog OS=Mus musculus OX=10090 PE=2 SV=1;sp|Q9D1C8|VPS28_MOUSE Vacuolar protein sorting-associated protein 28 homolog OS=Mus musculus OX=10090 GN=Vps28 PE=1 SV=1	18.59163857	18.53047752	18.59253502	18.73873901	17.75904655	18.56719208
sp|Q99MR8|MCCA_MOUSE Methylcrotonoyl-CoA carboxylase subunit alpha, mitochondrial OS=Mus musculus OX=10090 GN=Mccc1 PE=1 SV=2;tr|Q3TVD9|Q3TVD9_MOUSE Uncharacterized protein OS=Mus musculus OX=10090 GN=Mccc1 PE=2 SV=1	20.71221542	20.53041077	20.71744919	20.48141098	20.10965919	20.72060394
tr|A0A1D5RLG3|A0A1D5RLG3_MOUSE Rab3 GTPase-activating protein catalytic subunit OS=Mus musculus OX=10090 GN=Rab3gap1 PE=1 SV=1;sp|Q80UJ7|RB3GP_MOUSE Rab3 GTPase-activating protein catalytic subunit OS=Mus musculus OX=10090 GN=Rab3gap1 PE=1 SV=4;tr|Q3UYK8|Q	21.05357933	20.97921371	21.16314888	20.74396133	21.0309906	20.77400208
tr|D3Z0K8|D3Z0K8_MOUSE Thioredoxin reductase 2, mitochondrial OS=Mus musculus OX=10090 GN=Txnrd2 PE=1 SV=3;tr|J3QMN4|J3QMN4_MOUSE Thioredoxin reductase 2, mitochondrial OS=Mus musculus OX=10090 GN=Txnrd2 PE=1 SV=1;tr|A0A0U1RPV8|A0A0U1RPV8_MOUSE Thioredoxin	19.50199318	19.5512352	19.62783813	19.31928253	19.37564468	19.34109879
sp|P39688|FYN_MOUSE Tyrosine-protein kinase Fyn OS=Mus musculus OX=10090 GN=Fyn PE=1 SV=4;tr|D3YZ57|D3YZ57_MOUSE Tyrosine-protein kinase OS=Mus musculus OX=10090 GN=Fyn PE=1 SV=1	22.19937325	22.07919884	22.04928398	21.98762894	21.70912933	21.98689079
tr|Q0PD14|Q0PD14_MOUSE RAB39B, member RAS oncogene family OS=Mus musculus OX=10090 GN=Rab39b PE=1 SV=1;sp|Q8BHC1|RB39B_MOUSE Ras-related protein Rab-39B OS=Mus musculus OX=10090 GN=Rab39b PE=1 SV=1	21.36233521	21.18291664	21.17135811	21.05307579	20.83235359	21.18712234
tr|Q9D1K5|Q9D1K5_MOUSE Stathmin OS=Mus musculus OX=10090 PE=2 SV=1;tr|Q545T6|Q545T6_MOUSE Stathmin OS=Mus musculus OX=10090 GN=Stmn3 PE=1 SV=1;sp|O70166|STMN3_MOUSE Stathmin-3 OS=Mus musculus OX=10090 GN=Stmn3 PE=1 SV=1	20.11781502	19.80924797	20.09679985	19.63811111	19.9081192	19.83384895
tr|Q3U2P3|Q3U2P3_MOUSE Calpain 5, isoform CRA_a OS=Mus musculus OX=10090 GN=Capn5 PE=2 SV=1;tr|Q3TPL4|Q3TPL4_MOUSE Uncharacterized protein OS=Mus musculus OX=10090 GN=Capn5 PE=1 SV=1;tr|Q3TDS7|Q3TDS7_MOUSE Uncharacterized protein OS=Mus musculus OX=10090 G	21.70948219	21.34109688	21.75995636	21.44776535	21.43066788	21.28895187
tr|Q544A1|Q544A1_MOUSE WW domain binding protein 2 OS=Mus musculus OX=10090 GN=Wbp2 PE=1 SV=1;tr|Q3TRG5|Q3TRG5_MOUSE Uncharacterized protein OS=Mus musculus OX=10090 GN=Wbp2 PE=2 SV=1;tr|Q9DBP6|Q9DBP6_MOUSE Uncharacterized protein OS=Mus musculus OX=10090	21.20949364	21.38515091	21.36101341	21.2994709	21.12033272	20.89628029
tr|G3UZN1|G3UZN1_MOUSE D-dopachrome decarboxylase OS=Mus musculus OX=10090 GN=Ddt PE=1 SV=1;tr|Q3UNI8|Q3UNI8_MOUSE D-dopachrome tautomerase OS=Mus musculus OX=10090 GN=Ddt PE=1 SV=1;tr|G3UYJ7|G3UYJ7_MOUSE Predicted gene 20441 (Fragment) OS=Mus musculus OX=	17.75948524	17.97366333	19.53077126	19.48396683	17.4210434	17.72000504
sp|Q8CJ61|CKLF4_MOUSE CKLF-like MARVEL transmembrane domain-containing protein 4 OS=Mus musculus OX=10090 GN=Cmtm4 PE=1 SV=1	21.22764397	21.54100227	20.75494385	21.00998688	21.10869598	20.7664299
tr|Q8BR89|Q8BR89_MOUSE Uncharacterized protein (Fragment) OS=Mus musculus OX=10090 GN=Aqp4 PE=2 SV=1;tr|Q50H70|Q50H70_MOUSE Aquaporin 4 M23A isoform OS=Mus musculus OX=10090 GN=Aqp4 PE=2 SV=1;tr|A0A0R4J0Z3|A0A0R4J0Z3_MOUSE Aquaporin 4, isoform CRA_a OS=Mus	24.89068985	25.41451073	25.67623329	24.92027473	25.42157745	25.00244904
tr|D3Z2M0|D3Z2M0_MOUSE Cytoplasmic tRNA 2-thiolation protein 2 (Fragment) OS=Mus musculus OX=10090 GN=Ctu2 PE=1 SV=1;tr|G3UXB4|G3UXB4_MOUSE Cytoplasmic tRNA 2-thiolation protein 2 OS=Mus musculus OX=10090 GN=Ctu2 PE=1 SV=1;sp|Q3U308|CTU2_MOUSE Cytoplasmic	17.36811447	17.63707352	17.66594505	17.25199127	17.51069069	17.27366829
tr|A5A4Z2|A5A4Z2_MOUSE TCTEX5 isoform 2 OS=Mus musculus OX=10090 GN=Ppp1r11 PE=2 SV=1;tr|G3UZ30|G3UZ30_MOUSE E3 ubiquitin-protein ligase PPP1R11 (Fragment) OS=Mus musculus OX=10090 GN=Ppp1r11 PE=1 SV=2;tr|A5A4Z1|A5A4Z1_MOUSE TCTEX5 isoform 1 OS=Mus musculu	20.41586113	20.19333649	20.72560883	19.93051338	20.42920685	20.34069443
sp|Q9CY64|BIEA_MOUSE Biliverdin reductase A OS=Mus musculus OX=10090 GN=Blvra PE=1 SV=1;tr|A2ASB8|A2ASB8_MOUSE Biliverdin reductase A OS=Mus musculus OX=10090 GN=Blvra PE=1 SV=1;tr|A2ASB7|A2ASB7_MOUSE Biliverdin reductase A (Fragment) OS=Mus musculus OX=10	22.83047295	22.88231468	23.17095375	22.68387794	22.76850319	22.8013134
sp|Q99PT1|GDIR1_MOUSE Rho GDP-dissociation inhibitor 1 OS=Mus musculus OX=10090 GN=Arhgdia PE=1 SV=3	25.17440033	24.89126015	25.2320652	24.91296196	24.81333733	24.9417038
sp|P35235|PTN11_MOUSE Tyrosine-protein phosphatase non-receptor type 11 OS=Mus musculus OX=10090 GN=Ptpn11 PE=1 SV=2;tr|Q9CT18|Q9CT18_MOUSE Uncharacterized protein (Fragment) OS=Mus musculus OX=10090 GN=Ptpn11 PE=2 SV=1;tr|Q05C78|Q05C78_MOUSE Ptpn11 protei	23.46113968	23.31195641	23.87179947	23.28001404	23.31688309	23.4192524
tr|E9Q919|E9Q919_MOUSE Dynactin subunit 3 OS=Mus musculus OX=10090 GN=Dctn3 PE=1 SV=1;sp|Q9Z0Y1|DCTN3_MOUSE Dynactin subunit 3 OS=Mus musculus OX=10090 GN=Dctn3 PE=1 SV=2	22.0674324	22.18183517	22.15246391	22.09791565	21.76695251	21.90908051
tr|Z4YL78|Z4YL78_MOUSE Cytoskeleton-associated protein 5 OS=Mus musculus OX=10090 GN=Ckap5 PE=1 SV=1;tr|A0A0R4J0K2|A0A0R4J0K2_MOUSE Cytoskeleton-associated protein 5 OS=Mus musculus OX=10090 GN=Ckap5 PE=1 SV=1;tr|K3W4R5|K3W4R5_MOUSE Cytoskeleton-associated	21.97445869	22.28796196	22.25632095	21.95030403	22.17093658	21.77227974
tr|A0A087WRM2|A0A087WRM2_MOUSE Integral membrane protein 2C OS=Mus musculus OX=10090 GN=Itm2c PE=1 SV=1;sp|Q91VK4|ITM2C_MOUSE Integral membrane protein 2C OS=Mus musculus OX=10090 GN=Itm2c PE=1 SV=2;tr|Q3U0F3|Q3U0F3_MOUSE Uncharacterized protein OS=Mus mus	21.14538193	20.55615234	20.84222221	20.87452316	20.24946785	20.79560661
tr|Q9CQG4|Q9CQG4_MOUSE Receptor expression-enhancing protein OS=Mus musculus OX=10090 GN=Reep5 PE=2 SV=1;tr|Q921E4|Q921E4_MOUSE Receptor expression-enhancing protein OS=Mus musculus OX=10090 GN=Reep5 PE=2 SV=1;tr|Q5QGU0|Q5QGU0_MOUSE Receptor expression-enh	23.81811905	23.42237282	23.9622879	23.34534454	23.58379555	23.65027237
tr|A0A1D5RLN5|A0A1D5RLN5_MOUSE Protein VAC14 homolog OS=Mus musculus OX=10090 GN=Vac14 PE=1 SV=1;tr|A0A1D5RLY2|A0A1D5RLY2_MOUSE Protein VAC14 homolog OS=Mus musculus OX=10090 GN=Vac14 PE=1 SV=1;tr|Q8C907|Q8C907_MOUSE Uncharacterized protein OS=Mus musculus	17.43110657	17.6225071	16.89259148	16.9518795	16.81446838	17.55679703
tr|Q545P0|Q545P0_MOUSE Sodium/potassium-transporting ATPase subunit beta OS=Mus musculus OX=10090 GN=Atp1b1 PE=1 SV=1;tr|Q3TV47|Q3TV47_MOUSE Sodium/potassium-transporting ATPase subunit beta OS=Mus musculus OX=10090 GN=Atp1b1 PE=2 SV=1;tr|Q3TSQ1|Q3TSQ1_MOU	26.23128891	26.1228199	26.52518272	25.94770241	26.1257	26.18311882
tr|A0A1W2P6R7|A0A1W2P6R7_MOUSE Sec1 family domain-containing protein 1 (Fragment) OS=Mus musculus OX=10090 GN=Scfd1 PE=1 SV=1;sp|Q8BRF7|SCFD1_MOUSE Sec1 family domain-containing protein 1 OS=Mus musculus OX=10090 GN=Scfd1 PE=1 SV=1	20.35390854	20.61189842	20.57395172	20.18359756	20.54964066	20.18383217
tr|D6RDB5|D6RDB5_MOUSE Rho GTPase-activating protein 23 OS=Mus musculus OX=10090 GN=Arhgap23 PE=1 SV=1;tr|F8VQ11|F8VQ11_MOUSE Rho GTPase-activating protein 23 OS=Mus musculus OX=10090 GN=Arhgap23 PE=1 SV=1;tr|B1AQY2|B1AQY2_MOUSE Rho GTPase-activating prote	16.84401894	16.64834595	17.08616638	17.05556297	16.49581337	16.40546036
tr|D3Z0M6|D3Z0M6_MOUSE Cytoplasmic dynein 1 intermediate chain 1 OS=Mus musculus OX=10090 GN=Dync1i1 PE=1 SV=1;sp|O88485|DC1I1_MOUSE Cytoplasmic dynein 1 intermediate chain 1 OS=Mus musculus OX=10090 GN=Dync1i1 PE=1 SV=2;tr|Q3TYJ3|Q3TYJ3_MOUSE Cytoplasmic	21.69510841	21.53593445	21.85214806	21.50651932	21.65465355	21.3009491
sp|Q61923|KCNA6_MOUSE Potassium voltage-gated channel subfamily A member 6 OS=Mus musculus OX=10090 GN=Kcna6 PE=1 SV=1	17.77918053	17.03185844	17.46936989	17.38281822	16.81389427	17.4628067
sp|Q9JHU4|DYHC1_MOUSE Cytoplasmic dynein 1 heavy chain 1 OS=Mus musculus OX=10090 GN=Dync1h1 PE=1 SV=2;tr|Q80U36|Q80U36_MOUSE MKIAA0325 protein (Fragment) OS=Mus musculus OX=10090 GN=Dync1h1 PE=2 SV=1	27.18744659	27.1782074	27.37537956	27.21170807	26.84537888	27.0633564
tr|A9CLV6|A9CLV6_MOUSE Axotomy induced glycoprotein 2 OS=Mus musculus OX=10090 GN=Serinc1 PE=1 SV=1;sp|Q9QZI8|SERC1_MOUSE Serine incorporator 1 OS=Mus musculus OX=10090 GN=Serinc1 PE=1 SV=1	19.02556229	18.41118813	18.82750702	18.74426842	18.37763405	18.52457619
tr|A0A0N4SVT3|A0A0N4SVT3_MOUSE Guanine nucleotide-binding protein subunit gamma (Fragment) OS=Mus musculus OX=10090 GN=Gng12 PE=1 SV=1;tr|A0A0N4SW28|A0A0N4SW28_MOUSE Guanine nucleotide-binding protein subunit gamma OS=Mus musculus OX=10090 GN=Gng12 PE=1 SV	23.96181679	23.25621033	24.22972107	23.55393028	23.64964294	23.62652588
tr|Q3U8R9|Q3U8R9_MOUSE Uncharacterized protein OS=Mus musculus OX=10090 GN=Txnl1 PE=2 SV=1;tr|Q3UNH3|Q3UNH3_MOUSE Uncharacterized protein (Fragment) OS=Mus musculus OX=10090 GN=Txnl1 PE=2 SV=1;sp|Q8CDN6|TXNL1_MOUSE Thioredoxin-like protein 1 OS=Mus musculu	23.11091995	23.20796967	23.14637947	22.86609459	23.17526627	22.80685997
tr|H7BX26|H7BX26_MOUSE Centrosomal protein of 170 kDa OS=Mus musculus OX=10090 GN=Cep170 PE=1 SV=1;sp|Q6A065|CE170_MOUSE Centrosomal protein of 170 kDa OS=Mus musculus OX=10090 GN=Cep170 PE=1 SV=2	22.15820122	22.56658363	22.15149307	22.07536507	22.22154808	21.96297646
tr|G3UW70|G3UW70_MOUSE MCG21719 OS=Mus musculus OX=10090 GN=Lamtor5 PE=1 SV=1;sp|Q9D1L9|LTOR5_MOUSE Ragulator complex protein LAMTOR5 OS=Mus musculus OX=10090 GN=Lamtor5 PE=1 SV=1	19.81414032	19.75261879	20.12388229	19.55364418	20.07687569	19.44380379
sp|Q9JKZ2|SC5A3_MOUSE Sodium/myo-inositol cotransporter OS=Mus musculus OX=10090 GN=Slc5a3 PE=1 SV=2	16.22723961	16.74256516	16.27956772	16.37598038	16.29823494	15.95907402
sp|Q9QXK3|COPG2_MOUSE Coatomer subunit gamma-2 OS=Mus musculus OX=10090 GN=Copg2 PE=1 SV=1;tr|Q922G9|Q922G9_MOUSE Copg2 protein (Fragment) OS=Mus musculus OX=10090 GN=Copg2 PE=2 SV=1	19.02661514	19.27267456	18.96354485	19.11539841	18.31567001	19.21721649
tr|Q14AZ9|Q14AZ9_MOUSE Zinc binding alcohol dehydrogenase, domain containing 2 OS=Mus musculus OX=10090 GN=Zadh2 PE=1 SV=1;sp|Q8BGC4|PTGR3_MOUSE Prostaglandin reductase-3 OS=Mus musculus OX=10090 GN=Zadh2 PE=1 SV=1	20.87844849	21.60145187	20.62568474	20.90213013	20.59465408	20.99505997
tr|Q6ZQ74|Q6ZQ74_MOUSE MKIAA0666 protein (Fragment) OS=Mus musculus OX=10090 GN=Daam1 PE=2 SV=1;sp|Q8BPM0|DAAM1_MOUSE Disheveled-associated activator of morphogenesis 1 OS=Mus musculus OX=10090 GN=Daam1 PE=1 SV=4	19.95162582	19.61892509	19.9332962	19.62844276	19.59931946	19.66349983
tr|A0A1L1SS44|A0A1L1SS44_MOUSE Amyloid-like protein 2 (Fragment) OS=Mus musculus OX=10090 GN=Aplp2 PE=1 SV=1;tr|Q3TPZ7|Q3TPZ7_MOUSE Uncharacterized protein (Fragment) OS=Mus musculus OX=10090 GN=Aplp2 PE=2 SV=1;tr|Q60709|Q60709_MOUSE Amyloid-like protein 2	18.33908463	18.87655449	18.83341026	18.343853	18.79350662	18.29932976
sp|P70349|HINT1_MOUSE Histidine triad nucleotide-binding protein 1 OS=Mus musculus OX=10090 GN=Hint1 PE=1 SV=3;tr|B0R1E3|B0R1E3_MOUSE Histidine triad nucleotide-binding protein 1 OS=Mus musculus OX=10090 GN=Hint1 PE=1 SV=1	24.70867348	24.95816612	24.74985313	24.60798264	24.61978722	24.57738495
tr|Q7TPT7|Q7TPT7_MOUSE Valyl-tRNA synthetase OS=Mus musculus OX=10090 GN=Vars PE=2 SV=1;tr|Q790I0|Q790I0_MOUSE Valyl-tRNA synthetase 2, isoform CRA_b OS=Mus musculus OX=10090 GN=Vars PE=1 SV=1;tr|Q3U3D3|Q3U3D3_MOUSE Uncharacterized protein OS=Mus musculus	22.3176899	22.42798615	22.39980698	22.1899929	22.31454277	22.0302639
tr|Q8VCF9|Q8VCF9_MOUSE Thymidine kinase 2, mitochondrial OS=Mus musculus OX=10090 GN=Tk2 PE=2 SV=1;tr|Q8BN51|Q8BN51_MOUSE Thymidine kinase 2, mitochondrial OS=Mus musculus OX=10090 GN=Tk2 PE=1 SV=1;sp|Q9R088|KITM_MOUSE Thymidine kinase 2, mitochondrial OS=	19.28759956	19.48820114	19.1331234	19.38871574	18.70497131	19.20537186
tr|Q3UGZ9|Q3UGZ9_MOUSE Uncharacterized protein OS=Mus musculus OX=10090 GN=Nrxn2 PE=2 SV=1;tr|E9PUM9|E9PUM9_MOUSE Neurexin II OS=Mus musculus OX=10090 GN=Nrxn2 PE=1 SV=1;sp|E9Q7X7|NRX2A_MOUSE Neurexin-2 OS=Mus musculus OX=10090 GN=Nrxn2 PE=1 SV=1;tr|E9Q5N7	21.9026432	21.64258766	21.75951385	21.38789177	21.65919685	21.6478653
tr|E9Q8N5|E9Q8N5_MOUSE CLIP-associating protein 2 OS=Mus musculus OX=10090 GN=Clasp2 PE=1 SV=1;tr|Q08EB6|Q08EB6_MOUSE CLIP-associating protein 2 OS=Mus musculus OX=10090 GN=Clasp2 PE=1 SV=1;tr|Q08EB5|Q08EB5_MOUSE CLIP-associating protein 2 OS=Mus musculus	23.37491035	23.22514915	23.57124329	23.10911942	23.32639694	23.12606621
tr|Q8BVK3|Q8BVK3_MOUSE Uncharacterized protein (Fragment) OS=Mus musculus OX=10090 GN=Uap1l1 PE=2 SV=1;sp|Q3TW96|UAP1L_MOUSE UDP-N-acetylhexosamine pyrophosphorylase-like protein 1 OS=Mus musculus OX=10090 GN=Uap1l1 PE=1 SV=1	19.11013603	19.54052353	19.50667763	19.01441765	19.36763573	19.1663723
sp|Q8CHX7|RFTN2_MOUSE Raftlin-2 OS=Mus musculus OX=10090 GN=Rftn2 PE=1 SV=3	19.44439125	19.48675537	19.51653671	19.23228645	19.31060028	19.29636383
sp|Q9Z0L0|TPBG_MOUSE Trophoblast glycoprotein OS=Mus musculus OX=10090 GN=Tpbg PE=1 SV=3	18.33415985	18.86380959	18.19911766	18.14667892	18.39699173	18.2472229
sp|Q3TDN2|FAF2_MOUSE FAS-associated factor 2 OS=Mus musculus OX=10090 GN=Faf2 PE=1 SV=2;tr|D3Z2H4|D3Z2H4_MOUSE FAS-associated factor 2 (Fragment) OS=Mus musculus OX=10090 GN=Faf2 PE=1 SV=1	21.12110901	21.34103394	21.26978302	20.86933136	21.25046158	21.00597763
tr|B2RRB9|B2RRB9_MOUSE Family with sequence similarity 73, member A OS=Mus musculus OX=10090 GN=Miga1 PE=2 SV=1;sp|Q4QQM5|MIGA1_MOUSE Mitoguardin 1 OS=Mus musculus OX=10090 GN=Miga1 PE=1 SV=1	16.04133797	15.83060932	15.92741489	15.83984375	15.17677689	16.17742348
tr|Q3TG12|Q3TG12_MOUSE Uncharacterized protein (Fragment) OS=Mus musculus OX=10090 GN=Farsb PE=2 SV=1;tr|Q9CZU5|Q9CZU5_MOUSE Uncharacterized protein OS=Mus musculus OX=10090 GN=Farsb PE=2 SV=1;tr|Q3TI98|Q3TI98_MOUSE Uncharacterized protein OS=Mus musculus	20.88248444	20.49434853	20.65868187	20.65553093	20.05621338	20.72141075
tr|Q05DV1|Q05DV1_MOUSE NADPH--cytochrome P450 reductase OS=Mus musculus OX=10090 GN=Por PE=1 SV=1;sp|P37040|NCPR_MOUSE NADPH--cytochrome P450 reductase OS=Mus musculus OX=10090 GN=Por PE=1 SV=2	22.49064445	22.53994179	22.47478867	22.37636375	22.217659	22.30948067
tr|Q3UYQ0|Q3UYQ0_MOUSE Expressed sequence AU021838 OS=Mus musculus OX=10090 GN=Prps1l3 PE=2 SV=1;tr|Q3UPD5|Q3UPD5_MOUSE Uncharacterized protein OS=Mus musculus OX=10090 GN=Prps1 PE=2 SV=1;tr|Q3TI27|Q3TI27_MOUSE Uncharacterized protein OS=Mus musculus OX=10	23.46026421	23.26771164	23.24245071	23.25712395	22.80171967	23.31016922
tr|Q9CSN9|Q9CSN9_MOUSE Uncharacterized protein (Fragment) OS=Mus musculus OX=10090 GN=Rps23 PE=2 SV=1;tr|Q9CWI9|Q9CWI9_MOUSE Uncharacterized protein OS=Mus musculus OX=10090 GN=Rps23 PE=2 SV=1;tr|Q497E1|Q497E1_MOUSE Ribosomal protein S23 OS=Mus musculus OX	17.44637299	17.61591148	17.02857018	17.29841995	16.91690445	17.27492523
tr|D6RGQ8|D6RGQ8_MOUSE Rho guanine nucleotide exchange factor (GEF) 11 OS=Mus musculus OX=10090 GN=Arhgef11 PE=1 SV=1;tr|E9Q0A3|E9Q0A3_MOUSE Rho guanine nucleotide exchange factor (GEF) 11 (Fragment) OS=Mus musculus OX=10090 GN=Arhgef11 PE=1 SV=8;tr|Q3U048	16.85306549	17.09818268	16.83394814	16.48430443	17.10528946	16.59501839
tr|A0A1S6GWH1|A0A1S6GWH1_MOUSE Uncharacterized protein OS=Mus musculus OX=10090 GN=Psmc5 PE=2 SV=1;sp|P62196|PRS8_MOUSE 26S proteasome regulatory subunit 8 OS=Mus musculus OX=10090 GN=Psmc5 PE=1 SV=1;tr|Q8K1K2|Q8K1K2_MOUSE 26S proteasome regulatory subunit	22.03868675	22.22665596	21.96992111	21.89323997	21.82450676	21.91805267
tr|Q3U6G1|Q3U6G1_MOUSE Biliverdin reductase B (Flavin reductase (NADPH)) OS=Mus musculus OX=10090 GN=Blvrb PE=1 SV=1;sp|Q923D2|BLVRB_MOUSE Flavin reductase (NADPH) OS=Mus musculus OX=10090 GN=Blvrb PE=1 SV=3;tr|E9PZC3|E9PZC3_MOUSE Flavin reductase (NADPH)	21.79645729	22.04270935	22.09875488	21.79897308	21.96907043	21.57151794
tr|Q9DBC9|Q9DBC9_MOUSE Threonine aldolase 1 OS=Mus musculus OX=10090 GN=Tha1 PE=2 SV=1;tr|Q6XPS7|Q6XPS7_MOUSE L-threonine aldolase OS=Mus musculus OX=10090 GN=Tha1 PE=1 SV=1	16.34113693	16.34206581	16.35259819	16.33968735	15.99146271	16.10807037
sp|Q91ZZ3|SYUB_MOUSE Beta-synuclein OS=Mus musculus OX=10090 GN=Sncb PE=1 SV=1	24.01205635	23.67199326	24.12355614	23.68251801	23.5679493	23.96061325
tr|Q3UHW2|Q3UHW2_MOUSE Uncharacterized protein OS=Mus musculus OX=10090 GN=Hsd17b4 PE=2 SV=1;tr|Q3TT11|Q3TT11_MOUSE Uncharacterized protein OS=Mus musculus OX=10090 GN=Hsd17b4 PE=2 SV=1;sp|P51660|DHB4_MOUSE Peroxisomal multifunctional enzyme type 2 OS=Mus	20.97882843	21.24587059	21.02083015	21.00832939	20.65400314	20.98703384
sp|O70251|EF1B_MOUSE Elongation factor 1-beta OS=Mus musculus OX=10090 GN=Eef1b PE=1 SV=5;tr|G3UX43|G3UX43_MOUSE Eukaryotic translation elongation factor 1 beta 2 OS=Mus musculus OX=10090 GN=Eef1b2 PE=1 SV=1;tr|G3UZ47|G3UZ47_MOUSE Eukaryotic translation el	22.30705261	22.23161697	22.22670746	21.85896111	22.35268593	21.95927048
tr|Q3THX4|Q3THX4_MOUSE Uncharacterized protein OS=Mus musculus OX=10090 GN=Vps45 PE=2 SV=1;sp|P97390|VPS45_MOUSE Vacuolar protein sorting-associated protein 45 OS=Mus musculus OX=10090 GN=Vps45 PE=1 SV=1	21.63582039	21.46666908	21.59494591	21.40989876	21.14097404	21.55241394
tr|Q8CC03|Q8CC03_MOUSE Uncharacterized protein (Fragment) OS=Mus musculus OX=10090 GN=Ap1g1 PE=2 SV=1;tr|Q8CBB7|Q8CBB7_MOUSE AP-1 complex subunit gamma OS=Mus musculus OX=10090 GN=Ap1g1 PE=1 SV=1;tr|Q3UKX8|Q3UKX8_MOUSE AP-1 complex subunit gamma OS=Mus mus	21.09390831	21.05742264	21.03727341	21.03100204	20.5828228	20.98165894
sp|Q8BTV2|CPSF7_MOUSE Cleavage and polyadenylation specificity factor subunit 7 OS=Mus musculus OX=10090 GN=Cpsf7 PE=1 SV=2	16.82015419	17.49110985	16.08222961	15.90039825	17.10786247	16.7925148
tr|D3Z7C6|D3Z7C6_MOUSE Prostaglandin E synthase 3 OS=Mus musculus OX=10090 GN=Ptges3 PE=1 SV=1;tr|Q9CRH1|Q9CRH1_MOUSE Uncharacterized protein OS=Mus musculus OX=10090 GN=Ptges3 PE=2 SV=2;tr|Q3TJG6|Q3TJG6_MOUSE Uncharacterized protein OS=Mus musculus OX=100	23.35231972	23.36818886	23.38212013	23.10679626	23.16718864	23.23641777
tr|A2AQE4|A2AQE4_MOUSE COP9 signalosome complex subunit 2 OS=Mus musculus OX=10090 GN=Cops2 PE=1 SV=1;tr|Q3UK65|Q3UK65_MOUSE Uncharacterized protein OS=Mus musculus OX=10090 GN=Cops2 PE=2 SV=1;tr|Q3V3N6|Q3V3N6_MOUSE Uncharacterized protein OS=Mus musculus	19.83164215	19.53814888	19.67770767	19.82441521	18.79535866	19.83565903
tr|A0A0R4J094|A0A0R4J094_MOUSE Fumarylacetoacetate hydrolase domain-containing 2A OS=Mus musculus OX=10090 GN=Fahd2a PE=1 SV=1;sp|Q3TC72|FAHD2_MOUSE Fumarylacetoacetate hydrolase domain-containing protein 2A OS=Mus musculus OX=10090 GN=Fahd2 PE=1 SV=1	21.00819588	20.78391647	21.13263702	20.68553925	20.86297989	20.7841835
tr|Q3THE7|Q3THE7_MOUSE Uncharacterized protein OS=Mus musculus OX=10090 GN=Aldh9a1 PE=2 SV=1;tr|A7VL18|A7VL18_MOUSE Gamma-aminobutyraldehyde dehydrogenase OS=Mus musculus OX=10090 GN=Aldh9a1 PE=2 SV=1;sp|Q9JLJ2|AL9A1_MOUSE 4-trimethylaminobutyraldehyde deh	21.96708679	21.81650162	21.96452522	21.66083527	21.90298271	21.59345818
tr|Q3UXI9|Q3UXI9_MOUSE Uncharacterized protein OS=Mus musculus OX=10090 GN=Ilf2 PE=2 SV=1;sp|Q9CXY6|ILF2_MOUSE Interleukin enhancer-binding factor 2 OS=Mus musculus OX=10090 GN=Ilf2 PE=1 SV=1	16.87867355	16.19732857	16.22180176	16.63790131	15.3827343	16.68971062
tr|H3BIZ7|H3BIZ7_MOUSE FERM domain-containing protein 4A OS=Mus musculus OX=10090 GN=Frmd4a PE=1 SV=1	14.94073296	15.20761395	15.49256516	14.40104771	15.9955759	14.65719032
tr|H9KV04|H9KV04_MOUSE Mini-chromosome maintenance complex-binding protein OS=Mus musculus OX=10090 GN=Mcmbp PE=1 SV=1;sp|Q8R3C0|MCMBP_MOUSE Mini-chromosome maintenance complex-binding protein OS=Mus musculus OX=10090 GN=Mcmbp PE=1 SV=1	16.69138908	16.19317055	17.18486595	16.53489494	16.56778145	16.37983704
sp|Q8VDQ1|PTGR2_MOUSE Prostaglandin reductase 2 OS=Mus musculus OX=10090 GN=Ptgr2 PE=1 SV=2;tr|Q3TXN1|Q3TXN1_MOUSE Prostaglandin reductase 2 OS=Mus musculus OX=10090 GN=Ptgr2 PE=1 SV=1;tr|D6RGL6|D6RGL6_MOUSE Prostaglandin reductase 2 OS=Mus musculus OX=100	21.66908264	21.87863922	21.98917007	21.59392929	21.65770149	21.69964981
tr|D3Z7G3|D3Z7G3_MOUSE Uncharacterized protein FAM241B (Fragment) OS=Mus musculus OX=10090 GN=Fam241b PE=1 SV=1;tr|F8WHN9|F8WHN9_MOUSE Uncharacterized protein FAM241B OS=Mus musculus OX=10090 GN=Fam241b PE=1 SV=1;tr|D3YYX8|D3YYX8_MOUSE Uncharacterized prot	18.12797356	18.04363823	18.15754509	17.81481171	17.69962883	18.22919083
tr|Q7TS64|Q7TS64_MOUSE G protein-coupled receptor kinase OS=Mus musculus OX=10090 GN=Grk2 PE=1 SV=1;tr|Q3U1V3|Q3U1V3_MOUSE G protein-coupled receptor kinase OS=Mus musculus OX=10090 GN=Grk2 PE=1 SV=1;sp|Q99MK8|ARBK1_MOUSE Beta-adrenergic receptor kinase 1	21.21862793	21.08335114	21.12038803	21.01914024	21.00924873	20.80846024
tr|A2AQK4|A2AQK4_MOUSE Histamine N-methyltransferase OS=Mus musculus OX=10090 GN=Hnmt PE=1 SV=1;sp|Q91VF2|HNMT_MOUSE Histamine N-methyltransferase OS=Mus musculus OX=10090 GN=Hnmt PE=1 SV=1	21.44985199	21.39385033	21.76029968	21.3208046	21.47620773	21.22222328
tr|Q3UBA6|Q3UBA6_MOUSE Uncharacterized protein OS=Mus musculus OX=10090 GN=Hspa8 PE=2 SV=1;tr|Q3TH56|Q3TH56_MOUSE Uncharacterized protein OS=Mus musculus OX=10090 GN=Hspa8 PE=2 SV=1;tr|Q3TEK2|Q3TEK2_MOUSE Uncharacterized protein OS=Mus musculus OX=10090 GN	28.91179466	28.88645172	28.95833969	28.74446869	28.68758202	28.7400074
tr|A0A0R4J1T2|A0A0R4J1T2_MOUSE E3 ubiquitin-protein ligase TTC3 (Fragment) OS=Mus musculus OX=10090 GN=Ttc3 PE=1 SV=1;tr|D6RHT6|D6RHT6_MOUSE E3 ubiquitin-protein ligase TTC3 (Fragment) OS=Mus musculus OX=10090 GN=Ttc3 PE=1 SV=1;tr|D6RDD2|D6RDD2_MOUSE E3 ub	14.87353992	15.23744965	14.61131668	14.8881073	14.51591682	14.73393917
sp|Q8BGT8|PHIPL_MOUSE Phytanoyl-CoA hydroxylase-interacting protein-like OS=Mus musculus OX=10090 GN=Phyhipl PE=1 SV=1;tr|F7D3N3|F7D3N3_MOUSE Phytanoyl-CoA hydroxylase-interacting protein-like OS=Mus musculus OX=10090 GN=Phyhipl PE=1 SV=1;tr|F6U6Z2|F6U6Z2_	22.80683708	22.68019104	22.80712128	22.53564453	22.55240822	22.6217823
tr|A0A286YD22|A0A286YD22_MOUSE G kinase-anchoring protein 1 (Fragment) OS=Mus musculus OX=10090 GN=Gkap1 PE=1 SV=1;tr|A0A286YDT9|A0A286YDT9_MOUSE G kinase-anchoring protein 1 (Fragment) OS=Mus musculus OX=10090 GN=Gkap1 PE=1 SV=1;tr|A0A286YDG2|A0A286YDG2_M	14.46224689	13.55900002	14.1781168	14.56142044	13.00740242	14.04646778
sp|Q6P5F9|XPO1_MOUSE Exportin-1 OS=Mus musculus OX=10090 GN=Xpo1 PE=1 SV=1;tr|Q921J0|Q921J0_MOUSE Xpo1 protein OS=Mus musculus OX=10090 GN=Xpo1 PE=2 SV=1	20.20729065	20.39937973	20.32619095	20.05054855	20.0543499	20.24446869
tr|A0A0A6YY91|A0A0A6YY91_MOUSE Neural cell adhesion molecule 1 (Fragment) OS=Mus musculus OX=10090 GN=Ncam1 PE=1 SV=1	24.27084923	23.75370407	24.13390541	24.06720734	23.61754417	23.89076042
tr|A0PJL3|A0PJL3_MOUSE Sarm1 protein (Fragment) OS=Mus musculus OX=10090 GN=Sarm1 PE=2 SV=1;sp|Q6PDS3|SARM1_MOUSE Sterile alpha and TIR motif-containing protein 1 OS=Mus musculus OX=10090 GN=Sarm1 PE=1 SV=1	18.57787895	19.15438652	18.48848724	18.36282921	18.61258316	18.66261292
sp|Q80U95|UBE3C_MOUSE Ubiquitin-protein ligase E3C OS=Mus musculus OX=10090 GN=Ube3c PE=1 SV=2	18.55924988	18.40273666	18.62676239	18.53121758	18.05572891	18.41978455
sp|Q80WG5|LRC8A_MOUSE Volume-regulated anion channel subunit LRRC8A OS=Mus musculus OX=10090 GN=Lrrc8a PE=1 SV=1	18.88246918	18.76887321	18.58325005	18.75629807	18.28094101	18.61747551
tr|B7ZNV9|B7ZNV9_MOUSE 6330439K17Rik protein OS=Mus musculus OX=10090 GN=Dzank1 PE=2 SV=1;tr|E9Q4Z6|E9Q4Z6_MOUSE Double zinc ribbon and ankyrin repeat-containing protein 1 OS=Mus musculus OX=10090 GN=Dzank1 PE=1 SV=1;tr|B2RUH8|B2RUH8_MOUSE 6330439K17Rik pr	17.34732819	17.33804512	17.58427048	17.35956573	17.33297539	16.9975853
sp|Q9CPY7|AMPL_MOUSE Cytosol aminopeptidase OS=Mus musculus OX=10090 GN=Lap3 PE=1 SV=3	23.10336876	22.87491226	23.56114578	22.8672924	23.10357475	22.98950005
tr|F7B7L8|F7B7L8_MOUSE 26S proteasome non-ATPase regulatory subunit 3 (Fragment) OS=Mus musculus OX=10090 GN=Psmd3 PE=1 SV=1;tr|Q8BK46|Q8BK46_MOUSE Uncharacterized protein OS=Mus musculus OX=10090 GN=Psmd3 PE=2 SV=1;tr|Q3ULJ5|Q3ULJ5_MOUSE Uncharacterized p	21.19778633	21.35217476	21.00195885	21.23710823	20.65109825	21.08473587
sp|P09055|ITB1_MOUSE Integrin beta-1 OS=Mus musculus OX=10090 GN=Itgb1 PE=1 SV=1	21.24846649	21.45534325	21.18486595	20.99421692	21.14525032	21.17076492
tr|Q3THQ5|Q3THQ5_MOUSE Uncharacterized protein OS=Mus musculus OX=10090 GN=Stip1 PE=2 SV=1;sp|Q60864|STIP1_MOUSE Stress-induced-phosphoprotein 1 OS=Mus musculus OX=10090 GN=Stip1 PE=1 SV=1	25.87157059	26.00021553	26.05966568	25.66385651	26.02240944	25.66746521
tr|Q542X7|Q542X7_MOUSE Chaperonin subunit 2 (Beta), isoform CRA_a OS=Mus musculus OX=10090 GN=Cct2 PE=1 SV=1;sp|P80314|TCPB_MOUSE T-complex protein 1 subunit beta OS=Mus musculus OX=10090 GN=Cct2 PE=1 SV=4;tr|Q9JJD8|Q9JJD8_MOUSE Brain cDNA, clone MNCb-1272	25.02293015	25.03789902	24.96260834	24.8181076	24.82132339	24.80714417
sp|Q8BH58|TIPRL_MOUSE TIP41-like protein OS=Mus musculus OX=10090 GN=Tiprl PE=1 SV=1;tr|A0A0A6YY87|A0A0A6YY87_MOUSE TIP41-like protein (Fragment) OS=Mus musculus OX=10090 GN=Tiprl PE=1 SV=1	19.23399925	19.26160049	19.14100838	18.96681023	18.90894127	19.18553543
tr|Q3TST1|Q3TST1_MOUSE Gremlin OS=Mus musculus OX=10090 GN=Grem2 PE=2 SV=1;sp|O88273|GREM2_MOUSE Gremlin-2 OS=Mus musculus OX=10090 GN=Grem2 PE=1 SV=1	15.86846066	15.29876804	15.42004299	15.01397133	15.60027027	15.39803028
tr|Q3TRH2|Q3TRH2_MOUSE 26S proteasome non-ATPase regulatory subunit 12 OS=Mus musculus OX=10090 GN=Psmd12 PE=1 SV=1;tr|Q3U8F5|Q3U8F5_MOUSE Uncharacterized protein OS=Mus musculus OX=10090 GN=Psmd12 PE=2 SV=1;sp|Q9D8W5|PSD12_MOUSE 26S proteasome non-ATPase	21.26504898	21.20148087	21.08308029	21.1523056	20.63293457	21.19228363
tr|Q5J4D4|Q5J4D4_MOUSE RNA-specific adenosine deaminase (Fragment) OS=Mus musculus OX=10090 GN=Adar PE=4 SV=1;tr|Q5J4D5|Q5J4D5_MOUSE RNA-specific adenosine deaminase (Fragment) OS=Mus musculus OX=10090 GN=Adar PE=4 SV=1;tr|Q3UH31|Q3UH31_MOUSE Uncharacteriz	19.43122864	19.58497047	19.18659019	19.10597992	19.36453247	19.16036797
tr|Q545S4|Q545S4_MOUSE Stathmin OS=Mus musculus OX=10090 GN=Stmn2 PE=1 SV=1;tr|Q9CZ46|Q9CZ46_MOUSE Uncharacterized protein OS=Mus musculus OX=10090 GN=Stmn2 PE=2 SV=1;sp|P55821|STMN2_MOUSE Stathmin-2 OS=Mus musculus OX=10090 GN=Stmn2 PE=1 SV=1	18.76555252	19.04943085	19.80370331	19.21826935	18.78749847	19.04180336
tr|A2RRJ4|A2RRJ4_MOUSE Exportin 5 OS=Mus musculus OX=10090 GN=Xpo5 PE=2 SV=1;sp|Q924C1|XPO5_MOUSE Exportin-5 OS=Mus musculus OX=10090 GN=Xpo5 PE=1 SV=1	17.71826553	17.86551285	17.28162575	17.52516174	16.97842598	17.79144287
sp|P48722|HS74L_MOUSE Heat shock 70 kDa protein 4L OS=Mus musculus OX=10090 GN=Hspa4l PE=1 SV=2;tr|E0CY23|E0CY23_MOUSE Heat shock 70 kDa protein 4L (Fragment) OS=Mus musculus OX=10090 GN=Hspa4l PE=1 SV=1	23.97465134	23.91191292	24.30055809	23.80243874	24.02289391	23.79152489
sp|Q99JB2|STML2_MOUSE Stomatin-like protein 2, mitochondrial OS=Mus musculus OX=10090 GN=Stoml2 PE=1 SV=1;tr|A2AG41|A2AG41_MOUSE Stomatin-like protein 2, mitochondrial (Fragment) OS=Mus musculus OX=10090 GN=Stoml2 PE=1 SV=10;tr|A2AG39|A2AG39_MOUSE Stomatin	20.77932549	20.86645126	20.87953949	20.66109467	20.64063072	20.6533699
tr|Q9DD05|Q9DD05_MOUSE Delta-aminolevulinic acid dehydratase OS=Mus musculus OX=10090 GN=Alad PE=2 SV=1;sp|P10518|HEM2_MOUSE Delta-aminolevulinic acid dehydratase OS=Mus musculus OX=10090 GN=Alad PE=1 SV=1;tr|Q8VCZ1|Q8VCZ1_MOUSE Alad protein OS=Mus musculu	20.62996483	20.51243782	20.50632668	20.20248985	20.46843147	20.40766716
tr|Q9D0A2|Q9D0A2_MOUSE Uncharacterized protein OS=Mus musculus OX=10090 GN=Rps3 PE=2 SV=1;tr|Q9CZP6|Q9CZP6_MOUSE Uncharacterized protein OS=Mus musculus OX=10090 GN=Rps3 PE=2 SV=1;tr|Q5YLW3|Q5YLW3_MOUSE Ribosomal protein S3 OS=Mus musculus OX=10090 GN=Rps3	23.96842384	24.08827209	23.76416779	23.93016434	23.4541626	23.86726761
tr|G3UXW9|G3UXW9_MOUSE COP9 signalosome complex subunit 1 OS=Mus musculus OX=10090 GN=Gps1 PE=1 SV=1;tr|A0A140LJB7|A0A140LJB7_MOUSE COP9 signalosome complex subunit 1 OS=Mus musculus OX=10090 GN=Gps1 PE=1 SV=1;tr|Q3MIA8|Q3MIA8_MOUSE COP9 signalosome comple	22.43193817	22.16294479	22.33727837	22.13463593	21.96463776	22.26425934
tr|G3UXP4|G3UXP4_MOUSE Phosphoinositide phospholipase C OS=Mus musculus OX=10090 GN=Plcg1 PE=1 SV=1;tr|Q3UZ68|Q3UZ68_MOUSE Phosphoinositide phospholipase C OS=Mus musculus OX=10090 GN=Plcg1 PE=2 SV=1;tr|Q2M4I9|Q2M4I9_MOUSE Phosphoinositide phospholipase C	18.18978691	17.92207146	18.24895096	17.94813728	17.92767334	17.9170475
sp|Q9Z1Z0|USO1_MOUSE General vesicular transport factor p115 OS=Mus musculus OX=10090 GN=Uso1 PE=1 SV=2	21.27696419	20.92947006	20.89158821	20.99254036	20.58240318	20.95545578
tr|Q91V55|Q91V55_MOUSE 40S ribosomal protein S5 OS=Mus musculus OX=10090 GN=Rps5 PE=1 SV=1;tr|D3YYM6|D3YYM6_MOUSE 40S ribosomal protein S5 (Fragment) OS=Mus musculus OX=10090 GN=Rps5 PE=1 SV=1;tr|D3Z1S8|D3Z1S8_MOUSE 40S ribosomal protein S5 (Fragment) OS=M	23.18330193	23.35612106	23.30321884	22.9552803	23.23301506	23.08730698
tr|A0A1N9M5I8|A0A1N9M5I8_MOUSE Brefeldin A-inhibited guanine nucleotide-exchange protein 3 OS=Mus musculus OX=10090 GN=Arfgef3 PE=1 SV=1;sp|Q3UGY8|BIG3_MOUSE Brefeldin A-inhibited guanine nucleotide-exchange protein 3 OS=Mus musculus OX=10090 GN=Arfgef3 PE	19.33066368	19.1180954	19.2341423	19.19346809	18.85271072	19.07011986
tr|E9PV21|E9PV21_MOUSE Tetratricopeptide repeat protein 39C OS=Mus musculus OX=10090 GN=Ttc39c PE=1 SV=1;tr|G3X8X1|G3X8X1_MOUSE RIKEN cDNA 2810439F02 OS=Mus musculus OX=10090 GN=Ttc39c PE=1 SV=1;sp|Q8VE09|TT39C_MOUSE Tetratricopeptide repeat protein 39C OS	17.05536652	17.27999306	16.61350632	16.58494949	16.87451935	16.92345428
tr|E0CXN5|E0CXN5_MOUSE Glycerol-3-phosphate dehydrogenase [NAD(+)] OS=Mus musculus OX=10090 GN=Gpd1 PE=1 SV=1;sp|P13707|GPDA_MOUSE Glycerol-3-phosphate dehydrogenase [NAD(+)], cytoplasmic OS=Mus musculus OX=10090 GN=Gpd1 PE=1 SV=3	22.55945587	22.75001335	23.77755356	22.91774559	22.96429634	22.6398735
sp|P68372|TBB4B_MOUSE Tubulin beta-4B chain OS=Mus musculus OX=10090 GN=Tubb4b PE=1 SV=1;tr|Q9CVR0|Q9CVR0_MOUSE Tubulin beta chain (Fragment) OS=Mus musculus OX=10090 GN=Tubb4b PE=2 SV=2;tr|Q9DCR1|Q9DCR1_MOUSE Uncharacterized protein (Fragment) OS=Mus musc	28.4889183	28.52846718	28.48908615	28.34560585	28.54384804	28.05273819
sp|B7ZMP1|XPP3_MOUSE Xaa-Pro aminopeptidase 3 OS=Mus musculus OX=10090 GN=Xpnpep3 PE=1 SV=1	17.90988159	17.89910316	17.43183327	17.96528435	16.69432831	18.01705551
tr|Q9CS06|Q9CS06_MOUSE Uncharacterized protein (Fragment) OS=Mus musculus OX=10090 GN=Cct8 PE=2 SV=1;tr|Q3UL22|Q3UL22_MOUSE Chaperonin subunit 8 (Theta), isoform CRA_a OS=Mus musculus OX=10090 GN=Cct8 PE=1 SV=1;tr|Q3UKQ2|Q3UKQ2_MOUSE Uncharacterized protei	25.0940609	25.18359566	25.08853912	24.91185379	25.02284622	24.86895752
sp|O35136|NCAM2_MOUSE Neural cell adhesion molecule 2 OS=Mus musculus OX=10090 GN=Ncam2 PE=1 SV=1;tr|Q3V1M4|Q3V1M4_MOUSE Uncharacterized protein OS=Mus musculus OX=10090 GN=Ncam2 PE=2 SV=1	23.85908508	24.43008804	23.8236866	23.82462883	24.06508827	23.66226196
tr|Q3USR5|Q3USR5_MOUSE Uncharacterized protein OS=Mus musculus OX=10090 GN=Fbxo2 PE=1 SV=1;sp|Q80UW2|FBX2_MOUSE F-box only protein 2 OS=Mus musculus OX=10090 GN=Fbxo2 PE=1 SV=1	22.40525246	22.22333717	22.54538155	22.12901115	22.32733917	22.16013908
tr|Q3TQY2|Q3TQY2_MOUSE Uncharacterized protein OS=Mus musculus OX=10090 GN=Dctn4 PE=2 SV=1;sp|Q8CBY8|DCTN4_MOUSE Dynactin subunit 4 OS=Mus musculus OX=10090 GN=Dctn4 PE=1 SV=1	21.82698822	22.08790016	22.11429977	21.6911335	22.0627346	21.7189312
tr|Q3U489|Q3U489_MOUSE Adenylate kinase 4, mitochondrial OS=Mus musculus OX=10090 GN=Ak4 PE=1 SV=1;tr|Q3UYL0|Q3UYL0_MOUSE Uncharacterized protein (Fragment) OS=Mus musculus OX=10090 GN=Ak4 PE=2 SV=1;sp|Q9WUR9|KAD4_MOUSE Adenylate kinase 4, mitochondrial OS	23.82444572	23.51041031	23.3369503	23.46756363	23.45646095	23.19373703
tr|Q3TY51|Q3TY51_MOUSE Kinesin-like protein OS=Mus musculus OX=10090 PE=2 SV=1;tr|Q8CHF1|Q8CHF1_MOUSE Kinesin-like protein (Fragment) OS=Mus musculus OX=10090 GN=mKIAA0531 PE=2 SV=1;sp|P28738|KIF5C_MOUSE Kinesin heavy chain isoform 5C OS=Mus musculus OX=10	23.95180321	23.74144745	24.17779922	23.57591057	23.99659729	23.74468994
tr|Q149D1|Q149D1_MOUSE Threonine synthase-like 1 (Bacterial) OS=Mus musculus OX=10090 GN=Thnsl1 PE=1 SV=1;sp|Q8BH55|THNS1_MOUSE Threonine synthase-like 1 OS=Mus musculus OX=10090 GN=Thnsl1 PE=1 SV=1;tr|Q8BU74|Q8BU74_MOUSE Uncharacterized protein OS=Mus mus	20.65184784	20.85433197	20.55654907	20.53977394	20.52654266	20.44343948
sp|Q61990|PCBP2_MOUSE Poly(rC)-binding protein 2 OS=Mus musculus OX=10090 GN=Pcbp2 PE=1 SV=1;tr|Q3TT81|Q3TT81_MOUSE Uncharacterized protein OS=Mus musculus OX=10090 GN=Pcbp2 PE=2 SV=1;tr|B2M1R7|B2M1R7_MOUSE Poly(RC) binding protein 2 OS=Mus musculus OX=100	23.04291725	23.34334373	23.07968521	22.9098053	22.92868996	23.07512283
tr|Q3U4S9|Q3U4S9_MOUSE Coatomer subunit delta OS=Mus musculus OX=10090 GN=Arcn1 PE=2 SV=1;sp|Q5XJY5|COPD_MOUSE Coatomer subunit delta OS=Mus musculus OX=10090 GN=Arcn1 PE=1 SV=2;tr|Q8C0G7|Q8C0G7_MOUSE Coatomer subunit delta OS=Mus musculus OX=10090 GN=Arcn	20.55130959	20.72653198	20.57918739	20.62074852	20.16533089	20.51867676
tr|Q6P1F1|Q6P1F1_MOUSE Mapk8ip3 protein OS=Mus musculus OX=10090 GN=Mapk8ip3 PE=2 SV=1;tr|E9Q6B6|E9Q6B6_MOUSE C-Jun-amino-terminal kinase-interacting protein 3 OS=Mus musculus OX=10090 GN=Mapk8ip3 PE=1 SV=1;tr|E9Q6E0|E9Q6E0_MOUSE C-Jun-amino-terminal kinas	21.50353622	21.94960594	21.63721275	21.49125481	21.65884781	21.3906002
tr|Q4FJQ0|Q4FJQ0_MOUSE MCG130610 OS=Mus musculus OX=10090 GN=Rab7 PE=1 SV=1;sp|P51150|RAB7A_MOUSE Ras-related protein Rab-7a OS=Mus musculus OX=10090 GN=Rab7a PE=1 SV=2	23.32526016	23.20658112	23.295084	23.22169304	22.91301155	23.1435585
tr|Q3UHE7|Q3UHE7_MOUSE Uncharacterized protein OS=Mus musculus OX=10090 GN=Kif21a PE=2 SV=1;tr|F8WGN6|F8WGN6_MOUSE Kinesin-like protein KIF21A OS=Mus musculus OX=10090 GN=Kif21a PE=1 SV=1;tr|E9Q0J5|E9Q0J5_MOUSE Kinesin-like protein KIF21A OS=Mus musculus O	23.67174149	23.27928352	23.7455864	23.3288517	23.51988602	23.2996769
sp|Q3UGR5|HDHD2_MOUSE Haloacid dehalogenase-like hydrolase domain-containing protein 2 OS=Mus musculus OX=10090 GN=Hdhd2 PE=1 SV=2	22.36361885	22.34225273	22.7004776	22.22929764	22.29330444	22.33624077
tr|Q8CHF0|Q8CHF0_MOUSE MKIAA0548 protein (Fragment) OS=Mus musculus OX=10090 GN=Atrn PE=2 SV=1;tr|B9EIU3|B9EIU3_MOUSE Attractin OS=Mus musculus OX=10090 GN=Atrn PE=2 SV=1;sp|Q9WU60|ATRN_MOUSE Attractin OS=Mus musculus OX=10090 GN=Atrn PE=1 SV=3	15.19340992	15.30488968	15.77459145	14.98420525	15.44395065	15.29831696
sp|Q9D0I9|SYRC_MOUSE Arginine--tRNA ligase, cytoplasmic OS=Mus musculus OX=10090 GN=Rars PE=1 SV=2;tr|Q3TVC5|Q3TVC5_MOUSE Uncharacterized protein (Fragment) OS=Mus musculus OX=10090 GN=Rars PE=2 SV=1;tr|Q3UAZ3|Q3UAZ3_MOUSE Uncharacterized protein (Fragment	21.85654259	21.97281647	21.93024063	21.83936119	21.61253166	21.76134109
tr|A0A1B0GRR3|A0A1B0GRR3_MOUSE 40S ribosomal protein S11 OS=Mus musculus OX=10090 GN=Rps11 PE=1 SV=1;tr|Q9D0P6|Q9D0P6_MOUSE Uncharacterized protein OS=Mus musculus OX=10090 PE=2 SV=1;tr|Q3UC02|Q3UC02_MOUSE MCG23457 OS=Mus musculus OX=10090 GN=Rps11 PE=1 SV	18.19825363	18.1482296	18.15921211	17.83187866	18.36453247	17.76298714
tr|Q5DU51|Q5DU51_MOUSE Chloride channel protein (Fragment) OS=Mus musculus OX=10090 GN=mKIAA0046 PE=3 SV=1;tr|Q3UM91|Q3UM91_MOUSE Chloride channel protein OS=Mus musculus OX=10090 GN=Clcn6 PE=2 SV=1;tr|A2A7F6|A2A7F6_MOUSE Chloride channel protein OS=Mus mu	16.8973484	16.64045525	16.9027195	16.63046265	16.32778549	16.93603897
tr|A0A1B0GS58|A0A1B0GS58_MOUSE Glutaredoxin-3 OS=Mus musculus OX=10090 GN=Glrx3 PE=1 SV=1;sp|Q9CQM9|GLRX3_MOUSE Glutaredoxin-3 OS=Mus musculus OX=10090 GN=Glrx3 PE=1 SV=1	19.6704483	19.36144447	19.5647049	19.35289001	19.1469593	19.5505352
tr|Q3TJ39|Q3TJ39_MOUSE RAB5C, member RAS oncogene family, isoform CRA_a OS=Mus musculus OX=10090 GN=Rab5c PE=1 SV=1;tr|Q8C266|Q8C266_MOUSE Ras-related protein Rab-5C OS=Mus musculus OX=10090 GN=Rab5c PE=1 SV=1;sp|P35278|RAB5C_MOUSE Ras-related protein Rab-	23.84220505	23.60398102	23.76404572	23.8127079	23.16392517	23.68758392
tr|Q3UCC6|Q3UCC6_MOUSE Succinate-CoA ligase subunit beta (Fragment) OS=Mus musculus OX=10090 GN=Sucla2 PE=2 SV=1;sp|Q9Z2I9|SUCB1_MOUSE Succinate--CoA ligase [ADP-forming] subunit beta, mitochondrial OS=Mus musculus OX=10090 GN=Sucla2 PE=1 SV=2;tr|Q3U6C7|Q3	25.328619	25.12697029	25.41808319	25.14795113	24.90448761	25.27552223
tr|Q8BUT2|Q8BUT2_MOUSE Uncharacterized protein OS=Mus musculus OX=10090 GN=Dnm3 PE=2 SV=1;tr|E9QLL2|E9QLL2_MOUSE Dynamin-3 OS=Mus musculus OX=10090 GN=Dnm3 PE=1 SV=1;sp|Q8BZ98|DYN3_MOUSE Dynamin-3 OS=Mus musculus OX=10090 GN=Dnm3 PE=1 SV=1	24.48099136	24.07762527	24.63427353	24.34271431	24.1514492	24.1538372
tr|Q3U4H0|Q3U4H0_MOUSE Microtubule-associated protein, RP/EB family, member 1 OS=Mus musculus OX=10090 GN=Mapre1 PE=1 SV=1;sp|Q61166|MARE1_MOUSE Microtubule-associated protein RP/EB family member 1 OS=Mus musculus OX=10090 GN=Mapre1 PE=1 SV=3	19.47264671	19.60610771	19.44343758	19.51908302	19.44701385	19.01122475
tr|Q3UJR8|Q3UJR8_MOUSE Transcription factor BTF3 OS=Mus musculus OX=10090 GN=Btf3 PE=2 SV=1;sp|Q64152|BTF3_MOUSE Transcription factor BTF3 OS=Mus musculus OX=10090 GN=Btf3 PE=1 SV=3	19.70959282	19.95777893	19.69124794	19.56337547	19.76309776	19.48807716
tr|Q9D6M5|Q9D6M5_MOUSE Uncharacterized protein OS=Mus musculus OX=10090 GN=Dynlt3 PE=2 SV=1;tr|Q9D2T5|Q9D2T5_MOUSE Uncharacterized protein OS=Mus musculus OX=10090 GN=Dynlt3 PE=2 SV=1;tr|Q542J7|Q542J7_MOUSE Dynein light chain Tctex-type 3, isoform CRA_d OS	18.90982246	18.35388565	19.36166	18.73195076	18.57510567	18.77440071
tr|Q4KL76|Q4KL76_MOUSE Heat shock protein 1 (Chaperonin 10) OS=Mus musculus OX=10090 GN=Hspe1 PE=1 SV=1;sp|Q64433|CH10_MOUSE 10 kDa heat shock protein, mitochondrial OS=Mus musculus OX=10090 GN=Hspe1 PE=1 SV=2;tr|Q9JI95|Q9JI95_MOUSE CPN10-like protein OS=M	24.76688576	24.51249313	24.65637779	24.31730461	24.49858856	24.57595253
tr|A2A5N2|A2A5N2_MOUSE Tyrosine 3-monooxygenase/tryptophan 5-monooxygenase activation protein, beta polypeptide OS=Mus musculus OX=10090 GN=Ywhab PE=2 SV=1;sp|Q9CQV8|1433B_MOUSE 14-3-3 protein beta/alpha OS=Mus musculus OX=10090 GN=Ywhab PE=1 SV=3;tr|A2A5N	24.43561745	24.17897224	24.42795563	24.22447014	24.0652771	24.20991898
tr|Q3UYB9|Q3UYB9_MOUSE Uncharacterized protein OS=Mus musculus OX=10090 GN=Nptx2 PE=2 SV=1;sp|O70340|NPTX2_MOUSE Neuronal pentraxin-2 OS=Mus musculus OX=10090 GN=Nptx2 PE=2 SV=1	14.4783268	14.72318363	14.52395821	14.40177441	14.22741222	14.55456448
tr|Q99K86|Q99K86_MOUSE Bcam protein OS=Mus musculus OX=10090 GN=Bcam PE=2 SV=1;sp|Q9R069|BCAM_MOUSE Basal cell adhesion molecule OS=Mus musculus OX=10090 GN=Bcam PE=1 SV=1;tr|D3YTK7|D3YTK7_MOUSE Basal cell adhesion molecule (Fragment) OS=Mus musculus OX=10	20.82888603	20.61034393	20.86410713	20.19101715	21.16511917	20.40838242
tr|G3UYM0|G3UYM0_MOUSE START domain-containing protein 10 (Fragment) OS=Mus musculus OX=10090 GN=Stard10 PE=1 SV=1;tr|G3UY59|G3UY59_MOUSE START domain-containing protein 10 OS=Mus musculus OX=10090 GN=Stard10 PE=1 SV=1;tr|G3UW37|G3UW37_MOUSE START domain-c	19.21366501	19.88010216	19.65769196	19.19130898	19.17194366	19.84959602
tr|E9PXY1|E9PXY1_MOUSE Cullin-4B OS=Mus musculus OX=10090 GN=Cul4b PE=1 SV=2;sp|A2A432|CUL4B_MOUSE Cullin-4B OS=Mus musculus OX=10090 GN=Cul4b PE=1 SV=1;tr|J3QJX0|J3QJX0_MOUSE Cullin-4B OS=Mus musculus OX=10090 GN=Cul4b PE=1 SV=1	17.96882439	18.1798172	18.04798317	17.82829666	17.68865013	18.14203453
tr|Q5FW97|Q5FW97_MOUSE Enolase 1, alpha non-neuron OS=Mus musculus OX=10090 GN=EG433182 PE=1 SV=1;sp|P17182|ENOA_MOUSE Alpha-enolase OS=Mus musculus OX=10090 GN=Eno1 PE=1 SV=3;tr|Q6PHC1|Q6PHC1_MOUSE Alpha-enolase OS=Mus musculus OX=10090 GN=Eno1 PE=1 SV=1	27.91422081	27.9734745	28.15070915	27.85235786	27.67145157	27.97742462
tr|Q4VBX4|Q4VBX4_MOUSE MCG127675 OS=Mus musculus OX=10090 GN=Ube2v2 PE=2 SV=1;sp|Q9D2M8|UB2V2_MOUSE Ubiquitin-conjugating enzyme E2 variant 2 OS=Mus musculus OX=10090 GN=Ube2v2 PE=1 SV=4;tr|A6X925|A6X925_MOUSE Ubiquitin-conjugating enzyme E2 variant 2 OS=M	23.58428383	23.30726242	23.59755516	23.37930298	23.19412613	23.3791275
sp|Q9CQA1|TPPC5_MOUSE Trafficking protein particle complex subunit 5 OS=Mus musculus OX=10090 GN=Trappc5 PE=1 SV=1	20.34894943	20.33571434	20.25920296	20.05344582	20.27715111	20.07733917
tr|D3Z2J6|D3Z2J6_MOUSE Thioredoxin-related transmembrane protein 2 OS=Mus musculus OX=10090 GN=Tmx2 PE=1 SV=1;sp|Q9D710|TMX2_MOUSE Thioredoxin-related transmembrane protein 2 OS=Mus musculus OX=10090 GN=Tmx2 PE=1 SV=1	23.63798904	23.47055817	23.7628212	23.50287819	23.38644791	23.44675255
sp|Q9CZN7|GLYM_MOUSE Serine hydroxymethyltransferase, mitochondrial OS=Mus musculus OX=10090 GN=Shmt2 PE=1 SV=1	21.30100632	21.67353249	21.60900879	21.22331619	21.64022636	21.18520164
sp|Q8BTX9|HSDL1_MOUSE Inactive hydroxysteroid dehydrogenase-like protein 1 OS=Mus musculus OX=10090 GN=Hsdl1 PE=1 SV=1;tr|A0A1D5RLG0|A0A1D5RLG0_MOUSE Inactive hydroxysteroid dehydrogenase-like protein 1 OS=Mus musculus OX=10090 GN=Hsdl1 PE=1 SV=1	20.37729454	19.97943878	19.85520935	20.00559425	19.50408936	20.16807938
sp|Q8CHP8|PGP_MOUSE Glycerol-3-phosphate phosphatase OS=Mus musculus OX=10090 GN=Pgp PE=1 SV=1;tr|Q9CVY8|Q9CVY8_MOUSE Uncharacterized protein OS=Mus musculus OX=10090 GN=Pgp PE=2 SV=2	23.44796181	23.4012394	23.68913651	23.26010132	23.51507187	23.2298336
tr|F8WHM5|F8WHM5_MOUSE Golgi apparatus protein 1 (Fragment) OS=Mus musculus OX=10090 GN=Glg1 PE=1 SV=1;tr|Q53WR6|Q53WR6_MOUSE E-selectin ligand 1 OS=Mus musculus OX=10090 GN=Glg1 PE=1 SV=1;sp|Q61543|GSLG1_MOUSE Golgi apparatus protein 1 OS=Mus musculus OX=	23.44493294	23.77536583	23.66733742	23.28154564	23.81294441	23.2605381
tr|Q811B2|Q811B2_MOUSE Epb4.1l2 protein OS=Mus musculus OX=10090 GN=Epb41l2 PE=2 SV=1;tr|B6ZHC6|B6ZHC6_MOUSE Erythrocyte protein band 4.1-like 2 OS=Mus musculus OX=10090 GN=Epb41l2 PE=2 SV=1;tr|B6ZHC7|B6ZHC7_MOUSE Erythrocyte protein band 4.1-like 2 OS=Mus	23.74796295	23.74688148	23.90400314	23.5532074	23.71681404	23.59646034
tr|Q6NZM3|Q6NZM3_MOUSE Dctn1 protein OS=Mus musculus OX=10090 GN=Dctn1 PE=2 SV=1;tr|E9Q3M3|E9Q3M3_MOUSE Dynactin subunit 1 OS=Mus musculus OX=10090 GN=Dctn1 PE=1 SV=1;sp|O08788|DCTN1_MOUSE Dynactin subunit 1 OS=Mus musculus OX=10090 GN=Dctn1 PE=1 SV=3;tr|Q	24.72270584	25.02044868	24.96606636	24.68886375	24.92043686	24.56764603
tr|F6W5Q8|F6W5Q8_MOUSE Vacuolar protein sorting-associated protein VTA1 homolog (Fragment) OS=Mus musculus OX=10090 GN=Vta1 PE=1 SV=8;tr|Q3V4B3|Q3V4B3_MOUSE Uncharacterized protein OS=Mus musculus OX=10090 GN=Vta1 PE=2 SV=1;sp|Q9CR26|VTA1_MOUSE Vacuolar pr	20.14793015	20.36378288	20.18198586	20.27669334	19.55695915	20.32805634
tr|A0A087WP81|A0A087WP81_MOUSE Ubiquitin carboxyl-terminal hydrolase isozyme L5 (Fragment) OS=Mus musculus OX=10090 GN=Uchl5 PE=1 SV=1;sp|Q9WUP7|UCHL5_MOUSE Ubiquitin carboxyl-terminal hydrolase isozyme L5 OS=Mus musculus OX=10090 GN=Uchl5 PE=1 SV=2	19.70035934	19.90553856	19.76260185	19.86634827	19.21102142	19.75931168
sp|P52480|KPYM_MOUSE Pyruvate kinase PKM OS=Mus musculus OX=10090 GN=Pkm PE=1 SV=4	28.40904427	28.30422974	28.63603592	28.30599022	28.1502533	28.36134529
tr|M0QW69|M0QW69_MOUSE Methionine aminopeptidase 2 (Fragment) OS=Mus musculus OX=10090 GN=Metap2 PE=1 SV=1;tr|M0QW48|M0QW48_MOUSE Methionine aminopeptidase 2 (Fragment) OS=Mus musculus OX=10090 GN=Metap2 PE=1 SV=1;tr|M0QWM9|M0QWM9_MOUSE Methionine aminopep	18.22834969	18.97108269	18.30730629	18.4400444	18.15416527	18.38151741
tr|Q3UBX7|Q3UBX7_MOUSE Uncharacterized protein OS=Mus musculus OX=10090 GN=C1qa PE=2 SV=1;tr|Q3TXB1|Q3TXB1_MOUSE Uncharacterized protein OS=Mus musculus OX=10090 GN=C1qa PE=2 SV=1;sp|P98086|C1QA_MOUSE Complement C1q subcomponent subunit A OS=Mus musculus O	13.4787693	14.02679539	14.2854681	14.05844688	13.57684708	13.62728119
sp|Q91WA6|SHRPN_MOUSE Sharpin OS=Mus musculus OX=10090 GN=Sharpin PE=1 SV=1	17.97348404	17.78557014	17.564188	17.71846771	17.48787689	17.58907127
sp|Q3U3C9|GSE1_MOUSE Genetic suppressor element 1 OS=Mus musculus OX=10090 GN=Gse1 PE=1 SV=2;tr|F6VC88|F6VC88_MOUSE Predicted gene 10181 OS=Mus musculus OX=10090 GN=Gm10181 PE=4 SV=1;tr|F6VC88|F6VC88_MOUSE Predicted gene 10181 OS=Mus musculus OX=10090 GN=G	16.45587349	16.96038437	16.63161659	16.25514412	16.60305977	16.66232491
tr|H3BJA3|H3BJA3_MOUSE Glutamate--cysteine ligase regulatory subunit (Fragment) OS=Mus musculus OX=10090 GN=Gclm PE=1 SV=1;tr|Q4FJZ6|Q4FJZ6_MOUSE Gclm protein OS=Mus musculus OX=10090 GN=Gclm PE=1 SV=1;tr|Q3T9P2|Q3T9P2_MOUSE Uncharacterized protein OS=Mus	18.95199585	19.09477806	19.00843048	18.82098961	18.96964073	18.7373333
tr|D3Z125|D3Z125_MOUSE Tumor protein D52 (Fragment) OS=Mus musculus OX=10090 GN=Tpd52 PE=1 SV=1;tr|E9PUA7|E9PUA7_MOUSE Tumor protein D52 OS=Mus musculus OX=10090 GN=Tpd52 PE=1 SV=1;tr|D3Z7X7|D3Z7X7_MOUSE Tumor protein D52 (Fragment) OS=Mus musculus OX=1009	16.43794632	17.26226044	16.71362877	16.71546745	16.84002876	16.33252716
tr|Q3TDE4|Q3TDE4_MOUSE Uncharacterized protein (Fragment) OS=Mus musculus OX=10090 GN=Ncstn PE=2 SV=1;tr|Q3TD54|Q3TD54_MOUSE Uncharacterized protein OS=Mus musculus OX=10090 GN=Ncstn PE=2 SV=1;tr|Q3T9E5|Q3T9E5_MOUSE Uncharacterized protein OS=Mus musculus	19.13898659	19.62193108	19.58032036	19.04928398	19.51197243	19.25555229
tr|Q05DU4|Q05DU4_MOUSE Msn protein (Fragment) OS=Mus musculus OX=10090 GN=Msn PE=2 SV=1;tr|Q3TZQ2|Q3TZQ2_MOUSE Uncharacterized protein OS=Mus musculus OX=10090 GN=Msn PE=2 SV=1;sp|P26041|MOES_MOUSE Moesin OS=Mus musculus OX=10090 GN=Msn PE=1 SV=3	18.86628914	19.44499779	18.4610424	18.75581169	18.56338882	18.92882729
tr|G3UZD3|G3UZD3_MOUSE Ras-related protein Rab-11B OS=Mus musculus OX=10090 GN=Rab11b PE=1 SV=1;tr|Q78ZJ8|Q78ZJ8_MOUSE MCG22989, isoform CRA_b OS=Mus musculus OX=10090 GN=Rab11b PE=1 SV=1;tr|A0A068BFR3|A0A068BFR3_MOUSE RAS oncogene family protein OS=Mus mu	24.43154144	24.23812485	24.11926079	24.30579567	23.68263817	24.27650261
sp|O70591|PFD2_MOUSE Prefoldin subunit 2 OS=Mus musculus OX=10090 GN=Pfdn2 PE=1 SV=2;tr|F8WJ30|F8WJ30_MOUSE Prefoldin subunit 2 (Fragment) OS=Mus musculus OX=10090 GN=Pfdn2 PE=1 SV=1	21.45708656	21.5372982	21.47463989	21.12912941	21.493927	21.32244682
tr|A0A0A6YWM6|A0A0A6YWM6_MOUSE Protocadherin gamma subfamily C, 3 OS=Mus musculus OX=10090 GN=Pcdhgc3 PE=1 SV=1;tr|Q4KMN6|Q4KMN6_MOUSE Pcdhgc3 protein OS=Mus musculus OX=10090 GN=Pcdhgc3 PE=2 SV=1;tr|Q91XX1|Q91XX1_MOUSE Protocadherin gamma C3 OS=Mus muscul	15.45336723	15.32472038	15.45517063	14.90891361	15.38508987	15.41599751
sp|Q922Y1|UBXN1_MOUSE UBX domain-containing protein 1 OS=Mus musculus OX=10090 GN=Ubxn1 PE=1 SV=1	19.20516777	19.56984329	19.20192337	19.14705086	19.18809509	19.11899567
sp|O35864|CSN5_MOUSE COP9 signalosome complex subunit 5 OS=Mus musculus OX=10090 GN=Cops5 PE=1 SV=3	22.0283699	21.83804512	22.01865959	21.81752396	21.71081352	21.83446693
sp|Q8K4Z3|NNRE_MOUSE NAD(P)H-hydrate epimerase OS=Mus musculus OX=10090 GN=Naxe PE=1 SV=1	22.22036934	22.12229729	22.41312408	21.78286934	22.31808472	22.13393974
tr|Q6ZWR0|Q6ZWR0_MOUSE MCG5466 OS=Mus musculus OX=10090 GN=Rap2b PE=1 SV=1;sp|P61226|RAP2B_MOUSE Ras-related protein Rap-2b OS=Mus musculus OX=10090 GN=Rap2b PE=1 SV=1	22.15295029	21.01834106	21.62885857	21.75506592	20.79327011	21.73151207
tr|Q3TAQ8|Q3TAQ8_MOUSE Phosphoglycerate mutase OS=Mus musculus OX=10090 GN=Bpgm PE=2 SV=1;sp|P15327|PMGE_MOUSE Bisphosphoglycerate mutase OS=Mus musculus OX=10090 GN=Bpgm PE=1 SV=2;tr|D3YUE8|D3YUE8_MOUSE Phosphoglycerate mutase (Fragment) OS=Mus musculus O	20.47318268	20.99637413	21.03297806	20.60324097	20.80323219	20.57611084
tr|Q546G4|Q546G4_MOUSE Albumin 1 OS=Mus musculus OX=10090 GN=Alb PE=1 SV=1;sp|P07724|ALBU_MOUSE Serum albumin OS=Mus musculus OX=10090 GN=Alb PE=1 SV=3	24.61133003	25.82551765	26.89233208	26.36045074	25.34476471	25.10495377
tr|Q4FJK0|Q4FJK0_MOUSE Decr1 protein OS=Mus musculus OX=10090 GN=Decr1 PE=1 SV=1;sp|Q9CQ62|DECR_MOUSE 2,4-dienoyl-CoA reductase, mitochondrial OS=Mus musculus OX=10090 GN=Decr1 PE=1 SV=1	19.29938698	19.6467495	19.16568375	19.28988266	19.05754662	19.24751091
sp|Q3TXS7|PSMD1_MOUSE 26S proteasome non-ATPase regulatory subunit 1 OS=Mus musculus OX=10090 GN=Psmd1 PE=1 SV=1;tr|Q8CGI9|Q8CGI9_MOUSE Psmd1 protein (Fragment) OS=Mus musculus OX=10090 GN=Psmd1 PE=2 SV=1;tr|Q5HZG6|Q5HZG6_MOUSE Psmd1 protein (Fragment) OS=	21.59559631	21.59800529	21.31006813	21.38808823	21.22434807	21.3744297
sp|Q6P9R4|ARHGI_MOUSE Rho guanine nucleotide exchange factor 18 OS=Mus musculus OX=10090 GN=Arhgef18 PE=1 SV=2	15.55665588	15.98595142	16.24766541	15.43661785	16.14256096	15.69471359
sp|Q9DBC7|KAP0_MOUSE cAMP-dependent protein kinase type I-alpha regulatory subunit OS=Mus musculus OX=10090 GN=Prkar1a PE=1 SV=3;tr|Q9CS50|Q9CS50_MOUSE Uncharacterized protein OS=Mus musculus OX=10090 GN=Prkar1a PE=2 SV=2;tr|Q3UBA7|Q3UBA7_MOUSE Uncharacter	18.82677841	19.09676361	19.03042603	18.77063942	18.96212769	18.70531082
tr|Q497I3|Q497I3_MOUSE Fatty acid binding protein 5, epidermal OS=Mus musculus OX=10090 GN=Fabp5 PE=1 SV=1;sp|Q05816|FABP5_MOUSE Fatty acid-binding protein, epidermal OS=Mus musculus OX=10090 GN=Fabp5 PE=1 SV=3;tr|Q3TLH6|Q3TLH6_MOUSE Uncharacterized protei	23.22255325	23.02642441	23.68358803	23.02854919	23.30996132	23.07917404
sp|Q8CC88|VWA8_MOUSE von Willebrand factor A domain-containing protein 8 OS=Mus musculus OX=10090 GN=Vwa8 PE=1 SV=2	18.91677666	19.1429081	19.01248741	18.80761147	18.80537796	18.94572639
tr|J3QNW4|J3QNW4_MOUSE Trafficking protein particle complex subunit 13 OS=Mus musculus OX=10090 GN=Trappc13 PE=1 SV=1;sp|Q3TIR1|TPC13_MOUSE Trafficking protein particle complex subunit 13 OS=Mus musculus OX=10090 GN=Trappc13 PE=2 SV=1	16.43465996	16.79346657	17.11234283	15.87270641	17.11066628	16.84366417
tr|Q6P264|Q6P264_MOUSE Fn3k protein OS=Mus musculus OX=10090 GN=Fn3k PE=1 SV=1;tr|Q7TQJ3|Q7TQJ3_MOUSE Fructosamine-3-kinase OS=Mus musculus OX=10090 GN=Fn3k PE=1 SV=1;sp|Q9ER35|FN3K_MOUSE Fructosamine-3-kinase OS=Mus musculus OX=10090 GN=Fn3k PE=1 SV=1	18.24989128	17.85763741	18.58613014	18.00257301	18.18762398	17.99030685
sp|Q9Z0H8|CLIP2_MOUSE CAP-Gly domain-containing linker protein 2 OS=Mus musculus OX=10090 GN=Clip2 PE=1 SV=2;tr|Q6A090|Q6A090_MOUSE MKIAA0291 protein (Fragment) OS=Mus musculus OX=10090 GN=mKIAA0291 PE=4 SV=1	22.32333565	22.46970177	22.40549469	22.07390213	22.58995438	22.02210426
tr|Q543Q4|Q543Q4_MOUSE RAB3D, member RAS oncogene family, isoform CRA_a OS=Mus musculus OX=10090 GN=Rab3d PE=1 SV=1;sp|P35276|RAB3D_MOUSE Ras-related protein Rab-3D OS=Mus musculus OX=10090 GN=Rab3d PE=1 SV=1;tr|D3YWL1|D3YWL1_MOUSE Ras-related protein Rab-	22.96303368	22.31480598	22.55369568	22.46967506	21.88919067	22.96127129
tr|Q6P5H4|Q6P5H4_MOUSE Kif1a protein OS=Mus musculus OX=10090 GN=Kif1a PE=2 SV=1;tr|E9QAN4|E9QAN4_MOUSE Kinesin-like protein KIF1A OS=Mus musculus OX=10090 GN=Kif1a PE=1 SV=1;tr|G3UW47|G3UW47_MOUSE Kinesin family member 1A OS=Mus musculus OX=10090 GN=Kif1a	23.62075615	23.42002296	23.71454048	23.47714233	23.36899567	23.39948273
sp|P17751|TPIS_MOUSE Triosephosphate isomerase OS=Mus musculus OX=10090 GN=Tpi1 PE=1 SV=4;tr|H7BXC3|H7BXC3_MOUSE Triosephosphate isomerase OS=Mus musculus OX=10090 GN=Tpi1 PE=1 SV=1	27.01892471	26.63818169	27.13961983	26.66294479	26.78896523	26.83544159
tr|Q9D094|Q9D094_MOUSE Uncharacterized protein OS=Mus musculus OX=10090 GN=Hars PE=2 SV=1;tr|Q8VDX8|Q8VDX8_MOUSE Hars protein OS=Mus musculus OX=10090 GN=Hars PE=2 SV=1;tr|Q3UDH1|Q3UDH1_MOUSE Uncharacterized protein OS=Mus musculus OX=10090 GN=Hars PE=2 SV	23.81616592	24.01791	23.78432083	23.67022514	23.89027405	23.5492382
tr|Q9CRY0|Q9CRY0_MOUSE Uncharacterized protein (Fragment) OS=Mus musculus OX=10090 GN=Sec62 PE=2 SV=1;tr|Q05DA2|Q05DA2_MOUSE Sec62 protein (Fragment) OS=Mus musculus OX=10090 GN=Sec62 PE=2 SV=1;sp|Q8BU14|SEC62_MOUSE Translocation protein SEC62 OS=Mus muscu	19.56961441	19.56229591	19.79943275	19.17897797	19.96635628	19.27799797
tr|Q4FK79|Q4FK79_MOUSE Signal sequence receptor, gamma, isoform CRA_a OS=Mus musculus OX=10090 GN=Ssr3 PE=2 SV=1;sp|Q9DCF9|SSRG_MOUSE Translocon-associated protein subunit gamma OS=Mus musculus OX=10090 GN=Ssr3 PE=1 SV=1	20.72058868	20.93179512	20.58085442	20.56951332	20.50949669	20.64756203
tr|Z4YJU8|Z4YJU8_MOUSE Golgin subfamily A member 2 (Fragment) OS=Mus musculus OX=10090 GN=Golga2 PE=1 SV=2;tr|Q5DTL1|Q5DTL1_MOUSE MKIAA4150 protein (Fragment) OS=Mus musculus OX=10090 GN=Golga2 PE=2 SV=1;tr|E9PUQ5|E9PUQ5_MOUSE Golgin subfamily A member 2 O	18.25178719	18.3608036	17.97319031	18.05136681	18.05960274	17.96842194
tr|Q0PD63|Q0PD63_MOUSE RAB3A, member RAS oncogene family, isoform CRA_a OS=Mus musculus OX=10090 GN=Rab3a PE=1 SV=1;sp|P63011|RAB3A_MOUSE Ras-related protein Rab-3A OS=Mus musculus OX=10090 GN=Rab3a PE=1 SV=1	25.5522728	24.88441658	25.22896957	25.28177071	24.44753838	25.43037605
tr|Q3URG1|Q3URG1_MOUSE RIKEN cDNA 2900041A09, isoform CRA_a OS=Mus musculus OX=10090 GN=Tppp PE=1 SV=1;sp|Q7TQD2|TPPP_MOUSE Tubulin polymerization-promoting protein OS=Mus musculus OX=10090 GN=Tppp PE=1 SV=1	25.43163681	24.53840256	25.85142899	25.12561607	25.16761971	25.02239609
sp|Q6PD28|2A5B_MOUSE Serine/threonine-protein phosphatase 2A 56 kDa regulatory subunit beta isoform OS=Mus musculus OX=10090 GN=Ppp2r5b PE=1 SV=1	20.10840225	20.23225784	20.18852997	20.03070068	19.98587227	20.00699806
tr|F8VQ42|F8VQ42_MOUSE Kinesin-like protein (Fragment) OS=Mus musculus OX=10090 GN=Kif2a PE=1 SV=1;tr|E0CZ72|E0CZ72_MOUSE Kinesin-like protein OS=Mus musculus OX=10090 GN=Kif2a PE=1 SV=1;sp|P28740|KIF2A_MOUSE Kinesin-like protein KIF2A OS=Mus musculus OX=1	23.57980347	23.83547401	23.63894844	23.35446167	23.66598701	23.52850151
tr|A0A1B0GSP2|A0A1B0GSP2_MOUSE Probable cysteine--tRNA ligase, mitochondrial (Fragment) OS=Mus musculus OX=10090 GN=Cars2 PE=1 SV=1;tr|G3X975|G3X975_MOUSE MCG11180, isoform CRA_a OS=Mus musculus OX=10090 GN=Cars2 PE=1 SV=1;sp|Q8BYM8|SYCM_MOUSE Probable cys	13.99187565	14.19259357	14.37795639	14.46326828	12.93856716	14.65740108
tr|A0A0R4J1H0|A0A0R4J1H0_MOUSE E3 ubiquitin-protein ligase MARCH5 OS=Mus musculus OX=10090 GN=March5 PE=1 SV=1;tr|A2RTC8|A2RTC8_MOUSE MCG13921, isoform CRA_b OS=Mus musculus OX=10090 GN=March5 PE=1 SV=1;sp|Q3KNM2|MARH5_MOUSE E3 ubiquitin-protein ligase MAR	17.43794632	17.42935562	17.46031761	17.14705086	17.26614189	17.41186905
tr|Q8R2U8|Q8R2U8_MOUSE Pdk1 protein OS=Mus musculus OX=10090 GN=Pdk1 PE=2 SV=1;sp|Q8BFP9|PDK1_MOUSE [Pyruvate dehydrogenase (acetyl-transferring)] kinase isozyme 1, mitochondrial OS=Mus musculus OX=10090 GN=Pdk1 PE=1 SV=2;tr|Q8BFP4|Q8BFP4_MOUSE Uncharacter	18.65857506	18.59573555	18.5867939	18.59877014	18.18291473	18.5582428
tr|Q9CSU2|Q9CSU2_MOUSE Uncharacterized protein (Fragment) OS=Mus musculus OX=10090 GN=Psmd14 PE=2 SV=1;tr|Q3UD26|Q3UD26_MOUSE Uncharacterized protein OS=Mus musculus OX=10090 GN=Psmd14 PE=2 SV=1;sp|O35593|PSDE_MOUSE 26S proteasome non-ATPase regulatory sub	17.33507538	17.29307365	16.62695885	17.33724976	16.42566681	16.99125481
sp|Q61753|SERA_MOUSE D-3-phosphoglycerate dehydrogenase OS=Mus musculus OX=10090 GN=Phgdh PE=1 SV=3	25.2011261	25.15353966	25.71156502	25.03547096	25.49223518	25.03837776
tr|Q8C5U8|Q8C5U8_MOUSE Uncharacterized protein OS=Mus musculus OX=10090 PE=2 SV=1;tr|A2A5R0|A2A5R0_MOUSE Transformation related protein 53 regulating kinase B OS=Mus musculus OX=10090 GN=Trp53rkb PE=1 SV=1;tr|Q5U452|Q5U452_MOUSE MCG14616 OS=Mus musculus OX	17.59739876	18.38544083	17.7147789	17.8681221	17.57002449	17.75967026
tr|B2RSC8|B2RSC8_MOUSE E3 ubiquitin-protein ligase OS=Mus musculus OX=10090 GN=Nedd4 PE=1 SV=1;sp|P46935|NEDD4_MOUSE E3 ubiquitin-protein ligase NEDD4 OS=Mus musculus OX=10090 GN=Nedd4 PE=1 SV=3;tr|Q3TUU1|Q3TUU1_MOUSE Uncharacterized protein OS=Mus musculu	21.22045898	21.11504555	21.10988235	20.98749924	20.94436455	21.01408577
tr|D3Z3X4|D3Z3X4_MOUSE CDGSH iron-sulfur domain-containing protein 2 OS=Mus musculus OX=10090 GN=Cisd2 PE=1 SV=1;sp|Q9CQB5|CISD2_MOUSE CDGSH iron-sulfur domain-containing protein 2 OS=Mus musculus OX=10090 GN=Cisd2 PE=1 SV=1	18.56573486	18.88959885	18.19116592	18.77976227	17.73790169	18.62940788
tr|Q3TXY0|Q3TXY0_MOUSE Uncharacterized protein (Fragment) OS=Mus musculus OX=10090 GN=Crmp1 PE=2 SV=1;tr|Q6P1J1|Q6P1J1_MOUSE Crmp1 protein OS=Mus musculus OX=10090 GN=Crmp1 PE=1 SV=1;sp|P97427|DPYL1_MOUSE Dihydropyrimidinase-related protein 1 OS=Mus muscul	26.18940926	26.22296906	26.21004295	26.16200638	26.05233192	25.91333961
tr|F6ZHD8|F6ZHD8_MOUSE 1,4-alpha-glucan-branching enzyme OS=Mus musculus OX=10090 GN=Gbe1 PE=1 SV=2;sp|Q9D6Y9|GLGB_MOUSE 1,4-alpha-glucan-branching enzyme OS=Mus musculus OX=10090 GN=Gbe1 PE=1 SV=1;tr|Q8C7E6|Q8C7E6_MOUSE Uncharacterized protein OS=Mus musc	19.52697754	20.03292656	20.02298927	19.85577202	19.58905411	19.64333725
sp|Q9D2R0|AACS_MOUSE Acetoacetyl-CoA synthetase OS=Mus musculus OX=10090 GN=Aacs PE=1 SV=1	20.88278389	20.61365891	20.69802094	20.79875183	20.36585236	20.53541374
tr|Q3UWS9|Q3UWS9_MOUSE Uncharacterized protein (Fragment) OS=Mus musculus OX=10090 GN=Prdx5 PE=2 SV=1;tr|Q3U7H9|Q3U7H9_MOUSE Uncharacterized protein (Fragment) OS=Mus musculus OX=10090 GN=Prdx5 PE=2 SV=1;tr|H3BJQ7|H3BJQ7_MOUSE Peroxiredoxin-5, mitochondria	26.95127106	26.78532982	27.33222008	26.80876923	26.90151405	26.864254
sp|Q9DB77|QCR2_MOUSE Cytochrome b-c1 complex subunit 2, mitochondrial OS=Mus musculus OX=10090 GN=Uqcrc2 PE=1 SV=1	26.81848526	26.67441368	26.8670826	26.69989777	26.33053207	26.83698845
tr|Q544Y7|Q544Y7_MOUSE Cofilin 1, non-muscle OS=Mus musculus OX=10090 GN=Cfl1 PE=2 SV=1;sp|P18760|COF1_MOUSE Cofilin-1 OS=Mus musculus OX=10090 GN=Cfl1 PE=1 SV=3;tr|F8WGL3|F8WGL3_MOUSE Cofilin-1 OS=Mus musculus OX=10090 GN=Cfl1 PE=1 SV=1;tr|Q9CX22|Q9CX22_M	25.85181427	25.66823196	25.99596977	25.64694214	25.55367088	25.82316589
tr|E0CY16|E0CY16_MOUSE Cell adhesion molecule 1 OS=Mus musculus OX=10090 GN=Cadm1 PE=1 SV=1;tr|Q1WIL9|Q1WIL9_MOUSE Nectin-like 2 (Fragment) OS=Mus musculus OX=10090 GN=Cadm1 PE=2 SV=1;tr|E9PYN1|E9PYN1_MOUSE Cell adhesion molecule 1 OS=Mus musculus OX=10090	20.36131859	19.74642372	19.8347702	19.68339729	19.83320236	19.93505859
tr|Q8VDC3|Q8VDC3_MOUSE Cytoplasmic aconitase OS=Mus musculus OX=10090 GN=aco1 PE=3 SV=1;sp|P28271|ACOC_MOUSE Cytoplasmic aconitate hydratase OS=Mus musculus OX=10090 GN=Aco1 PE=1 SV=3	21.35051346	21.38986969	21.3961525	21.21879959	21.24196434	21.18553543
tr|G5E8R3|G5E8R3_MOUSE Pyruvate carboxylase OS=Mus musculus OX=10090 GN=Pcx PE=1 SV=1;tr|Q3UFS6|Q3UFS6_MOUSE Pyruvate carboxylase OS=Mus musculus OX=10090 GN=Pcx PE=2 SV=1;tr|Q3TCQ3|Q3TCQ3_MOUSE Pyruvate carboxylase OS=Mus musculus OX=10090 GN=Pcx PE=2 SV=	25.71756363	25.73379517	25.96505737	25.63293457	25.47226143	25.82105255
tr|Q3U9K9|Q3U9K9_MOUSE Trafficking protein particle complex subunit OS=Mus musculus OX=10090 GN=Trappc3 PE=1 SV=1;sp|O55013|TPPC3_MOUSE Trafficking protein particle complex subunit 3 OS=Mus musculus OX=10090 GN=Trappc3 PE=1 SV=1	22.41144562	22.60520363	22.42139626	22.34248543	22.26740456	22.33804512
tr|Q5M9N9|Q5M9N9_MOUSE Prdx2 protein OS=Mus musculus OX=10090 GN=Prdx2 PE=2 SV=1;sp|Q61171|PRDX2_MOUSE Peroxiredoxin-2 OS=Mus musculus OX=10090 GN=Prdx2 PE=1 SV=3;tr|D3Z4A4|D3Z4A4_MOUSE Peroxiredoxin-2 (Fragment) OS=Mus musculus OX=10090 GN=Prdx2 PE=1 SV=8	26.79066849	27.05125427	26.98743248	26.70898438	26.81674957	26.81467247
tr|Q99K78|Q99K78_MOUSE Casein kinase 1, gamma 2 OS=Mus musculus OX=10090 GN=Csnk1g2 PE=1 SV=1;sp|Q8BVP5|KC1G2_MOUSE Casein kinase I isoform gamma-2 OS=Mus musculus OX=10090 GN=Csnk1g2 PE=1 SV=1	15.81550884	15.99657631	15.57951164	15.551754	15.70707226	15.64400768
tr|Q3TFP8|Q3TFP8_MOUSE Uncharacterized protein OS=Mus musculus OX=10090 GN=Pgrmc1 PE=2 SV=1;tr|Q3TXU8|Q3TXU8_MOUSE Progesterone receptor membrane component 1 OS=Mus musculus OX=10090 GN=Pgrmc1 PE=1 SV=1;tr|Q3TH84|Q3TH84_MOUSE Uncharacterized protein OS=Mus	20.77370262	20.68371773	20.10442162	20.36306763	20.5165596	20.19490814
tr|Q5M9M4|Q5M9M4_MOUSE Ribosomal protein S15A OS=Mus musculus OX=10090 GN=Rps15a PE=1 SV=1;sp|P62245|RS15A_MOUSE 40S ribosomal protein S15a OS=Mus musculus OX=10090 GN=Rps15a PE=1 SV=2;tr|F8WJ41|F8WJ41_MOUSE 40S ribosomal protein S15a (Fragment) OS=Mus mus	20.5890255	20.66227531	20.3425293	20.48732185	20.17666054	20.44274139
tr|H3BLQ8|H3BLQ8_MOUSE Methyltransferase-like protein 13 (Fragment) OS=Mus musculus OX=10090 GN=Mettl13 PE=1 SV=1;tr|Q3TRF3|Q3TRF3_MOUSE Uncharacterized protein OS=Mus musculus OX=10090 GN=Mettl13 PE=2 SV=1;sp|Q91YR5|MET13_MOUSE Methyltransferase-like prot	17.42480659	17.36945534	17.49165726	17.37895393	17.19760132	17.22262955
tr|Q3ZAX3|Q3ZAX3_MOUSE SHC-transforming protein 3 OS=Mus musculus OX=10090 GN=Shc3 PE=1 SV=1;sp|Q61120|SHC3_MOUSE SHC-transforming protein 3 OS=Mus musculus OX=10090 GN=Shc3 PE=1 SV=2	18.04804039	17.6432476	18.71129227	18.12508392	17.79673767	17.99504089
sp|P60335|PCBP1_MOUSE Poly(rC)-binding protein 1 OS=Mus musculus OX=10090 GN=Pcbp1 PE=1 SV=1	22.84299088	23.17392921	22.87872696	22.84462547	22.85584068	22.70993233
sp|Q9DCW4|ETFB_MOUSE Electron transfer flavoprotein subunit beta OS=Mus musculus OX=10090 GN=Etfb PE=1 SV=3;tr|A0A0U1RNR3|A0A0U1RNR3_MOUSE Electron transfer flavoprotein subunit beta (Fragment) OS=Mus musculus OX=10090 GN=Etfb PE=4 SV=2;tr|A0A0U1RNP5|A0A0U	23.71208954	24.02580261	23.88972855	23.60389137	23.83341599	23.70704269
tr|A0A0H2UH27|A0A0H2UH27_MOUSE Fragile X mental retardation syndrome-related protein 1 OS=Mus musculus OX=10090 GN=Fxr1 PE=1 SV=1;tr|A0A0G2JEP0|A0A0G2JEP0_MOUSE Fragile X mental retardation syndrome-related protein 1 OS=Mus musculus OX=10090 GN=Fxr1 PE=1 S	20.08783531	20.34459114	19.76254272	19.89272881	19.80003357	20.02067375
tr|K3W4R2|K3W4R2_MOUSE Myosin-14 OS=Mus musculus OX=10090 GN=Myh14 PE=1 SV=1;sp|Q6URW6|MYH14_MOUSE Myosin-14 OS=Mus musculus OX=10090 GN=Myh14 PE=1 SV=1;tr|A0A140LI60|A0A140LI60_MOUSE Myosin-14 (Fragment) OS=Mus musculus OX=10090 GN=Myh14 PE=1 SV=1	19.09305573	19.31545448	19.58966827	19.09173584	19.38481522	19.0404377
tr|Q8VC94|Q8VC94_MOUSE Rpl11 protein OS=Mus musculus OX=10090 GN=Rpl11 PE=2 SV=1;tr|A2BH06|A2BH06_MOUSE 60S ribosomal protein L11 (Fragment) OS=Mus musculus OX=10090 GN=Rpl11 PE=1 SV=1;tr|E9PZB3|E9PZB3_MOUSE Predicted gene 5093 OS=Mus musculus OX=10090 GN=	20.78044701	20.93013573	20.81698418	20.69183159	20.74127769	20.61345863
tr|A2AEX9|A2AEX9_MOUSE Four and a half LIM domains protein 1 (Fragment) OS=Mus musculus OX=10090 GN=Fhl1 PE=1 SV=1;tr|A2AEY0|A2AEY0_MOUSE Four and a half LIM domains protein 1 (Fragment) OS=Mus musculus OX=10090 GN=Fhl1 PE=1 SV=1;tr|A2AEX7|A2AEX7_MOUSE Fou	21.23899651	20.91443443	21.2071991	20.2389164	21.47484779	21.16654015
tr|E9PW07|E9PW07_MOUSE Voltage-dependent calcium channel beta subunit-associated regulatory protein OS=Mus musculus OX=10090 GN=Cbarp PE=1 SV=2;sp|Q66L44|CBARP_MOUSE Voltage-dependent calcium channel beta subunit-associated regulatory protein OS=Mus muscul	20.13144493	19.73443031	19.65452957	19.61753845	19.70775032	19.71513176
tr|Q3TXY2|Q3TXY2_MOUSE Uncharacterized protein OS=Mus musculus OX=10090 GN=Tex264 PE=2 SV=1;tr|Q9D7D9|Q9D7D9_MOUSE Uncharacterized protein OS=Mus musculus OX=10090 GN=Tex264 PE=2 SV=1;tr|Q99LS5|Q99LS5_MOUSE Testis expressed gene 264 OS=Mus musculus OX=1009	15.65194893	16.27675819	15.97151089	15.51708889	16.21871376	15.68454075
tr|F8VPN4|F8VPN4_MOUSE Amylo-1,6-glucosidase, 4-alpha-glucanotransferase OS=Mus musculus OX=10090 GN=Agl PE=1 SV=1;tr|A0A0G2JGI9|A0A0G2JGI9_MOUSE Amylo-1,6-glucosidase, 4-alpha-glucanotransferase OS=Mus musculus OX=10090 GN=Agl PE=1 SV=1;tr|F6XXE6|F6XXE6_M	22.02028656	21.84797096	22.12424088	21.74406815	21.985466	21.7846241
tr|A0A1Y7VN70|A0A1Y7VN70_MOUSE Glutaredoxin-related protein 5, mitochondrial OS=Mus musculus OX=10090 GN=Glrx5 PE=1 SV=1;sp|Q80Y14|GLRX5_MOUSE Glutaredoxin-related protein 5, mitochondrial OS=Mus musculus OX=10090 GN=Glrx5 PE=1 SV=2	19.80172348	19.73065758	19.69843102	19.20277977	19.72366714	19.82746315
sp|Q9D071|MMS19_MOUSE MMS19 nucleotide excision repair protein homolog OS=Mus musculus OX=10090 GN=Mms19 PE=1 SV=1	20.08589172	20.31855583	19.98547554	19.99259186	19.89988899	20.02093506
tr|Q3UTV3|Q3UTV3_MOUSE Uncharacterized protein (Fragment) OS=Mus musculus OX=10090 GN=Gdap1 PE=2 SV=1;tr|Q3UEX4|Q3UEX4_MOUSE Uncharacterized protein OS=Mus musculus OX=10090 GN=Gdap1 PE=2 SV=1;sp|O88741|GDAP1_MOUSE Ganglioside-induced differentiation-assoc	23.16161728	22.96485138	23.19231987	22.97478294	22.93226433	22.93630409
sp|O35551|RABE1_MOUSE Rab GTPase-binding effector protein 1 OS=Mus musculus OX=10090 GN=Rabep1 PE=1 SV=2;tr|Q3U983|Q3U983_MOUSE Rab GTPase-binding effector protein 1 OS=Mus musculus OX=10090 GN=Rabep1 PE=1 SV=1	18.74717712	18.5498085	18.66560936	18.4498539	18.87180138	18.16667557
sp|P99024|TBB5_MOUSE Tubulin beta-5 chain OS=Mus musculus OX=10090 GN=Tubb5 PE=1 SV=1	27.37749481	27.3612709	27.52574158	27.15191269	27.48810005	27.15041924
tr|Q3U741|Q3U741_MOUSE DEAD (Asp-Glu-Ala-Asp) box polypeptide 17, isoform CRA_a OS=Mus musculus OX=10090 GN=Ddx17 PE=1 SV=1;sp|Q501J6|DDX17_MOUSE Probable ATP-dependent RNA helicase DDX17 OS=Mus musculus OX=10090 GN=Ddx17 PE=1 SV=1;tr|Q3TU25|Q3TU25_MOUSE U	20.86310005	21.46397591	20.57160568	20.62501717	21.00548935	20.79429436
tr|Q05D39|Q05D39_MOUSE 4933434E20Rik protein OS=Mus musculus OX=10090 GN=4933434E20Rik PE=2 SV=1;tr|H7BX33|H7BX33_MOUSE RIKEN cDNA 4933434E20 gene OS=Mus musculus OX=10090 GN=4933434E20Rik PE=1 SV=1;tr|Q3UCR6|Q3UCR6_MOUSE Uncharacterized protein OS=Mus mus	15.27881241	15.32160282	15.22535324	15.30664825	15.22973442	14.81597042
tr|E9PUC2|E9PUC2_MOUSE Long-chain-fatty-acid--CoA ligase 3 OS=Mus musculus OX=10090 GN=Acsl3 PE=1 SV=1;sp|Q9CZW4|ACSL3_MOUSE Long-chain-fatty-acid--CoA ligase 3 OS=Mus musculus OX=10090 GN=Acsl3 PE=1 SV=2	20.36538315	20.41845512	20.64110565	20.17777443	20.42628098	20.34972382
tr|E9QMK2|E9QMK2_MOUSE Versican core protein OS=Mus musculus OX=10090 GN=Vcan PE=1 SV=1;tr|E9PYH0|E9PYH0_MOUSE Versican core protein OS=Mus musculus OX=10090 GN=Vcan PE=1 SV=1;sp|Q62059|CSPG2_MOUSE Versican core protein OS=Mus musculus OX=10090 GN=Vcan PE=	22.4453373	21.93162918	22.77861977	22.29827118	22.1897316	22.19717979
tr|E0CYQ2|E0CYQ2_MOUSE NudC domain-containing protein 2 OS=Mus musculus OX=10090 GN=Nudcd2 PE=1 SV=1;sp|Q9CQ48|NUDC2_MOUSE NudC domain-containing protein 2 OS=Mus musculus OX=10090 GN=Nudcd2 PE=1 SV=1	19.08046341	19.0975914	19.02873421	18.90281677	18.9487114	18.88606071
sp|Q8BLF1|NCEH1_MOUSE Neutral cholesterol ester hydrolase 1 OS=Mus musculus OX=10090 GN=Nceh1 PE=1 SV=1;tr|Q8BYQ0|Q8BYQ0_MOUSE Arylacetamide deacetylase-like 1, isoform CRA_c OS=Mus musculus OX=10090 GN=Nceh1 PE=1 SV=1	22.04636955	21.793993	22.15167999	22.0406456	21.60338783	21.87898445
sp|P06745|G6PI_MOUSE Glucose-6-phosphate isomerase OS=Mus musculus OX=10090 GN=Gpi PE=1 SV=4;tr|B7ZWL9|B7ZWL9_MOUSE Glucose-6-phosphate isomerase OS=Mus musculus OX=10090 GN=Gpi1 PE=2 SV=1;tr|B2RXT5|B2RXT5_MOUSE Glucose-6-phosphate isomerase OS=Mus musculu	26.24074554	25.94517517	26.34070969	26.06848526	25.82154655	26.16824722
tr|Q3TL95|Q3TL95_MOUSE Proteasome subunit alpha type (Fragment) OS=Mus musculus OX=10090 GN=Psma4 PE=2 SV=1;sp|Q9R1P0|PSA4_MOUSE Proteasome subunit alpha type-4 OS=Mus musculus OX=10090 GN=Psma4 PE=1 SV=1;tr|E9Q0X0|E9Q0X0_MOUSE Proteasome subunit alpha typ	21.25493813	21.18186951	20.93315697	21.04575539	20.68371773	21.17219925
tr|B2RQS1|B2RQS1_MOUSE Striatin-3 OS=Mus musculus OX=10090 GN=Strn3 PE=1 SV=1;sp|Q9ERG2|STRN3_MOUSE Striatin-3 OS=Mus musculus OX=10090 GN=Strn3 PE=1 SV=1;tr|Q3TNV4|Q3TNV4_MOUSE Uncharacterized protein (Fragment) OS=Mus musculus OX=10090 GN=Strn3 PE=2 SV=1	20.12956047	20.26014709	20.03923035	19.90383339	19.97729111	20.0810051
tr|Q4FJL0|Q4FJL0_MOUSE RAB10, member RAS oncogene family OS=Mus musculus OX=10090 GN=Rab10 PE=1 SV=1;sp|P61027|RAB10_MOUSE Ras-related protein Rab-10 OS=Mus musculus OX=10090 GN=Rab10 PE=1 SV=1;tr|Q3U621|Q3U621_MOUSE Uncharacterized protein OS=Mus musculus	25.50712204	25.48211288	25.54597092	25.37097549	25.29990005	25.39808655
tr|A0A0G2JDR6|A0A0G2JDR6_MOUSE Leucine-rich repeat flightless-interacting protein 2 (Fragment) OS=Mus musculus OX=10090 GN=Lrrfip2 PE=1 SV=4;tr|A0A0R4J169|A0A0R4J169_MOUSE Leucine-rich repeat flightless-interacting protein 2 OS=Mus musculus OX=10090 GN=Lrr	16.51508331	16.73058891	16.72262764	16.50521088	16.74003029	16.25733948
tr|Q8R3M1|Q8R3M1_MOUSE Copz1 protein OS=Mus musculus OX=10090 GN=Copz1 PE=2 SV=1;tr|Q542M2|Q542M2_MOUSE Coatomer protein complex, subunit zeta 1, isoform CRA_c OS=Mus musculus OX=10090 GN=Copz1 PE=1 SV=1;sp|P61924|COPZ1_MOUSE Coatomer subunit zeta-1 OS=Mus	21.1316967	21.49114227	21.0974369	21.27484894	20.83191109	21.14840698
tr|X1WI19|X1WI19_MOUSE Cytoplasmic phosphatidylinositol transfer protein 1 (Fragment) OS=Mus musculus OX=10090 GN=Pitpnc1 PE=1 SV=7;tr|A0A0A0MQ88|A0A0A0MQ88_MOUSE Cytoplasmic phosphatidylinositol transfer protein 1 OS=Mus musculus OX=10090 GN=Pitpnc1 PE=1	19.24370003	18.96684456	20.38766861	19.35224533	19.42679596	19.35417366
tr|A2A813|A2A813_MOUSE Protein/nucleic acid deglycase DJ-1 OS=Mus musculus OX=10090 GN=Park7 PE=1 SV=1;sp|Q99LX0|PARK7_MOUSE Protein/nucleic acid deglycase DJ-1 OS=Mus musculus OX=10090 GN=Park7 PE=1 SV=1;tr|D3K2X3|D3K2X3_MOUSE Truncated DJ-1 variant SV4,5	23.67055321	23.84739876	23.84256935	23.57554436	23.72874069	23.5920887
sp|Q9JK42|PDK2_MOUSE [Pyruvate dehydrogenase (acetyl-transferring)] kinase isozyme 2, mitochondrial OS=Mus musculus OX=10090 GN=Pdk2 PE=1 SV=2	19.68951416	19.30023956	19.52934456	19.59520531	18.96542168	19.49644661
tr|Q99KD0|Q99KD0_MOUSE Fn1 protein (Fragment) OS=Mus musculus OX=10090 GN=Fn1 PE=2 SV=1;tr|Q8R3F3|Q8R3F3_MOUSE Fn1 protein (Fragment) OS=Mus musculus OX=10090 GN=Fn1 PE=2 SV=1;tr|Q3UZF9|Q3UZF9_MOUSE Uncharacterized protein (Fragment) OS=Mus musculus OX=100	18.03144264	18.92324066	19.0239048	18.31780052	19.03899765	18.16016388
tr|Q6GTX3|Q6GTX3_MOUSE Apoe protein OS=Mus musculus OX=10090 GN=Apoe PE=2 SV=1;tr|Q4FK40|Q4FK40_MOUSE Apoe protein OS=Mus musculus OX=10090 GN=Apoe PE=2 SV=1;tr|Q3UBS0|Q3UBS0_MOUSE Uncharacterized protein OS=Mus musculus OX=10090 GN=Apoe PE=2 SV=1;tr|Q3TXU	24.6089077	24.66152382	25.04482269	24.52876282	24.77220726	24.55331993
tr|D3Z5T2|D3Z5T2_MOUSE Armadillo repeat-containing protein 10 OS=Mus musculus OX=10090 GN=Armc10 PE=1 SV=1;sp|Q9D0L7|ARM10_MOUSE Armadillo repeat-containing protein 10 OS=Mus musculus OX=10090 GN=Armc10 PE=1 SV=1	19.75985909	20.00803566	19.63354492	19.65085983	19.60899544	19.68213272
tr|A0A0R4J1H6|A0A0R4J1H6_MOUSE Golgin subfamily A member 3 OS=Mus musculus OX=10090 GN=Golga3 PE=1 SV=1;tr|E9QP99|E9QP99_MOUSE Golgin subfamily A member 3 OS=Mus musculus OX=10090 GN=Golga3 PE=1 SV=1;sp|P55937|GOGA3_MOUSE Golgin subfamily A member 3 OS=Mus	17.34160614	17.6789608	17.45363808	17.18802261	17.70605278	17.12235069
sp|Q6ZQ38|CAND1_MOUSE Cullin-associated NEDD8-dissociated protein 1 OS=Mus musculus OX=10090 GN=Cand1 PE=1 SV=2;tr|Q3UMI9|Q3UMI9_MOUSE Uncharacterized protein (Fragment) OS=Mus musculus OX=10090 GN=Cand1 PE=2 SV=1	24.68805885	24.55074501	24.5285511	24.62556648	24.14354134	24.54097366
sp|Q9EPL8|IPO7_MOUSE Importin-7 OS=Mus musculus OX=10090 GN=Ipo7 PE=1 SV=2	22.85753059	22.81591797	22.78144836	22.78439903	22.49168777	22.72192955
sp|P35505|FAAA_MOUSE Fumarylacetoacetase OS=Mus musculus OX=10090 GN=Fah PE=1 SV=2	21.49784851	20.80018806	22.34334755	21.18384552	21.74776268	21.25306892
tr|G3X920|G3X920_MOUSE Armadillo repeat containing 8, isoform CRA_b OS=Mus musculus OX=10090 GN=Armc8 PE=1 SV=1;sp|Q9DBR3|ARMC8_MOUSE Armadillo repeat-containing protein 8 OS=Mus musculus OX=10090 GN=Armc8 PE=1 SV=2	16.41068268	16.6951313	16.10810661	16.28323746	16.27994537	16.19592667
sp|Q9CX34|SGT1_MOUSE Protein SGT1 homolog OS=Mus musculus OX=10090 GN=Sugt1 PE=1 SV=3	17.2878933	17.61119461	17.83094788	17.3866272	17.56585884	17.32308578
tr|Q9CT07|Q9CT07_MOUSE Uncharacterized protein (Fragment) OS=Mus musculus OX=10090 GN=Kpna3 PE=2 SV=1;tr|Q543M7|Q543M7_MOUSE Importin subunit alpha OS=Mus musculus OX=10090 GN=Kpna3 PE=1 SV=1;sp|O35344|IMA4_MOUSE Importin subunit alpha-4 OS=Mus musculus OX	16.27599716	16.21728897	15.85957336	15.94226837	15.89001942	16.06700516
sp|Q9DBE8|ALG2_MOUSE Alpha-1,3/1,6-mannosyltransferase ALG2 OS=Mus musculus OX=10090 GN=Alg2 PE=1 SV=2	22.22267151	22.09625244	21.81419945	22.0259037	21.69275856	21.96102715
tr|Q8BLC4|Q8BLC4_MOUSE Uncharacterized protein (Fragment) OS=Mus musculus OX=10090 GN=Slc4a3 PE=2 SV=1;tr|F8WHM3|F8WHM3_MOUSE Anion exchange protein 3 OS=Mus musculus OX=10090 GN=Slc4a3 PE=1 SV=1;tr|Q68EG4|Q68EG4_MOUSE Anion exchange protein OS=Mus musculu	16.353508	15.53238678	16.4011879	15.31578827	16.48640251	16.03150177
tr|Q6A0D9|Q6A0D9_MOUSE Glucosamine-6-phosphate isomerase (Fragment) OS=Mus musculus OX=10090 GN=Gnpda1 PE=2 SV=1;sp|O88958|GNPI1_MOUSE Glucosamine-6-phosphate isomerase 1 OS=Mus musculus OX=10090 GN=Gnpda1 PE=1 SV=3;tr|D3Z0R5|D3Z0R5_MOUSE Glucosamine-6-pho	18.50405121	18.44641495	18.45630455	18.28318787	18.28900719	18.38198471
tr|A0A0R3P9C8|A0A0R3P9C8_MOUSE NADH dehydrogenase [ubiquinone] 1 alpha subcomplex subunit 9, mitochondrial OS=Mus musculus OX=10090 GN=Ndufa9 PE=1 SV=1;sp|Q9DC69|NDUA9_MOUSE NADH dehydrogenase [ubiquinone] 1 alpha subcomplex subunit 9, mitochondrial OS=Mus	24.69429016	24.40438271	24.5857048	24.61439133	23.83341599	24.78403091
sp|Q61081|CDC37_MOUSE Hsp90 co-chaperone Cdc37 OS=Mus musculus OX=10090 GN=Cdc37 PE=1 SV=1;tr|A0A1L1STC0|A0A1L1STC0_MOUSE Hsp90 co-chaperone Cdc37 (Fragment) OS=Mus musculus OX=10090 GN=Cdc37 PE=1 SV=1	20.98773575	21.12690735	21.33537102	21.14442825	21.0352993	20.81980133
sp|Q04447|KCRB_MOUSE Creatine kinase B-type OS=Mus musculus OX=10090 GN=Ckb PE=1 SV=1	28.55189896	28.86865044	29.11667061	28.63633156	28.64478874	28.8059063
tr|Q3URM4|Q3URM4_MOUSE Uncharacterized protein OS=Mus musculus OX=10090 GN=Erp44 PE=2 SV=1;sp|Q9D1Q6|ERP44_MOUSE Endoplasmic reticulum resident protein 44 OS=Mus musculus OX=10090 GN=Erp44 PE=1 SV=1	23.08004761	23.33652878	23.32686996	23.01923561	23.30370712	22.97062874
tr|K4DI76|K4DI76_MOUSE Calcium-dependent secretion activator 1 OS=Mus musculus OX=10090 GN=Cadps PE=1 SV=1;tr|J3QJW3|J3QJW3_MOUSE Calcium-dependent secretion activator 1 OS=Mus musculus OX=10090 GN=Cadps PE=1 SV=1;sp|Q80TJ1|CAPS1_MOUSE Calcium-dependent se	25.20004082	25.21730042	25.0619812	25.07562447	24.81820107	25.13628578
tr|Q8C1W2|Q8C1W2_MOUSE Galectin OS=Mus musculus OX=10090 GN=Pick1 PE=2 SV=1;tr|E9QAC6|E9QAC6_MOUSE Galectin OS=Mus musculus OX=10090 GN=Pick1 PE=1 SV=1;tr|Q80VC8|Q80VC8_MOUSE Protein interacting with C kinase 1 OS=Mus musculus OX=10090 GN=Pick1 PE=1 SV=1;t	20.67727852	20.33984566	20.58041	20.48060226	20.20028877	20.46822548
tr|F6SQH7|F6SQH7_MOUSE Polymerase delta-interacting protein 2 (Fragment) OS=Mus musculus OX=10090 GN=Poldip2 PE=1 SV=1;sp|Q91VA6|PDIP2_MOUSE Polymerase delta-interacting protein 2 OS=Mus musculus OX=10090 GN=Poldip2 PE=1 SV=1	16.34318542	16.57949829	16.47742844	16.0499382	16.46928787	16.43333817
tr|A0A087WPM2|A0A087WPM2_MOUSE MCG5343 OS=Mus musculus OX=10090 GN=Ppfia4 PE=1 SV=1;tr|B8QI36|B8QI36_MOUSE Liprin-alpha 4 OS=Mus musculus OX=10090 GN=Ppfia4 PE=1 SV=1;tr|Q69ZW5|Q69ZW5_MOUSE MKIAA0897 protein (Fragment) OS=Mus musculus OX=10090 GN=Ppfia4 PE	19.18180275	18.93424988	18.98485374	18.85176468	18.88041496	18.92134666
sp|A2ADY9|DDI2_MOUSE Protein DDI1 homolog 2 OS=Mus musculus OX=10090 GN=Ddi2 PE=1 SV=1	16.64301109	16.6231308	17.02804947	16.56295013	16.86458969	16.41943169
tr|A2AGN7|A2AGN7_MOUSE 26S proteasome regulatory subunit 6A OS=Mus musculus OX=10090 GN=Psmc3 PE=1 SV=1;tr|Q3TKC2|Q3TKC2_MOUSE Uncharacterized protein OS=Mus musculus OX=10090 GN=Psmc3 PE=2 SV=1;tr|Q8BUP7|Q8BUP7_MOUSE Uncharacterized protein OS=Mus musculu	22.64295387	22.96107483	22.66893005	22.67835236	22.57926941	22.56835175
sp|Q99P72|RTN4_MOUSE Reticulon-4 OS=Mus musculus OX=10090 GN=Rtn4 PE=1 SV=2	23.10739708	23.09528923	23.31080627	22.8950367	23.23574257	22.93719864
sp|Q8BTZ7|GMPPB_MOUSE Mannose-1-phosphate guanyltransferase beta OS=Mus musculus OX=10090 GN=Gmppb PE=1 SV=1	19.84156418	19.72691345	19.95201683	19.74928665	19.6570816	19.66864777
tr|G3UYD0|G3UYD0_MOUSE General transcription factor II-I OS=Mus musculus OX=10090 GN=Gtf2i PE=1 SV=1;tr|Q3UHU8|Q3UHU8_MOUSE General transcription factor II-I OS=Mus musculus OX=10090 GN=Gtf2i PE=1 SV=1;sp|Q9ESZ8|GTF2I_MOUSE General transcription factor II-	20.346138	21.41359138	20.55270386	20.50326347	20.75683022	20.60698891
tr|Q9EP83|Q9EP83_MOUSE U6 snRNA-associated Sm-like protein LSm2 OS=Mus musculus OX=10090 GN=Lsm2 PE=2 SV=1;tr|Q3U9X2|Q3U9X2_MOUSE U6 snRNA-associated Sm-like protein LSm2 OS=Mus musculus OX=10090 GN=Lsm2 PE=1 SV=1;tr|Q9ES84|Q9ES84_MOUSE SnRNP core protein	18.98906708	19.34172058	18.68528938	18.81848717	18.97548294	18.77759552
sp|Q3V038|TTC9A_MOUSE Tetratricopeptide repeat protein 9A OS=Mus musculus OX=10090 GN=Ttc9 PE=1 SV=1	18.63711357	19.2616806	19.22325325	18.95678902	19.22353745	18.49916458
tr|B1AS03|B1AS03_MOUSE Protein LZIC (Fragment) OS=Mus musculus OX=10090 GN=Lzic PE=1 SV=1;tr|B1AS04|B1AS04_MOUSE Protein LZIC (Fragment) OS=Mus musculus OX=10090 GN=Lzic PE=1 SV=1;sp|Q8K3C3|LZIC_MOUSE Protein LZIC OS=Mus musculus OX=10090 GN=Lzic PE=1 SV=1	15.42455959	16.76909637	16.56483459	15.9028616	15.98536682	16.43054581
sp|O35954|PITM1_MOUSE Membrane-associated phosphatidylinositol transfer protein 1 OS=Mus musculus OX=10090 GN=Pitpnm1 PE=1 SV=1	22.99724388	22.79353714	23.07421112	22.79808807	22.87734604	22.75045967
tr|Q4FK36|Q4FK36_MOUSE Destrin OS=Mus musculus OX=10090 GN=Dstn PE=1 SV=1;sp|Q9R0P5|DEST_MOUSE Destrin OS=Mus musculus OX=10090 GN=Dstn PE=1 SV=3	22.07296944	22.28215027	22.1860714	22.12965775	22.07758331	21.89576912
tr|Q6SKR2|Q6SKR2_MOUSE HemK methyltransferase family member 2, isoform CRA_c OS=Mus musculus OX=10090 GN=N6amt1 PE=1 SV=1;tr|Q9CUX0|Q9CUX0_MOUSE Uncharacterized protein OS=Mus musculus OX=10090 GN=N6amt1 PE=2 SV=2;tr|Q6PRU9|Q6PRU9_MOUSE HemK methyltransfer	17.75525284	17.78938484	17.65129662	17.30420494	17.91135597	17.54299545
tr|Q3UPK6|Q3UPK6_MOUSE Proteasome subunit alpha type OS=Mus musculus OX=10090 GN=Psma5 PE=1 SV=1;tr|Q3TUX3|Q3TUX3_MOUSE Proteasome subunit alpha type OS=Mus musculus OX=10090 GN=Psma5 PE=2 SV=1;tr|Q3TUI9|Q3TUI9_MOUSE Proteasome subunit alpha type OS=Mus mu	16.94877815	17.13946342	16.90499306	16.589571	16.82289505	17.14437485
sp|Q6PDY2|AEDO_MOUSE 2-aminoethanethiol dioxygenase OS=Mus musculus OX=10090 GN=Ado PE=1 SV=2	19.40872765	19.73105812	20.19501686	19.70271301	19.73716354	19.45858383
tr|Q8C1S8|Q8C1S8_MOUSE Uncharacterized protein OS=Mus musculus OX=10090 GN=Nhlrc2 PE=2 SV=1;tr|B2RR26|B2RR26_MOUSE NHL repeat containing 2 OS=Mus musculus OX=10090 GN=Nhlrc2 PE=1 SV=1;tr|Q9CW64|Q9CW64_MOUSE Uncharacterized protein (Fragment) OS=Mus musculu	17.55487442	17.68692589	18.01646805	17.56736565	17.64234734	17.61340904
sp|Q8VDK1|NIT1_MOUSE Deaminated glutathione amidase OS=Mus musculus OX=10090 GN=Nit1 PE=1 SV=2;tr|D3Z2Y2|D3Z2Y2_MOUSE Deaminated glutathione amidase (Fragment) OS=Mus musculus OX=10090 GN=Nit1 PE=1 SV=1;tr|D3Z3I3|D3Z3I3_MOUSE Deaminated glutathione amidase	21.16459846	21.0578804	21.21544838	20.87143898	21.04982376	21.08204651
tr|D3Z205|D3Z205_MOUSE Tumor necrosis factor alpha-induced protein 8 (Fragment) OS=Mus musculus OX=10090 GN=Tnfaip8 PE=1 SV=1;tr|D3Z0Q1|D3Z0Q1_MOUSE Tumor necrosis factor alpha-induced protein 8 (Fragment) OS=Mus musculus OX=10090 GN=Tnfaip8 PE=1 SV=1;tr|J	16.5259037	16.93755913	15.57623577	16.0737915	16.01059723	16.52122498
tr|Q6P5B5|Q6P5B5_MOUSE Fragile X mental retardation syndrome-related protein 2 OS=Mus musculus OX=10090 GN=Fxr2 PE=1 SV=1;sp|Q9WVR4|FXR2_MOUSE Fragile X mental retardation syndrome-related protein 2 OS=Mus musculus OX=10090 GN=Fxr2 PE=1 SV=1;tr|Q3TA75|Q3TA	19.88546753	20.19982719	20.10443687	19.72080612	20.17763519	19.85739517
tr|Q4FJQ6|Q4FJQ6_MOUSE Serine (Or cysteine) peptidase inhibitor, clade B, member 6a, isoform CRA_a OS=Mus musculus OX=10090 GN=Serpinb6a PE=1 SV=1;tr|Q3U3L3|Q3U3L3_MOUSE Uncharacterized protein OS=Mus musculus OX=10090 GN=Serpinb6a PE=2 SV=1;sp|Q60854|SPB6	21.20191765	21.18744087	21.3503685	21.18678284	21.00572395	21.11363411
tr|Q561M1|Q561M1_MOUSE Acp1 protein OS=Mus musculus OX=10090 GN=Acp1 PE=1 SV=1;tr|Q4VAI2|Q4VAI2_MOUSE Acid phosphatase 1, soluble OS=Mus musculus OX=10090 GN=Acp1 PE=2 SV=1;sp|Q9D358|PPAC_MOUSE Low molecular weight phosphotyrosine protein phosphatase OS=Mu	20.86370468	20.80263901	20.80096054	20.63916779	20.77783203	20.61779594
tr|D3Z2Q2|D3Z2Q2_MOUSE Syntaxin-binding protein 5 OS=Mus musculus OX=10090 GN=Stxbp5 PE=1 SV=1;tr|D3Z079|D3Z079_MOUSE Syntaxin-binding protein 5 OS=Mus musculus OX=10090 GN=Stxbp5 PE=1 SV=1;sp|Q8K400|STXB5_MOUSE Syntaxin-binding protein 5 OS=Mus musculus O	17.83201218	17.4299202	17.70950699	17.54557419	17.31920815	17.67608261
tr|Q3UKH3|Q3UKH3_MOUSE Uncharacterized protein OS=Mus musculus OX=10090 GN=Acaa2 PE=2 SV=1;sp|Q8BWT1|THIM_MOUSE 3-ketoacyl-CoA thiolase, mitochondrial OS=Mus musculus OX=10090 GN=Acaa2 PE=1 SV=3	22.26298714	22.89496803	22.28942108	22.32680702	22.18786621	22.50234604
sp|P38647|GRP75_MOUSE Stress-70 protein, mitochondrial OS=Mus musculus OX=10090 GN=Hspa9 PE=1 SV=3	25.20586777	25.2552166	25.26276398	25.02035904	25.2020359	25.07252884
tr|D3Z4J5|D3Z4J5_MOUSE Golgi to ER traffic protein 4 homolog (Fragment) OS=Mus musculus OX=10090 GN=Get4 PE=1 SV=1;sp|Q9D1H7|GET4_MOUSE Golgi to ER traffic protein 4 homolog OS=Mus musculus OX=10090 GN=Get4 PE=1 SV=2	19.45314217	19.14052582	19.64257622	19.22386551	19.11834717	19.46545029
sp|O08599|STXB1_MOUSE Syntaxin-binding protein 1 OS=Mus musculus OX=10090 GN=Stxbp1 PE=1 SV=2	28.1794014	27.89923859	28.28565407	28.11552238	27.91723442	27.90328407
tr|A0A1W2P7X0|A0A1W2P7X0_MOUSE Costars family protein ABRACL (Fragment) OS=Mus musculus OX=10090 GN=Abracl PE=1 SV=1;tr|E9QMV2|E9QMV2_MOUSE Costars family protein ABRACL OS=Mus musculus OX=10090 GN=Abracl PE=1 SV=1;tr|C6EQJ5|C6EQJ5_MOUSE ASL1/3110003A17Rik	16.2867012	17.38592529	15.87040138	17.53639603	16.62743568	14.9510498
tr|A2VCP7|A2VCP7_MOUSE Psmf1 protein (Fragment) OS=Mus musculus OX=10090 GN=Psmf1 PE=2 SV=1;tr|A2AU35|A2AU35_MOUSE Proteasome (Prosome, macropain) inhibitor subunit 1 OS=Mus musculus OX=10090 GN=Psmf1 PE=1 SV=1;tr|A0A1S6GWI1|A0A1S6GWI1_MOUSE Uncharacterize	19.59674263	19.71818542	19.73570061	19.49497795	19.65638351	19.47236633
sp|Q8BGB7|ENOPH_MOUSE Enolase-phosphatase E1 OS=Mus musculus OX=10090 GN=Enoph1 PE=1 SV=1	20.6251564	20.71491051	20.86072731	20.56902885	20.42674828	20.77865791
tr|A0A0N4SUW1|A0A0N4SUW1_MOUSE Cullin-1 OS=Mus musculus OX=10090 GN=Cul1 PE=1 SV=1;tr|D3Z2H3|D3Z2H3_MOUSE Cullin-1 (Fragment) OS=Mus musculus OX=10090 GN=Cul1 PE=1 SV=1;tr|Q3TPM3|Q3TPM3_MOUSE Cullin-1 (Fragment) OS=Mus musculus OX=10090 GN=Cul1 PE=1 SV=1;t	19.49371147	19.3608036	19.58178711	19.34603691	19.30630112	19.35800171
tr|Q5NC81|Q5NC81_MOUSE Nucleoside diphosphate kinase OS=Mus musculus OX=10090 GN=Nme1 PE=1 SV=1;sp|P15532|NDKA_MOUSE Nucleoside diphosphate kinase A OS=Mus musculus OX=10090 GN=Nme1 PE=1 SV=1;tr|Q5NC80|Q5NC80_MOUSE Nucleoside diphosphate kinase (Fragment)	25.68509293	25.48041153	25.66127586	25.36388397	25.4753437	25.56194878
tr|Q3TFE8|Q3TFE8_MOUSE Uncharacterized protein OS=Mus musculus OX=10090 GN=Kpnb1 PE=2 SV=1;tr|Q7TSZ6|Q7TSZ6_MOUSE Karyopherin (Importin) beta 1 OS=Mus musculus OX=10090 GN=Kpnb1 PE=2 SV=1;tr|Q3UHW8|Q3UHW8_MOUSE Uncharacterized protein OS=Mus musculus OX=10	23.77565193	23.79031372	23.73664284	23.77521896	23.45258141	23.64928818
sp|P60487|PLPP_MOUSE Pyridoxal phosphate phosphatase OS=Mus musculus OX=10090 GN=Pdxp PE=1 SV=1;tr|Q6IS27|Q6IS27_MOUSE Pdxp protein (Fragment) OS=Mus musculus OX=10090 GN=Pdxp PE=2 SV=1	24.67179489	24.41977119	24.44712257	24.34852409	24.28329468	24.48151398
tr|Q3UV75|Q3UV75_MOUSE Uncharacterized protein OS=Mus musculus OX=10090 GN=Ksr1 PE=2 SV=1;tr|A0A2I3BR95|A0A2I3BR95_MOUSE Kinase suppressor of Ras 1 OS=Mus musculus OX=10090 GN=Ksr1 PE=1 SV=1;sp|Q61097|KSR1_MOUSE Kinase suppressor of Ras 1 OS=Mus musculus O	18.81622124	18.70019722	18.94112206	18.50112343	18.53927612	18.99202728
tr|A2AQR0|A2AQR0_MOUSE Glycerol-3-phosphate dehydrogenase OS=Mus musculus OX=10090 GN=Gpd2 PE=1 SV=1;sp|Q64521|GPDM_MOUSE Glycerol-3-phosphate dehydrogenase, mitochondrial OS=Mus musculus OX=10090 GN=Gpd2 PE=1 SV=2	25.66155624	25.93040466	25.60153008	25.55133629	25.61056709	25.60741806
tr|B7ZNJ3|B7ZNJ3_MOUSE Caskin1 protein OS=Mus musculus OX=10090 GN=Caskin1 PE=2 SV=1;sp|Q6P9K8|CSKI1_MOUSE Caskin-1 OS=Mus musculus OX=10090 GN=Caskin1 PE=1 SV=2	23.01181602	22.97249413	22.86688805	22.86486053	22.91551971	22.64895439
tr|Q8BMH2|Q8BMH2_MOUSE Uncharacterized protein OS=Mus musculus OX=10090 GN=Rnpep PE=2 SV=1;tr|E9PYF1|E9PYF1_MOUSE Aminopeptidase B OS=Mus musculus OX=10090 GN=Rnpep PE=1 SV=1;sp|Q8VCT3|AMPB_MOUSE Aminopeptidase B OS=Mus musculus OX=10090 GN=Rnpep PE=1 SV=2	22.35756493	22.63707733	22.39419365	22.48604012	21.97617149	22.50562668
tr|B2RY70|B2RY70_MOUSE 4933407C03Rik protein OS=Mus musculus OX=10090 GN=Cmip PE=2 SV=1;sp|Q9D486|CMIP_MOUSE C-Maf-inducing protein OS=Mus musculus OX=10090 GN=Cmip PE=1 SV=3	18.16231346	18.83995628	17.39531898	17.87228012	18.22991753	17.87475395
sp|Q9DB72|BTBDH_MOUSE BTB/POZ domain-containing protein 17 OS=Mus musculus OX=10090 GN=Btbd17 PE=1 SV=1	21.5410881	21.27918625	22.90042496	21.78696823	21.93211937	21.58189583
sp|B2RSH2|GNAI1_MOUSE Guanine nucleotide-binding protein G(i) subunit alpha-1 OS=Mus musculus OX=10090 GN=Gnai1 PE=1 SV=1	23.95082474	23.63323021	23.59439468	23.72933197	23.31846237	23.71102142
sp|Q8R5C5|ACTY_MOUSE Beta-centractin OS=Mus musculus OX=10090 GN=Actr1b PE=1 SV=1	19.40393066	19.73836327	19.68990898	19.78838158	19.35869789	19.26696014
sp|Q3TMH2|SCRN3_MOUSE Secernin-3 OS=Mus musculus OX=10090 GN=Scrn3 PE=1 SV=1	15.04737949	14.84446907	15.17010784	14.69238853	14.90637684	15.04558468
sp|Q9D0M5|DYL2_MOUSE Dynein light chain 2, cytoplasmic OS=Mus musculus OX=10090 GN=Dynll2 PE=1 SV=1;tr|D6RIN4|D6RIN4_MOUSE Dynein light chain OS=Mus musculus OX=10090 GN=Dynll2 PE=1 SV=1	24.48037529	23.97597885	24.41337395	24.01180458	24.19715118	24.24409676
sp|O08539|BIN1_MOUSE Myc box-dependent-interacting protein 1 OS=Mus musculus OX=10090 GN=Bin1 PE=1 SV=1;tr|Q6P1B9|Q6P1B9_MOUSE Bin1 protein OS=Mus musculus OX=10090 GN=Bin1 PE=1 SV=1	24.62906456	24.28288078	25.02974701	24.50577354	24.6268158	24.3929882
tr|Q66JT6|Q66JT6_MOUSE Uba3 protein (Fragment) OS=Mus musculus OX=10090 GN=Uba3 PE=2 SV=1;tr|Q3TL72|Q3TL72_MOUSE NEDD8-activating enzyme E1 catalytic subunit OS=Mus musculus OX=10090 GN=Uba3 PE=1 SV=1;sp|Q8C878|UBA3_MOUSE NEDD8-activating enzyme E1 catalyt	18.92096901	18.96823692	19.10821724	18.9593277	18.8121376	18.81010818
sp|P11983|TCPA_MOUSE T-complex protein 1 subunit alpha OS=Mus musculus OX=10090 GN=Tcp1 PE=1 SV=3	24.58674812	24.61738968	24.49498177	24.56610107	24.30369186	24.4141655
sp|Q6P069|SORCN_MOUSE Sorcin OS=Mus musculus OX=10090 GN=Sri PE=1 SV=1	21.1496048	21.14125824	21.42594719	21.2808857	20.87633896	21.14609146
tr|G5E8R4|G5E8R4_MOUSE SAPS domain family, member 3, isoform CRA_c OS=Mus musculus OX=10090 GN=Ppp6r3 PE=1 SV=1;sp|Q922D4|PP6R3_MOUSE Serine/threonine-protein phosphatase 6 regulatory subunit 3 OS=Mus musculus OX=10090 GN=Ppp6r3 PE=1 SV=1;tr|A0A286YE88|A0A	18.71896744	18.87631416	18.67137909	18.55874443	18.82072258	18.47766685
tr|A2BE92|A2BE92_MOUSE Protein SET (Fragment) OS=Mus musculus OX=10090 GN=Set PE=1 SV=1;tr|A2BE93|A2BE93_MOUSE Protein SET (Fragment) OS=Mus musculus OX=10090 GN=Set PE=1 SV=1;tr|Q5U445|Q5U445_MOUSE cDNA sequence BC085271 OS=Mus musculus OX=10090 GN=BC0852	19.27428246	19.91649818	19.13898849	19.57493782	19.09110832	19.25475693
tr|A0A0G2JFB4|A0A0G2JFB4_MOUSE Eukaryotic translation initiation factor 4E OS=Mus musculus OX=10090 GN=Eif4e PE=1 SV=1;tr|A0A0G2JGT5|A0A0G2JGT5_MOUSE Eukaryotic translation initiation factor 4E (Fragment) OS=Mus musculus OX=10090 GN=Eif4e PE=1 SV=1;tr|A0A0	18.92474365	18.95363426	18.95609856	18.79807281	18.87613297	18.75283432
sp|Q9CZP5|BCS1_MOUSE Mitochondrial chaperone BCS1 OS=Mus musculus OX=10090 GN=Bcs1l PE=1 SV=1	18.9418335	18.37107086	18.53256416	18.90687752	17.62913132	18.90305901
sp|Q8BL66|EEA1_MOUSE Early endosome antigen 1 OS=Mus musculus OX=10090 GN=Eea1 PE=1 SV=2	19.31300735	19.04836082	18.97697639	18.75775719	19.37117004	18.80446434
tr|Q564F2|Q564F2_MOUSE Guanylate kinase 1, isoform CRA_a OS=Mus musculus OX=10090 GN=Guk1 PE=2 SV=1;tr|E9Q7K1|E9Q7K1_MOUSE Guanylate kinase OS=Mus musculus OX=10090 GN=Guk1 PE=1 SV=1;tr|Q564G0|Q564G0_MOUSE Guanylate kinase OS=Mus musculus OX=10090 GN=Guk1	21.473629	21.12907982	21.50755501	21.0856266	21.31454277	21.30602837
tr|A2RTH5|A2RTH5_MOUSE Leucine carboxyl methyltransferase 1 OS=Mus musculus OX=10090 GN=Lcmt1 PE=1 SV=1;tr|A0A0U1RNF2|A0A0U1RNF2_MOUSE Leucine carboxyl methyltransferase 1 OS=Mus musculus OX=10090 GN=Lcmt1 PE=1 SV=1;tr|Q78K29|Q78K29_MOUSE Lcmt1 protein OS=	15.40889359	15.13324165	15.76320457	15.68642616	14.98480606	15.23093891
tr|Q3TQH7|Q3TQH7_MOUSE Uncharacterized protein OS=Mus musculus OX=10090 GN=Prune2 PE=2 SV=1;tr|A0A286YDW6|A0A286YDW6_MOUSE Protein prune homolog 2 (Fragment) OS=Mus musculus OX=10090 GN=Prune2 PE=1 SV=1;tr|F8QPD5|F8QPD5_MOUSE Bmcc1sht OS=Mus musculus OX=10	19.96310425	20.54132843	19.73100281	19.73815346	20.03031158	20.06446457
sp|Q8BVQ5|PPME1_MOUSE Protein phosphatase methylesterase 1 OS=Mus musculus OX=10090 GN=Ppme1 PE=1 SV=5	21.93714905	21.83107758	21.89212608	21.85853767	21.68680191	21.71344185
tr|Q9D6F6|Q9D6F6_MOUSE Dynein light chain OS=Mus musculus OX=10090 GN=Dynll1 PE=2 SV=1;sp|P63168|DYL1_MOUSE Dynein light chain 1, cytoplasmic OS=Mus musculus OX=10090 GN=Dynll1 PE=1 SV=1	18.12070274	18.19582558	18.18399048	17.73953819	18.07678604	18.28262711
tr|Q9CSZ8|Q9CSZ8_MOUSE Uncharacterized protein (Fragment) OS=Mus musculus OX=10090 GN=Mrpl45 PE=2 SV=1;sp|Q9D0Q7|RM45_MOUSE 39S ribosomal protein L45, mitochondrial OS=Mus musculus OX=10090 GN=Mrpl45 PE=1 SV=1	17.22722054	17.36090279	16.92528915	17.40578079	16.35023308	17.35598373
sp|Q8CHK3|MBOA7_MOUSE Lysophospholipid acyltransferase 7 OS=Mus musculus OX=10090 GN=Mboat7 PE=1 SV=1	16.05661583	16.02455711	15.35690022	16.09260368	14.80820751	16.13643456
tr|Q0VDL5|Q0VDL5_MOUSE Pctk3 protein (Fragment) OS=Mus musculus OX=10090 GN=Cdk18 PE=2 SV=1;tr|Q0VDL6|Q0VDL6_MOUSE PCTAIRE-motif protein kinase 3 OS=Mus musculus OX=10090 GN=Cdk18 PE=1 SV=1;sp|Q04899|CDK18_MOUSE Cyclin-dependent kinase 18 OS=Mus musculus O	21.53739548	21.23736954	21.37773132	21.40534973	21.10606384	21.24138641
tr|Q921R1|Q921R1_MOUSE Ectonucleoside triphosphate diphosphohydrolase 2 OS=Mus musculus OX=10090 GN=Entpd2 PE=2 SV=1;tr|Q3T9U8|Q3T9U8_MOUSE Uncharacterized protein OS=Mus musculus OX=10090 GN=Entpd2 PE=2 SV=1;sp|O55026|ENTP2_MOUSE Ectonucleoside triphospha	23.66914749	23.13777351	22.6947422	22.9470787	23.16443443	22.99055099
tr|Q5I0W0|Q5I0W0_MOUSE ATP synthase, H+ transporting, mitochondrial F0 complex, subunit b, isoform 1 OS=Mus musculus OX=10090 GN=Atp5f1 PE=1 SV=1;tr|Q3UF04|Q3UF04_MOUSE Uncharacterized protein OS=Mus musculus OX=10090 GN=Atp5f1 PE=2 SV=1;tr|Q3TJD4|Q3TJD4_M	25.99666786	25.66102409	25.85591125	25.84583282	25.27737999	25.99123764
tr|A0A1D5RMD8|A0A1D5RMD8_MOUSE CCR4-NOT transcription complex subunit 1 OS=Mus musculus OX=10090 GN=Cnot1 PE=1 SV=1;tr|B7ZWL1|B7ZWL1_MOUSE CCR4-NOT transcription complex subunit 1 OS=Mus musculus OX=10090 GN=Cnot1 PE=1 SV=1;tr|B2RXR3|B2RXR3_MOUSE Cnot1 pro	17.41509819	17.74979782	17.21929169	17.59156227	16.80469322	17.58987999
tr|Q3UC35|Q3UC35_MOUSE Uncharacterized protein (Fragment) OS=Mus musculus OX=10090 GN=Rnf114 PE=2 SV=1;tr|Q8C521|Q8C521_MOUSE Uncharacterized protein OS=Mus musculus OX=10090 GN=Rnf114 PE=2 SV=1;sp|Q9ET26|RN114_MOUSE E3 ubiquitin-protein ligase RNF114 OS=M	17.45161438	17.39808464	17.2878437	17.04425049	17.55226326	17.14313698
tr|Q8BJC1|Q8BJC1_MOUSE Uncharacterized protein (Fragment) OS=Mus musculus OX=10090 GN=Sema4d PE=2 SV=1;sp|O09126|SEM4D_MOUSE Semaphorin-4D OS=Mus musculus OX=10090 GN=Sema4d PE=1 SV=2	17.31300735	16.97153473	16.91911697	16.94852066	16.94505119	16.9122448
tr|Q3V235|Q3V235_MOUSE Prohibitin 2 OS=Mus musculus OX=10090 GN=Phb2 PE=1 SV=1;sp|O35129|PHB2_MOUSE Prohibitin-2 OS=Mus musculus OX=10090 GN=Phb2 PE=1 SV=1;tr|F6QPR1|F6QPR1_MOUSE Prohibitin-2 (Fragment) OS=Mus musculus OX=10090 GN=Phb2 PE=1 SV=1;tr|Q3V2V2|	24.89499664	24.71004486	24.718647	24.86450768	24.23092079	24.83189583
tr|E9PUE7|E9PUE7_MOUSE Active breakpoint cluster region-related protein OS=Mus musculus OX=10090 GN=Abr PE=1 SV=1;sp|Q5SSL4|ABR_MOUSE Active breakpoint cluster region-related protein OS=Mus musculus OX=10090 GN=Abr PE=1 SV=1	22.20764923	22.47873116	21.90925407	22.12448311	22.04754066	22.02882195
sp|Q80VP0|TCPR1_MOUSE Tectonin beta-propeller repeat-containing protein 1 OS=Mus musculus OX=10090 GN=Tecpr1 PE=1 SV=1	21.23286438	21.14920044	21.18727684	21.17158699	20.98653984	21.01728058
tr|Q5EBI8|Q5EBI8_MOUSE ATP synthase, H+ transporting, mitochondrial F1F0 complex, subunit e OS=Mus musculus OX=10090 GN=Atp5k PE=2 SV=1;sp|Q06185|ATP5I_MOUSE ATP synthase subunit e, mitochondrial OS=Mus musculus OX=10090 GN=Atp5i PE=1 SV=2	20.72883034	20.36673355	20.93167877	20.36402702	20.51159668	20.76139641
tr|Q9QYT9|Q9QYT9_MOUSE Major prion protein OS=Mus musculus OX=10090 GN=Prnpb PE=3 SV=1;tr|Q4FJQ7|Q4FJQ7_MOUSE Major prion protein OS=Mus musculus OX=10090 GN=Prnp PE=1 SV=1;tr|Q3UG89|Q3UG89_MOUSE Major prion protein OS=Mus musculus OX=10090 GN=Prnp PE=2 SV	20.69676399	20.61210632	20.66529465	20.60567284	20.50861168	20.47000885
sp|Q8CHT0|AL4A1_MOUSE Delta-1-pyrroline-5-carboxylate dehydrogenase, mitochondrial OS=Mus musculus OX=10090 GN=Aldh4a1 PE=1 SV=3;tr|Q6P9Q7|Q6P9Q7_MOUSE Aldh4a1 protein OS=Mus musculus OX=10090 GN=Aldh4a1 PE=2 SV=1	21.47149658	21.91573524	21.48595238	21.28468513	21.69538498	21.50348473
tr|H3BJP2|H3BJP2_MOUSE S-formylglutathione hydrolase (Fragment) OS=Mus musculus OX=10090 GN=Esd PE=1 SV=1;tr|H3BLJ9|H3BLJ9_MOUSE S-formylglutathione hydrolase OS=Mus musculus OX=10090 GN=Esd PE=1 SV=1;tr|H3BJL6|H3BJL6_MOUSE S-formylglutathione hydrolase OS	22.519701	22.15546799	22.54438591	22.27935219	22.1371479	22.41363144
tr|Q0PD53|Q0PD53_MOUSE RAB6B, member RAS oncogene family OS=Mus musculus OX=10090 GN=Rab6b PE=1 SV=1;sp|P61294|RAB6B_MOUSE Ras-related protein Rab-6B OS=Mus musculus OX=10090 GN=Rab6b PE=1 SV=1;tr|A0A1L1SRS6|A0A1L1SRS6_MOUSE Ras-related protein Rab-6B OS=M	21.98953819	22.07044601	22.148386	22.03162956	21.97039604	21.81845665
sp|Q80ZS3|RT26_MOUSE 28S ribosomal protein S26, mitochondrial OS=Mus musculus OX=10090 GN=Mrps26 PE=1 SV=1	18.75730515	18.78465271	18.79666328	18.59306145	18.60066986	18.75765038
tr|D3Z100|D3Z100_MOUSE Family with sequence similarity 98, member C OS=Mus musculus OX=10090 GN=Fam98c PE=1 SV=1;tr|F6ZXW2|F6ZXW2_MOUSE Family with sequence similarity 98, member C (Fragment) OS=Mus musculus OX=10090 GN=Fam98c PE=1 SV=1;tr|E9PYD1|E9PYD1_MO	20.58526993	20.43001366	20.60136414	20.36536217	20.34120369	20.52291298
tr|Q3TKM5|Q3TKM5_MOUSE Isocitrate dehydrogenase [NAD] subunit, mitochondrial OS=Mus musculus OX=10090 GN=Idh3g PE=2 SV=1;tr|Q3TGZ3|Q3TGZ3_MOUSE Isocitrate dehydrogenase [NAD] subunit, mitochondrial OS=Mus musculus OX=10090 GN=Idh3g PE=1 SV=1;sp|P70404|IDHG	25.64603424	25.45772171	25.57319832	25.54304314	25.18061638	25.56632423
sp|Q9CY27|TECR_MOUSE Very-long-chain enoyl-CoA reductase OS=Mus musculus OX=10090 GN=Tecr PE=1 SV=1;tr|Q9CWN2|Q9CWN2_MOUSE Uncharacterized protein OS=Mus musculus OX=10090 GN=Tecr PE=2 SV=1;tr|G3UWE1|G3UWE1_MOUSE MCG11048, isoform CRA_c OS=Mus musculus OX=	22.77116585	22.65211296	22.64100075	22.65424156	22.48360252	22.54025459
sp|Q8R066|C1QT4_MOUSE Complement C1q tumor necrosis factor-related protein 4 OS=Mus musculus OX=10090 GN=C1qtnf4 PE=1 SV=1	18.26297569	18.62505341	18.3617382	18.27675819	18.41463089	18.17349625
tr|A0A2I3BQF4|A0A2I3BQF4_MOUSE 60S ribosomal protein L30 OS=Mus musculus OX=10090 GN=Rpl30 PE=1 SV=1;tr|Q5PR15|Q5PR15_MOUSE Rpl30 protein OS=Mus musculus OX=10090 GN=Rpl30 PE=2 SV=1;tr|Q58DZ3|Q58DZ3_MOUSE MCG20799 OS=Mus musculus OX=10090 GN=Rpl30 PE=1 SV=	22.19213676	22.23773766	21.95161247	22.102108	21.85560226	22.04257774
tr|Q4FE56|Q4FE56_MOUSE Probable ubiquitin carboxyl-terminal hydrolase FAF-X OS=Mus musculus OX=10090 GN=Usp9x PE=1 SV=1;sp|P70398|USP9X_MOUSE Probable ubiquitin carboxyl-terminal hydrolase FAF-X OS=Mus musculus OX=10090 GN=Usp9x PE=1 SV=2	22.83992004	22.70850754	22.71813011	22.74003792	22.47861099	22.6690712
tr|Q3UYQ4|Q3UYQ4_MOUSE Uncharacterized protein OS=Mus musculus OX=10090 GN=Api5 PE=2 SV=1;sp|O35841|API5_MOUSE Apoptosis inhibitor 5 OS=Mus musculus OX=10090 GN=Api5 PE=1 SV=2	19.32408333	20.07422447	19.25656319	19.58445549	19.22588348	19.46720886
sp|Q91WL8|WWOX_MOUSE WW domain-containing oxidoreductase OS=Mus musculus OX=10090 GN=Wwox PE=1 SV=1	16.42723083	16.78429222	16.65889168	16.24384308	16.82431984	16.4249649
sp|Q9DCL9|PUR6_MOUSE Multifunctional protein ADE2 OS=Mus musculus OX=10090 GN=Paics PE=1 SV=4;tr|D3Z6P1|D3Z6P1_MOUSE Multifunctional protein ADE2 (Fragment) OS=Mus musculus OX=10090 GN=Paics PE=1 SV=1;tr|D6RCU8|D6RCU8_MOUSE Multifunctional protein ADE2 OS=	22.17136383	22.1289711	22.36392021	22.26521301	21.9748497	22.04768562
sp|Q8BVG4|DPP9_MOUSE Dipeptidyl peptidase 9 OS=Mus musculus OX=10090 GN=Dpp9 PE=1 SV=2	17.49482346	17.71350098	17.86512947	17.73682976	17.32816696	17.6324501
tr|A2A7S7|A2A7S7_MOUSE Tyrosine--tRNA ligase OS=Mus musculus OX=10090 GN=Yars PE=1 SV=1;sp|Q91WQ3|SYYC_MOUSE Tyrosine--tRNA ligase, cytoplasmic OS=Mus musculus OX=10090 GN=Yars PE=1 SV=3	21.06585503	20.99843407	21.06857872	20.95368958	20.86782074	20.93583298
tr|A2AKJ9|A2AKJ9_MOUSE Syntenin-1 OS=Mus musculus OX=10090 GN=Sdcbp PE=1 SV=1;tr|A2AKJ6|A2AKJ6_MOUSE Syntenin-1 (Fragment) OS=Mus musculus OX=10090 GN=Sdcbp PE=1 SV=1;tr|H3BLG5|H3BLG5_MOUSE Syntenin-1 (Fragment) OS=Mus musculus OX=10090 GN=Sdcbp PE=1 SV=1;	18.30032539	17.84090996	18.43650627	18.3823452	17.82196999	18.00074768
tr|A0A0R4J1E2|A0A0R4J1E2_MOUSE Elongation factor 1-delta OS=Mus musculus OX=10090 GN=Eef1d PE=1 SV=1;tr|E9QN08|E9QN08_MOUSE Elongation factor 1-delta (Fragment) OS=Mus musculus OX=10090 GN=Eef1d PE=1 SV=1;tr|Q80T06|Q80T06_MOUSE Elongation factor 1-delta OS	21.70189095	21.76745987	21.63769341	21.56818008	21.64164162	21.52502632
sp|Q9Z0V2|KCND2_MOUSE Potassium voltage-gated channel subfamily D member 2 OS=Mus musculus OX=10090 GN=Kcnd2 PE=1 SV=1	19.32049561	19.35460281	19.51813698	19.74980736	18.46875	19.6030941
tr|Q9D828|Q9D828_MOUSE Uncharacterized protein OS=Mus musculus OX=10090 GN=Tfg PE=2 SV=1;tr|Q9Z1A1|Q9Z1A1_MOUSE TFG protein OS=Mus musculus OX=10090 GN=Tfg PE=1 SV=1;tr|Q8C2C6|Q8C2C6_MOUSE Trk-fused OS=Mus musculus OX=10090 GN=Tfg PE=2 SV=1;tr|F6QJV5|F6QJV	21.6617527	21.86349487	21.85311317	21.74406815	21.63769913	21.62514114
tr|Q6IRT4|Q6IRT4_MOUSE Eukaryotic translation initiation factor 3 subunit F OS=Mus musculus OX=10090 GN=Eif3f PE=2 SV=1;tr|Q8BTW2|Q8BTW2_MOUSE Eukaryotic translation initiation factor 3 subunit F OS=Mus musculus OX=10090 GN=Eif3f PE=2 SV=1;tr|Q3U8X1|Q3U8X1	22.04773331	22.17052269	21.98195457	21.99415398	21.89322472	21.94177818
tr|Q6PDC2|Q6PDC2_MOUSE Tmed9 protein OS=Mus musculus OX=10090 GN=Tmed9 PE=1 SV=1;tr|Q9CZL0|Q9CZL0_MOUSE Uncharacterized protein OS=Mus musculus OX=10090 GN=Tmed9 PE=2 SV=1;tr|Q3TFU8|Q3TFU8_MOUSE Uncharacterized protein OS=Mus musculus OX=10090 GN=Tmed9 PE=	19.03839874	19.31372452	19.05189896	18.71440506	19.29207039	19.02834702
sp|Q9QZ06|TOLIP_MOUSE Toll-interacting protein OS=Mus musculus OX=10090 GN=Tollip PE=1 SV=1;tr|A9JEI5|A9JEI5_MOUSE Toll interacting protein, isoform CRA_b OS=Mus musculus OX=10090 GN=Tollip PE=1 SV=1;tr|F7AT44|F7AT44_MOUSE Toll-interacting protein OS=Mus m	23.24087524	23.94167709	23.42433929	23.3728981	23.66958046	23.19568634
tr|Q78P93|Q78P93_MOUSE Acid ceramidase OS=Mus musculus OX=10090 GN=Asah1 PE=1 SV=1;tr|Q3U646|Q3U646_MOUSE Uncharacterized protein OS=Mus musculus OX=10090 GN=Asah1 PE=2 SV=1;tr|Q3TWT5|Q3TWT5_MOUSE Uncharacterized protein OS=Mus musculus OX=10090 GN=Asah1 P	20.49638557	20.49018478	20.31755257	20.38305473	20.26252365	20.29011726
tr|F8WGB3|F8WGB3_MOUSE Succinate dehydrogenase cytochrome b560 subunit, mitochondrial OS=Mus musculus OX=10090 GN=Sdhc PE=1 SV=1;tr|Q5XK33|Q5XK33_MOUSE Succinate dehydrogenase complex, subunit C, integral membrane protein OS=Mus musculus OX=10090 GN=Sdhc P	18.43061638	18.1066761	18.19935036	18.49362755	17.33607292	18.54106331
tr|Q3TRB7|Q3TRB7_MOUSE Uncharacterized protein OS=Mus musculus OX=10090 GN=Pigu PE=2 SV=1;tr|Q3TAA8|Q3TAA8_MOUSE Phosphatidylinositol glycan anchor biosynthesis class U protein OS=Mus musculus OX=10090 GN=Pigu PE=1 SV=1;sp|Q8K358|PIGU_MOUSE Phosphatidylino	17.84217834	17.91356087	17.51351357	17.91801071	17.46970558	17.51700592
sp|P70392|RGRF2_MOUSE Ras-specific guanine nucleotide-releasing factor 2 OS=Mus musculus OX=10090 GN=Rasgrf2 PE=1 SV=2;tr|D3Z6K8|D3Z6K8_MOUSE Ras-specific guanine nucleotide-releasing factor 2 OS=Mus musculus OX=10090 GN=Rasgrf2 PE=1 SV=2;tr|F7B9R2|F7B9R2_	21.62511063	21.36660957	20.36475945	20.77391624	21.00423241	21.2155323
tr|Q6PFR3|Q6PFR3_MOUSE Sel1l protein (Fragment) OS=Mus musculus OX=10090 GN=Sel1l PE=2 SV=1;tr|Q80YC0|Q80YC0_MOUSE Sel1l protein (Fragment) OS=Mus musculus OX=10090 GN=Sel1l PE=2 SV=1;tr|Q6GTY4|Q6GTY4_MOUSE Sel-1 suppressor of lin-12-like (C. elegans) OS=M	15.69927406	15.81549263	15.28096867	15.63035583	15.26777554	15.53578186
tr|Q91V38|Q91V38_MOUSE Heat shock protein 90, beta (Grp94), member 1 OS=Mus musculus OX=10090 GN=Hsp90b1 PE=2 SV=1;tr|Q3UBU0|Q3UBU0_MOUSE Uncharacterized protein OS=Mus musculus OX=10090 GN=Hsp90b1 PE=2 SV=1;tr|Q3UAD6|Q3UAD6_MOUSE Heat shock protein 90kDa	25.15089226	25.30599022	25.08438301	25.11276054	25.12628746	24.94046783
tr|Q3TDG9|Q3TDG9_MOUSE Uncharacterized protein OS=Mus musculus OX=10090 GN=Stx12 PE=2 SV=1;sp|Q9ER00|STX12_MOUSE Syntaxin-12 OS=Mus musculus OX=10090 GN=Stx12 PE=1 SV=1;tr|Q3TIL5|Q3TIL5_MOUSE Uncharacterized protein OS=Mus musculus OX=10090 GN=Stx12 PE=2 S	23.21132278	23.4493866	23.2855587	23.09383011	23.3512516	23.14114952
tr|A4FUW1|A4FUW1_MOUSE 4932417H02Rik protein (Fragment) OS=Mus musculus OX=10090 GN=Rptor PE=2 SV=1;tr|A2ACM0|A2ACM0_MOUSE Regulatory-associated protein of mTOR OS=Mus musculus OX=10090 GN=Rptor PE=1 SV=1;sp|Q8K4Q0|RPTOR_MOUSE Regulatory-associated protein	20.32991982	20.38308907	20.36875343	20.39579773	20.21298027	20.11358261
tr|A0A1W2P7I5|A0A1W2P7I5_MOUSE Small glutamine-rich tetratricopeptide repeat-containing protein alpha (Fragment) OS=Mus musculus OX=10090 GN=Sgta PE=1 SV=1;tr|A0A1W2P6P1|A0A1W2P6P1_MOUSE Small glutamine-rich tetratricopeptide repeat-containing protein alph	19.74999428	19.58387184	20.10578156	19.71387291	19.7879715	19.57868195
sp|O55234|PSB5_MOUSE Proteasome subunit beta type-5 OS=Mus musculus OX=10090 GN=Psmb5 PE=1 SV=3;tr|Q8BTY5|Q8BTY5_MOUSE Proteasome subunit beta type-5 OS=Mus musculus OX=10090 GN=Psmb5 PE=1 SV=1	22.13106728	22.1529789	21.95945168	22.1345787	21.63465881	22.11635208
tr|B7ZMZ7|B7ZMZ7_MOUSE Dip2c protein OS=Mus musculus OX=10090 GN=Dip2c PE=1 SV=1;tr|B2RQ71|B2RQ71_MOUSE Dip2c protein OS=Mus musculus OX=10090 GN=Dip2c PE=1 SV=1;tr|E9PWR4|E9PWR4_MOUSE Disco-interacting protein 2 homolog C OS=Mus musculus OX=10090 GN=Dip2c	16.9817009	17.38950729	16.93004036	16.68645287	17.29271317	16.9656868
tr|Q922B8|Q922B8_MOUSE DEAD (Asp-Glu-Ala-Asp) box polypeptide 1 OS=Mus musculus OX=10090 GN=Ddx1 PE=2 SV=1;tr|Q3V1Z7|Q3V1Z7_MOUSE Uncharacterized protein OS=Mus musculus OX=10090 GN=Ddx1 PE=2 SV=1;sp|Q91VR5|DDX1_MOUSE ATP-dependent RNA helicase DDX1 OS=Mus	23.24321747	23.5253334	23.31369972	23.06521416	23.33216286	23.33117294
tr|Q5D098|Q5D098_MOUSE Proteasome subunit beta type (Fragment) OS=Mus musculus OX=10090 GN=Psmb7 PE=2 SV=1;sp|P70195|PSB7_MOUSE Proteasome subunit beta type-7 OS=Mus musculus OX=10090 GN=Psmb7 PE=1 SV=1	22.47226524	22.71177292	22.37833786	22.47670364	22.29753876	22.43450928
sp|Q9D880|TIM50_MOUSE Mitochondrial import inner membrane translocase subunit TIM50 OS=Mus musculus OX=10090 GN=Timm50 PE=1 SV=1	21.62854195	21.76927185	21.60289764	21.71987152	21.32155418	21.60624123
sp|Q8CCJ3|UFL1_MOUSE E3 UFM1-protein ligase 1 OS=Mus musculus OX=10090 GN=Ufl1 PE=1 SV=2	19.4331665	19.40153885	19.28593636	19.1386776	19.21821404	19.41121292
sp|A2AN08|UBR4_MOUSE E3 ubiquitin-protein ligase UBR4 OS=Mus musculus OX=10090 GN=Ubr4 PE=1 SV=1	21.3754406	21.49788284	21.38047791	21.39845085	21.16061783	21.34228325
sp|Q8BXR1|S7A14_MOUSE Probable cationic amino acid transporter OS=Mus musculus OX=10090 GN=Slc7a14 PE=1 SV=1;tr|D3YY38|D3YY38_MOUSE Probable cationic amino acid transporter OS=Mus musculus OX=10090 GN=Slc7a14 PE=1 SV=1	21.60077667	20.42895699	21.13490868	20.92894936	20.73182678	21.15182877
tr|A0A087WQE6|A0A087WQE6_MOUSE Elongin-C (Fragment) OS=Mus musculus OX=10090 GN=Eloc PE=1 SV=1;tr|A0A087WNT1|A0A087WNT1_MOUSE Elongin-C OS=Mus musculus OX=10090 GN=Eloc PE=1 SV=1;sp|P83940|ELOC_MOUSE Elongin-C OS=Mus musculus OX=10090 GN=Eloc PE=1 SV=1	19.02710152	18.94786835	19.07463455	18.73959923	19.20644379	18.75152588
sp|P08030|APT_MOUSE Adenine phosphoribosyltransferase OS=Mus musculus OX=10090 GN=Aprt PE=1 SV=2	18.2937851	18.38984489	17.97434044	18.21915245	17.94890785	18.13872719
tr|Q8BPC7|Q8BPC7_MOUSE Uncharacterized protein (Fragment) OS=Mus musculus OX=10090 GN=App PE=2 SV=1;tr|Q3TVS1|Q3TVS1_MOUSE Uncharacterized protein OS=Mus musculus OX=10090 GN=App PE=2 SV=1;tr|A0A2I3BR03|A0A2I3BR03_MOUSE Amyloid-beta A4 protein OS=Mus muscu	20.79074287	20.65203667	21.42743111	20.65652466	21.2006321	20.6620369
sp|Q8VBT9|ASPC1_MOUSE Tether containing UBX domain for GLUT4 OS=Mus musculus OX=10090 GN=Aspscr1 PE=1 SV=1	17.78577232	17.91450119	17.95746803	17.59782028	17.98155594	17.73002434
tr|Q3TIJ1|Q3TIJ1_MOUSE Uncharacterized protein OS=Mus musculus OX=10090 GN=Cops4 PE=2 SV=1;tr|Q14AI7|Q14AI7_MOUSE COP9 (Constitutive photomorphogenic) homolog, subunit 4 (Arabidopsis thaliana) OS=Mus musculus OX=10090 GN=Cops4 PE=1 SV=1;sp|O88544|CSN4_MOUS	23.36265755	23.23617744	23.37400246	23.19902611	23.17919922	23.24639893
tr|Q3U1B1|Q3U1B1_MOUSE Uncharacterized protein OS=Mus musculus OX=10090 GN=Gnb1 PE=2 SV=1;tr|Q3TQ70|Q3TQ70_MOUSE Beta1 subnuit of GTP-binding protein OS=Mus musculus OX=10090 GN=Gnb1 PE=1 SV=1;sp|P62874|GBB1_MOUSE Guanine nucleotide-binding protein G(I)/G(	27.27213097	27.06219292	27.02643776	27.04759598	26.92839622	27.0370903
tr|Q3THL5|Q3THL5_MOUSE Protein pelota homolog OS=Mus musculus OX=10090 GN=Pelo PE=2 SV=1;sp|Q80X73|PELO_MOUSE Protein pelota homolog OS=Mus musculus OX=10090 GN=Pelo PE=1 SV=3	16.48672485	16.68650246	16.84024048	16.22617722	16.74600601	16.69426346
tr|Q5PPQ7|Q5PPQ7_MOUSE Coronin OS=Mus musculus OX=10090 GN=Coro1c PE=2 SV=1;tr|Q499X7|Q499X7_MOUSE Coronin OS=Mus musculus OX=10090 GN=Coro1c PE=1 SV=1;tr|Q3TEU8|Q3TEU8_MOUSE Coronin OS=Mus musculus OX=10090 GN=Coro1c PE=2 SV=1;sp|Q9WUM4|COR1C_MOUSE Coroni	22.18719101	22.09369659	21.76475334	21.89227295	21.75473213	22.05236435
tr|F6X5P5|F6X5P5_MOUSE Mycophenolic acid acyl-glucuronide esterase, mitochondrial (Fragment) OS=Mus musculus OX=10090 GN=Abhd10 PE=1 SV=1;sp|Q6PE15|ABHDA_MOUSE Mycophenolic acid acyl-glucuronide esterase, mitochondrial OS=Mus musculus OX=10090 GN=Abhd10 PE	20.62176132	20.85082626	20.54019356	20.42325211	20.62171936	20.62187576
tr|A0A0J9YUI1|A0A0J9YUI1_MOUSE Ubiquitin-conjugating enzyme E2 K OS=Mus musculus OX=10090 GN=Ube2k PE=1 SV=1;tr|D3Z4U3|D3Z4U3_MOUSE Ubiquitin-conjugating enzyme E2 K OS=Mus musculus OX=10090 GN=Ube2k PE=1 SV=1;tr|Q3TL77|Q3TL77_MOUSE Uncharacterized protein	19.74737358	19.86084938	19.84909821	19.88549042	19.51543617	19.71063614
tr|B7ZCP4|B7ZCP4_MOUSE Copine-1 OS=Mus musculus OX=10090 GN=Cpne1 PE=1 SV=1;sp|Q8C166|CPNE1_MOUSE Copine-1 OS=Mus musculus OX=10090 GN=Cpne1 PE=1 SV=1;tr|Q571A1|Q571A1_MOUSE MKIAA0765 splice variant 1 (Fragment) OS=Mus musculus OX=10090 GN=Cpne1 PE=2 SV=1;	21.78715897	21.40876961	21.57450867	21.34930611	21.58979797	21.48569107
sp|Q9D328|TM35A_MOUSE Transmembrane protein 35A OS=Mus musculus OX=10090 GN=Tmem35a PE=1 SV=1	19.5486412	19.76351166	18.9841156	19.48675346	19.06011581	19.40405464
tr|Q3V424|Q3V424_MOUSE Uncharacterized protein OS=Mus musculus OX=10090 PE=2 SV=1;sp|P62309|RUXG_MOUSE Small nuclear ribonucleoprotein G OS=Mus musculus OX=10090 GN=Snrpg PE=1 SV=1	20.06276321	20.25988388	19.45618248	20.03624535	19.16592026	20.23160172
sp|Q8JZN5|ACAD9_MOUSE Acyl-CoA dehydrogenase family member 9, mitochondrial OS=Mus musculus OX=10090 GN=Acad9 PE=1 SV=2;tr|Q9CZC5|Q9CZC5_MOUSE Uncharacterized protein (Fragment) OS=Mus musculus OX=10090 GN=Acad9 PE=2 SV=2	21.96155167	22.1893158	22.15276337	21.92097092	21.95849228	22.08106041
tr|A0A0A0MQL8|A0A0A0MQL8_MOUSE NudC domain-containing protein 3 (Fragment) OS=Mus musculus OX=10090 GN=Nudcd3 PE=1 SV=1;tr|B0FTY3|B0FTY3_MOUSE NudC domain containing 3, isoform CRA_a OS=Mus musculus OX=10090 GN=Nudcd3 PE=2 SV=1;sp|Q8R1N4|NUDC3_MOUSE NudC d	20.46592903	20.35712624	20.6011467	20.24161148	20.70338631	20.13694954
tr|Q3TXV1|Q3TXV1_MOUSE 26S proteasome non-ATPase regulatory subunit 2 OS=Mus musculus OX=10090 GN=Psmd2 PE=2 SV=1;tr|Q3TW71|Q3TW71_MOUSE 26S proteasome non-ATPase regulatory subunit 2 OS=Mus musculus OX=10090 GN=Psmd2 PE=2 SV=1;tr|Q3TKV1|Q3TKV1_MOUSE 26S p	22.9207077	23.12309647	22.85564041	22.97049713	22.64181709	22.94740295
sp|Q68FE6|RIPR1_MOUSE Rho family-interacting cell polarization regulator 1 OS=Mus musculus OX=10090 GN=Ripor1 PE=1 SV=2	17.31212044	17.24002457	17.21735001	17.05518723	17.4481678	16.92643166
tr|Q3UFI7|Q3UFI7_MOUSE Uncharacterized protein OS=Mus musculus OX=10090 GN=Nup205 PE=2 SV=1;tr|E9Q880|E9Q880_MOUSE Nucleoporin 205 OS=Mus musculus OX=10090 GN=Nup205 PE=1 SV=1;tr|Q6PDG0|Q6PDG0_MOUSE Nup205 protein (Fragment) OS=Mus musculus OX=10090 GN=Nup	17.93761444	17.92133713	18.09949875	17.94813728	17.87760735	17.79363632
tr|A0A140LIW3|A0A140LIW3_MOUSE FERM and PDZ domain-containing 3 OS=Mus musculus OX=10090 GN=Frmpd3 PE=1 SV=1	17.56992912	17.37941742	17.18240929	17.20398331	17.33267593	17.25634766
sp|Q9JIG7|CCD22_MOUSE Coiled-coil domain-containing protein 22 OS=Mus musculus OX=10090 GN=Ccdc22 PE=1 SV=1	18.33376694	18.7605629	18.44003677	18.27624893	18.58568001	18.33397484
sp|Q9D1Q4|DPM3_MOUSE Dolichol-phosphate mannosyltransferase subunit 3 OS=Mus musculus OX=10090 GN=Dpm3 PE=1 SV=1	20.91342163	21.41210556	21.01121902	20.93540955	21.31118393	20.75195503
tr|E9QLB2|E9QLB2_MOUSE Lysophospholipase-like protein 1 OS=Mus musculus OX=10090 GN=Lyplal1 PE=1 SV=1;sp|Q3UFF7|LYPL1_MOUSE Lysophospholipase-like protein 1 OS=Mus musculus OX=10090 GN=Lyplal1 PE=1 SV=3	18.72557259	18.44511414	18.58263016	18.63229179	18.14131546	18.64212036
tr|Q4FJM5|Q4FJM5_MOUSE Ras homolog gene family, member B OS=Mus musculus OX=10090 GN=Rhob PE=1 SV=1;sp|P62746|RHOB_MOUSE Rho-related GTP-binding protein RhoB OS=Mus musculus OX=10090 GN=Rhob PE=1 SV=1;tr|Q3TIC2|Q3TIC2_MOUSE Uncharacterized protein OS=Mus m	23.92279625	23.33832932	23.93789101	23.67638397	23.56462479	23.6206398
tr|A0A0R4J0Z1|A0A0R4J0Z1_MOUSE Protein disulfide-isomerase A4 OS=Mus musculus OX=10090 GN=Pdia4 PE=1 SV=1;sp|P08003|PDIA4_MOUSE Protein disulfide-isomerase A4 OS=Mus musculus OX=10090 GN=Pdia4 PE=1 SV=3	18.58350945	19.00986099	18.67799759	18.43610191	18.98467827	18.51323128
tr|Q6ZPM1|Q6ZPM1_MOUSE MKIAA1589 protein (Fragment) OS=Mus musculus OX=10090 GN=mKIAA1589 PE=4 SV=1;tr|Q3UT32|Q3UT32_MOUSE Uncharacterized protein OS=Mus musculus OX=10090 GN=Zfyve1 PE=2 SV=1;sp|Q810J8|ZFYV1_MOUSE Zinc finger FYVE domain-containing protein	18.9353714	18.83956718	19.18822479	18.61576271	18.92873192	19.08237076
tr|Q3UMA4|Q3UMA4_MOUSE Uncharacterized protein OS=Mus musculus OX=10090 GN=Fermt2 PE=2 SV=1;tr|Q3TLE2|Q3TLE2_MOUSE Pleckstrin homology domain containing, family C (With FERM domain) member 1 OS=Mus musculus OX=10090 GN=Fermt2 PE=1 SV=1;sp|Q8CIB5|FERM2_MOUS	19.37617111	19.1388588	19.31477737	19.16291809	19.2883091	19.04239464
tr|Q3ULL5|Q3ULL5_MOUSE Eif2s2 protein OS=Mus musculus OX=10090 GN=Eif2s2 PE=1 SV=1;sp|Q99L45|IF2B_MOUSE Eukaryotic translation initiation factor 2 subunit 2 OS=Mus musculus OX=10090 GN=Eif2s2 PE=1 SV=1	20.55842781	20.26805687	20.27109146	20.11024475	20.27142334	20.38004494
tr|Q3UHH5|Q3UHH5_MOUSE Uncharacterized protein OS=Mus musculus OX=10090 GN=Gnaq PE=1 SV=1;sp|P21279|GNAQ_MOUSE Guanine nucleotide-binding protein G(q) subunit alpha OS=Mus musculus OX=10090 GN=Gnaq PE=1 SV=4	23.90802383	23.68902969	23.77840233	23.75755501	23.65977097	23.62295532
sp|P54823|DDX6_MOUSE Probable ATP-dependent RNA helicase DDX6 OS=Mus musculus OX=10090 GN=Ddx6 PE=1 SV=1	19.96253967	20.28153038	19.82765579	20.03824615	19.67210197	20.02680016
sp|Q8C3X2|CC90B_MOUSE Coiled-coil domain-containing protein 90B, mitochondrial OS=Mus musculus OX=10090 GN=Ccdc90b PE=1 SV=1	17.49622917	18.19670868	17.57305908	17.66051102	17.74888802	17.52336121
tr|Q0VB06|Q0VB06_MOUSE NECAP endocytosis associated 1 OS=Mus musculus OX=10090 GN=Necap1 PE=1 SV=1;tr|Q571F3|Q571F3_MOUSE MFLJ00061 protein (Fragment) OS=Mus musculus OX=10090 GN=Necap1 PE=2 SV=1;sp|Q9CR95|NECP1_MOUSE Adaptin ear-binding coat-associated pr	22.05900383	21.6026001	21.74491882	21.87284088	21.26409721	21.93994713
tr|Q4FK22|Q4FK22_MOUSE 1200007D18Rik protein OS=Mus musculus OX=10090 GN=Ergic1 PE=1 SV=1;tr|Q69ZP5|Q69ZP5_MOUSE MKIAA1181 protein (Fragment) OS=Mus musculus OX=10090 GN=Ergic1 PE=2 SV=1;sp|Q9DC16|ERGI1_MOUSE Endoplasmic reticulum-Golgi intermediate compar	15.40816402	15.13319588	14.269063	14.8493166	14.23428249	15.39830685
tr|Q5RKP4|Q5RKP4_MOUSE Dolichyl-diphosphooligosaccharide--protein glycosyltransferase subunit 1 (Fragment) OS=Mus musculus OX=10090 GN=Rpn1 PE=2 SV=1;tr|Q8BMR3|Q8BMR3_MOUSE Dolichyl-diphosphooligosaccharide--protein glycosyltransferase subunit 1 OS=Mus mus	23.40846825	23.68349648	23.51578331	23.41332626	23.58956146	23.27687454
tr|A0A0A0MQM0|A0A0A0MQM0_MOUSE Eukaryotic translation initiation factor 5A (Fragment) OS=Mus musculus OX=10090 GN=Eif5a PE=1 SV=1;sp|P63242|IF5A1_MOUSE Eukaryotic translation initiation factor 5A-1 OS=Mus musculus OX=10090 GN=Eif5a PE=1 SV=2;tr|J3QPS8|J3QP	21.79954338	22.08215523	21.87501717	21.7893486	21.84879875	21.79100418
tr|S4R203|S4R203_MOUSE Rho GTPase-activating protein 12 OS=Mus musculus OX=10090 GN=Arhgap12 PE=1 SV=1;tr|S4R248|S4R248_MOUSE Rho GTPase-activating protein 12 OS=Mus musculus OX=10090 GN=Arhgap12 PE=1 SV=1;tr|A0A0A0MQ95|A0A0A0MQ95_MOUSE Rho GTPase-activati	14.45463943	14.0590086	14.9753027	15.03935528	14.35426998	13.76815891
tr|Q8BU29|Q8BU29_MOUSE Dipeptidyl peptidase 3 OS=Mus musculus OX=10090 GN=Dpp3 PE=2 SV=1;tr|Q3THP1|Q3THP1_MOUSE Dipeptidyl peptidase 3 OS=Mus musculus OX=10090 GN=Dpp3 PE=2 SV=1;sp|Q99KK7|DPP3_MOUSE Dipeptidyl peptidase 3 OS=Mus musculus OX=10090 GN=Dpp3 P	20.64517593	21.03866959	21.09984016	20.99228287	20.66208649	20.80215645
tr|A1L151|A1L151_MOUSE G protein-coupled receptor 37-like 1 OS=Mus musculus OX=10090 GN=Gpr37l1 PE=2 SV=1;sp|Q99JG2|ETBR2_MOUSE Prosaposin receptor GPR37L1 OS=Mus musculus OX=10090 GN=Gpr37l1 PE=1 SV=2	22.345541	21.80775833	21.9936409	21.93681908	21.82863426	22.05442238
tr|Q91VA7|Q91VA7_MOUSE Isocitrate dehydrogenase [NAD] subunit, mitochondrial OS=Mus musculus OX=10090 GN=Idh3b PE=1 SV=1	25.01107407	24.85211945	25.11327362	25.00308609	24.55427361	25.09220505
tr|Q3TH46|Q3TH46_MOUSE Uncharacterized protein (Fragment) OS=Mus musculus OX=10090 GN=Rdx PE=2 SV=1;tr|Q3U111|Q3U111_MOUSE Uncharacterized protein (Fragment) OS=Mus musculus OX=10090 GN=Rdx PE=2 SV=1;sp|P26043|RADI_MOUSE Radixin OS=Mus musculus OX=10090 GN	21.45105934	22.04884148	21.14373207	21.35001183	21.63921547	21.32790565
sp|Q9DBH5|LMAN2_MOUSE Vesicular integral-membrane protein VIP36 OS=Mus musculus OX=10090 GN=Lman2 PE=1 SV=2	18.4564743	18.3891201	17.91651535	18.24677277	18.14034462	18.04883385
tr|A0A286YDE4|A0A286YDE4_MOUSE Tau-tubulin kinase 1 OS=Mus musculus OX=10090 GN=Ttbk1 PE=1 SV=1;sp|Q6PCN3|TTBK1_MOUSE Tau-tubulin kinase 1 OS=Mus musculus OX=10090 GN=Ttbk1 PE=1 SV=3	17.37593842	17.49614525	17.70796013	17.46053886	17.47642136	17.31907272
tr|Q8C4G3|Q8C4G3_MOUSE Phospholipid-transporting ATPase OS=Mus musculus OX=10090 GN=Atp9a PE=1 SV=1;tr|Q8C288|Q8C288_MOUSE Phospholipid-transporting ATPase OS=Mus musculus OX=10090 GN=Atp9a PE=1 SV=1;tr|Q505G9|Q505G9_MOUSE Phospholipid-transporting ATPase	23.58657646	23.27079773	23.67542076	23.49191666	23.33492661	23.38402939
tr|A0A0N4SUZ3|A0A0N4SUZ3_MOUSE U6 snRNA-associated Sm-like protein LSm8 OS=Mus musculus OX=10090 GN=Lsm8 PE=1 SV=1;sp|Q6ZWM4|LSM8_MOUSE U6 snRNA-associated Sm-like protein LSm8 OS=Mus musculus OX=10090 GN=Lsm8 PE=1 SV=3	15.76996708	14.45154476	16.21176147	15.22737122	15.8648386	15.01950073
tr|Q810Z3|Q810Z3_MOUSE RPS6KA2 (Fragment) OS=Mus musculus OX=10090 PE=3 SV=1;tr|Q8CHM5|Q8CHM5_MOUSE Ribosomal protein S6 kinase (Fragment) OS=Mus musculus OX=10090 PE=4 SV=1;tr|Q7TPD5|Q7TPD5_MOUSE Ribosomal protein S6 kinase OS=Mus musculus OX=10090 GN=Rps	18.52638435	18.47142601	18.408144	18.45675659	18.34393501	18.28499794
tr|D3YYP5|D3YYP5_MOUSE Gasdermin-E OS=Mus musculus OX=10090 GN=Gsdme PE=1 SV=2;tr|E9Q5V3|E9Q5V3_MOUSE Gasdermin-E OS=Mus musculus OX=10090 GN=Gsdme PE=1 SV=1;sp|Q9Z2D3|GSDME_MOUSE Gasdermin-E OS=Mus musculus OX=10090 GN=Gsdme PE=1 SV=1;tr|Q3U2S1|Q3U2S1_MOU	18.84796906	18.35551834	18.98132515	18.60540199	18.45915985	18.80050087
tr|Q8CIJ3|Q8CIJ3_MOUSE Eukaryotic translation initiation factor 3 subunit B OS=Mus musculus OX=10090 GN=Eif3b PE=2 SV=1;sp|Q8JZQ9|EIF3B_MOUSE Eukaryotic translation initiation factor 3 subunit B OS=Mus musculus OX=10090 GN=Eif3b PE=1 SV=1	22.10884857	22.13453293	21.99547577	22.14669037	21.7131691	22.05962563
tr|F8WHL1|F8WHL1_MOUSE Zinc transporter 9 OS=Mus musculus OX=10090 GN=Slc30a9 PE=1 SV=1;tr|B2RU82|B2RU82_MOUSE Solute carrier family 30 (Zinc transporter), member 9 OS=Mus musculus OX=10090 GN=Slc30a9 PE=2 SV=1;sp|Q5IRJ6|ZNT9_MOUSE Zinc transporter 9 OS=Mu	18.92280006	19.02026176	18.93550491	18.70718765	19.01320267	18.83935738
tr|Q3TN48|Q3TN48_MOUSE Uncharacterized protein OS=Mus musculus OX=10090 GN=Zfr2 PE=2 SV=1;tr|E9Q5M4|E9Q5M4_MOUSE Zinc finger RNA-binding protein 2 OS=Mus musculus OX=10090 GN=Zfr2 PE=1 SV=1	19.81100845	20.27015686	19.69582939	19.64407349	20.20275497	19.61174393
tr|Q05DD2|Q05DD2_MOUSE Nefl protein (Fragment) OS=Mus musculus OX=10090 GN=Nefl PE=2 SV=1;sp|P08551|NFL_MOUSE Neurofilament light polypeptide OS=Mus musculus OX=10090 GN=Nefl PE=1 SV=5	26.4240303	25.02944183	27.60347748	26.18911362	26.53240967	26.01797867
tr|A0A0R4J0I9|A0A0R4J0I9_MOUSE Low density lipoprotein receptor-related protein 1 OS=Mus musculus OX=10090 GN=Lrp1 PE=1 SV=1;sp|Q91ZX7|LRP1_MOUSE Prolow-density lipoprotein receptor-related protein 1 OS=Mus musculus OX=10090 GN=Lrp1 PE=1 SV=1	23.79193497	23.7270565	23.65459824	23.35338211	23.85512352	23.64900017
tr|G3V004|G3V004_MOUSE Calumenin OS=Mus musculus OX=10090 GN=Calu PE=1 SV=1;tr|G3UXA8|G3UXA8_MOUSE Calumenin (Fragment) OS=Mus musculus OX=10090 GN=Calu PE=1 SV=1;tr|Q6XLQ8|Q6XLQ8_MOUSE Calumenin OS=Mus musculus OX=10090 GN=Calu PE=1 SV=1;tr|Q3UG11|Q3UG11_	21.09892654	21.27748871	21.39444733	20.77366066	21.66193771	21.01962471
sp|Q80TM9|NISCH_MOUSE Nischarin OS=Mus musculus OX=10090 GN=Nisch PE=1 SV=2	17.40905952	17.50205803	17.17029572	17.35837936	17.02337074	17.38419724
tr|D3YXK0|D3YXK0_MOUSE Janus kinase and microtubule-interacting protein 2 OS=Mus musculus OX=10090 GN=Jakmip2 PE=1 SV=2	18.86193466	18.88727379	18.82330704	18.70384789	18.66600227	18.88721085
tr|A2A6U3|A2A6U3_MOUSE Septin-9 OS=Mus musculus OX=10090 GN=Sept9 PE=1 SV=1;sp|Q80UG5|SEPT9_MOUSE Septin-9 OS=Mus musculus OX=10090 GN=Sept9 PE=1 SV=1;tr|A2A6U5|A2A6U5_MOUSE Septin-9 (Fragment) OS=Mus musculus OX=10090 GN=Sept9 PE=1 SV=1;tr|Q3TDR9|Q3TDR9_M	21.42429352	21.65666389	21.66235924	21.65032005	21.51380539	21.26418114
tr|Q8K0I5|Q8K0I5_MOUSE 3-hydroxy-3-methylglutaryl coenzyme A synthase OS=Mus musculus OX=10090 GN=Hmgcs1 PE=2 SV=1;tr|Q3UWQ9|Q3UWQ9_MOUSE 3-hydroxy-3-methylglutaryl coenzyme A synthase OS=Mus musculus OX=10090 GN=Hmgcs1 PE=2 SV=1;tr|Q3UKE7|Q3UKE7_MOUSE 3-h	19.58428001	19.99298859	19.98418236	19.87894249	19.93419838	19.43349075
tr|Q6A0D1|Q6A0D1_MOUSE MKIAA0103 protein (Fragment) OS=Mus musculus OX=10090 GN=Emc2 PE=1 SV=1;sp|Q9CRD2|EMC2_MOUSE ER membrane protein complex subunit 2 OS=Mus musculus OX=10090 GN=Emc2 PE=1 SV=1	19.71503448	19.93227768	19.84555435	19.66531181	19.78676796	19.72614861
sp|Q80U23|SNPH_MOUSE Syntaphilin OS=Mus musculus OX=10090 GN=Snph PE=1 SV=3;tr|Z4YN82|Z4YN82_MOUSE Syntaphilin (Fragment) OS=Mus musculus OX=10090 GN=Snph PE=1 SV=1	20.93747139	20.78593826	21.09183502	20.82684898	21.04731178	20.62778664
tr|F8WJK8|F8WJK8_MOUSE Hsc70-interacting protein OS=Mus musculus OX=10090 GN=St13 PE=1 SV=1;tr|Q3U9V1|Q3U9V1_MOUSE Uncharacterized protein OS=Mus musculus OX=10090 GN=St13 PE=2 SV=1;tr|Q3U8D2|Q3U8D2_MOUSE Uncharacterized protein OS=Mus musculus OX=10090 GN	22.11155701	22.19285202	22.40332985	21.92381477	22.38264847	22.08826828
sp|Q99J39|DCMC_MOUSE Malonyl-CoA decarboxylase, mitochondrial OS=Mus musculus OX=10090 GN=Mlycd PE=1 SV=1	18.51899147	18.34673309	18.40699196	18.1349411	18.24264336	18.5828476
sp|Q8R1B4|EIF3C_MOUSE Eukaryotic translation initiation factor 3 subunit C OS=Mus musculus OX=10090 GN=Eif3c PE=1 SV=1	21.6713295	21.74043083	21.59818649	21.70269775	21.47070694	21.52542114
tr|E9Q6U0|E9Q6U0_MOUSE Voltage-dependent calcium channel beta subunit-associated regulatory protein OS=Mus musculus OX=10090 GN=Cbarp PE=4 SV=1	18.86662102	18.15273666	18.17624855	18.09038544	18.302145	18.49248314
tr|Q3TDX2|Q3TDX2_MOUSE Uncharacterized protein OS=Mus musculus OX=10090 GN=Vps4a PE=2 SV=1;sp|Q8VEJ9|VPS4A_MOUSE Vacuolar protein sorting-associated protein 4A OS=Mus musculus OX=10090 GN=Vps4a PE=1 SV=1	19.77693367	19.79061127	19.82962036	19.76375771	19.70114136	19.62256622
sp|Q8VBV7|CSN8_MOUSE COP9 signalosome complex subunit 8 OS=Mus musculus OX=10090 GN=Cops8 PE=1 SV=1	22.87747574	22.8500576	22.8864975	22.71205521	22.89853477	22.69455528
sp|Q8BXA0|LRFN5_MOUSE Leucine-rich repeat and fibronectin type-III domain-containing protein 5 OS=Mus musculus OX=10090 GN=Lrfn5 PE=1 SV=1;sp|Q2WF71|LRFN1_MOUSE Leucine-rich repeat and fibronectin type III domain-containing protein 1 OS=Mus musculus OX=100	18.72400665	18.24323845	18.60101509	18.47009087	18.37160873	18.4178524
sp|P05201|AATC_MOUSE Aspartate aminotransferase, cytoplasmic OS=Mus musculus OX=10090 GN=Got1 PE=1 SV=3	26.86017609	26.82453918	27.21333694	26.89751625	26.85193634	26.84032249
tr|A0A0A6YX73|A0A0A6YX73_MOUSE cAMP-dependent protein kinase type II-alpha regulatory subunit OS=Mus musculus OX=10090 GN=Prkar2a PE=1 SV=1;tr|Q8K1M3|Q8K1M3_MOUSE Protein kinase, cAMP dependent regulatory, type II alpha OS=Mus musculus OX=10090 GN=Prkar2a	24.49472618	24.26438713	24.19929886	24.193367	24.17944336	24.27748108
sp|Q8VEA4|MIA40_MOUSE Mitochondrial intermembrane space import and assembly protein 40 OS=Mus musculus OX=10090 GN=Chchd4 PE=1 SV=1	19.87755013	20.0012989	19.75708771	19.63807869	19.78157425	19.90837097
sp|Q11011|PSA_MOUSE Puromycin-sensitive aminopeptidase OS=Mus musculus OX=10090 GN=Npepps PE=1 SV=2;tr|F6QYF8|F6QYF8_MOUSE Aminopeptidase (Fragment) OS=Mus musculus OX=10090 GN=Npepps PE=1 SV=1;tr|E9Q039|E9Q039_MOUSE Aminopeptidase OS=Mus musculus OX=10090	24.85709381	24.66651917	25.07342339	24.786726	24.64964294	24.85432625
tr|D6QSS8|D6QSS8_MOUSE A disintegrin and metallopeptidase domain 22 isoform OS=Mus musculus OX=10090 GN=Adam22 PE=2 SV=1;sp|Q9R1V6|ADA22_MOUSE Disintegrin and metalloproteinase domain-containing protein 22 OS=Mus musculus OX=10090 GN=Adam22 PE=1 SV=2;tr|A4	21.77976608	20.94599724	21.85577774	21.24232864	21.56030655	21.47268105
tr|Q3TIG9|Q3TIG9_MOUSE Uncharacterized protein OS=Mus musculus OX=10090 GN=Myl6 PE=2 SV=1;tr|A0A1W2P6G5|A0A1W2P6G5_MOUSE Myosin light polypeptide 6 OS=Mus musculus OX=10090 GN=Myl6 PE=1 SV=1;tr|Q642K0|Q642K0_MOUSE MCG140959, isoform CRA_a OS=Mus musculus O	16.90136147	16.62910461	17.07938957	16.11849594	17.21181107	16.97335243
tr|Q3UGM1|Q3UGM1_MOUSE Uncharacterized protein OS=Mus musculus OX=10090 GN=Mfn2 PE=2 SV=1;tr|Q3TEX7|Q3TEX7_MOUSE Uncharacterized protein OS=Mus musculus OX=10090 GN=Mfn2 PE=2 SV=1;sp|Q80U63|MFN2_MOUSE Mitofusin-2 OS=Mus musculus OX=10090 GN=Mfn2 PE=1 SV=3	21.50571823	21.37077713	21.44083214	21.43509483	21.10474777	21.47302246
tr|B5TVM5|B5TVM5_MOUSE Lisch-like isoform 3 OS=Mus musculus OX=10090 GN=Ildr2 PE=2 SV=1;tr|A0A0A6YWD2|A0A0A6YWD2_MOUSE Immunoglobulin-like domain-containing receptor 2 OS=Mus musculus OX=10090 GN=Ildr2 PE=1 SV=1;tr|B5TVM7|B5TVM7_MOUSE Lisch-like isoform 5	17.90212822	18.15154076	19.25514412	18.21340561	18.73146629	18.06031799
tr|A2AAW9|A2AAW9_MOUSE Eukaryotic translation initiation factor 2 subunit 3, X-linked OS=Mus musculus OX=10090 GN=Eif2s3x PE=1 SV=1;tr|Q3UDF8|Q3UDF8_MOUSE Uncharacterized protein OS=Mus musculus OX=10090 GN=Eif2s3x PE=2 SV=1;tr|Q3UIJ2|Q3UIJ2_MOUSE Uncharac	21.68671227	21.76750755	21.57701683	21.71596909	21.56238747	21.44943237
tr|Q540D7|Q540D7_MOUSE Aldehyde reductase OS=Mus musculus OX=10090 GN=Akr1a1 PE=1 SV=1;tr|Q3UJW9|Q3UJW9_MOUSE Uncharacterized protein OS=Mus musculus OX=10090 GN=Akr1a1 PE=2 SV=1;sp|Q9JII6|AK1A1_MOUSE Alcohol dehydrogenase [NADP(+)] OS=Mus musculus OX=1009	22.97765732	22.81939697	23.16603851	22.91168404	22.94587708	22.80232048
sp|Q60817|NACA_MOUSE Nascent polypeptide-associated complex subunit alpha OS=Mus musculus OX=10090 GN=Naca PE=1 SV=1;sp|P70670|NACAM_MOUSE Nascent polypeptide-associated complex subunit alpha, muscle-specific form OS=Mus musculus OX=10090 GN=Naca PE=1 SV=2	19.34814835	19.66925812	19.54329681	19.31536674	19.61566925	19.3265419
tr|F6SBR5|F6SBR5_MOUSE Citron Rho-interacting kinase OS=Mus musculus OX=10090 GN=Cit PE=1 SV=2;tr|D3Z1U0|D3Z1U0_MOUSE Citron Rho-interacting kinase OS=Mus musculus OX=10090 GN=Cit PE=1 SV=1;tr|E9QL53|E9QL53_MOUSE Citron Rho-interacting kinase OS=Mus muscul	20.49365234	20.18667603	21.27782059	20.3410778	20.83950043	20.47480011
tr|Q8BQQ4|Q8BQQ4_MOUSE Uncharacterized protein OS=Mus musculus OX=10090 GN=Ptpn4 PE=2 SV=1;tr|E9Q0S8|E9Q0S8_MOUSE Tyrosine-protein phosphatase non-receptor type 4 OS=Mus musculus OX=10090 GN=Ptpn4 PE=1 SV=1;sp|Q9WU22|PTN4_MOUSE Tyrosine-protein phosphatase	14.62393856	14.76258755	15.01292992	14.6669426	14.85743141	14.57322884
sp|Q8R105|VP37C_MOUSE Vacuolar protein sorting-associated protein 37C OS=Mus musculus OX=10090 GN=Vps37c PE=1 SV=1	17.71102142	17.96363449	18.34310532	18.47534752	17.39407158	17.84664154
sp|Q9D051|ODPB_MOUSE Pyruvate dehydrogenase E1 component subunit beta, mitochondrial OS=Mus musculus OX=10090 GN=Pdhb PE=1 SV=1	24.68356705	24.67385483	24.76587868	24.6679039	24.33718872	24.81715012
sp|Q3UHK1|MYCT_MOUSE Proton myo-inositol cotransporter OS=Mus musculus OX=10090 GN=Slc2a13 PE=1 SV=2;tr|Q0VDP2|Q0VDP2_MOUSE Slc2a13 protein OS=Mus musculus OX=10090 GN=Slc2a13 PE=2 SV=2;tr|Q0VDP1|Q0VDP1_MOUSE Slc2a13 protein (Fragment) OS=Mus musculus OX=1	23.1331234	22.44540977	22.64628983	22.45901871	22.56709862	22.89809036
sp|P56375|ACYP2_MOUSE Acylphosphatase-2 OS=Mus musculus OX=10090 GN=Acyp2 PE=1 SV=2	18.65323067	18.94178391	19.17862701	18.91670418	18.61068726	18.94564819
sp|O55042|SYUA_MOUSE Alpha-synuclein OS=Mus musculus OX=10090 GN=Snca PE=1 SV=2	25.3091774	25.01036835	25.3832016	25.251688	24.87011719	25.2803669
sp|Q6ZWN5|RS9_MOUSE 40S ribosomal protein S9 OS=Mus musculus OX=10090 GN=Rps9 PE=1 SV=3;tr|F7CJS8|F7CJS8_MOUSE 40S ribosomal protein S9 (Fragment) OS=Mus musculus OX=10090 GN=Rps9 PE=1 SV=1;tr|D3YWH9|D3YWH9_MOUSE 40S ribosomal protein S9 OS=Mus musculus OX	23.09749603	23.28237724	22.98401451	23.09857559	22.95270729	23.01321602
tr|Q8CEB6|Q8CEB6_MOUSE Aldo-keto reductase family 1, member E1 OS=Mus musculus OX=10090 GN=Akr1e1 PE=1 SV=1;sp|Q9DCT1|AKCL2_MOUSE 1,5-anhydro-D-fructose reductase OS=Mus musculus OX=10090 GN=Akr1e2 PE=1 SV=1	21.48767853	21.76322365	21.92530632	21.73561096	21.54727173	21.5940876
sp|Q8BH59|CMC1_MOUSE Calcium-binding mitochondrial carrier protein Aralar1 OS=Mus musculus OX=10090 GN=Slc25a12 PE=1 SV=1	26.86254311	26.65190887	26.7101059	26.80986786	26.27561188	26.84025574
sp|Q8C0D5|EFL1_MOUSE Elongation factor-like GTPase 1 OS=Mus musculus OX=10090 GN=Efl1 PE=1 SV=1	16.25018692	16.36774826	16.31174469	15.96463203	16.53212357	16.13424873
tr|Q5BLK2|Q5BLK2_MOUSE MCG3574 OS=Mus musculus OX=10090 GN=Rps20 PE=1 SV=1;sp|P60867|RS20_MOUSE 40S ribosomal protein S20 OS=Mus musculus OX=10090 GN=Rps20 PE=1 SV=1	22.77585411	23.07471657	22.78386307	23.03473473	22.63389778	22.66763687
tr|Z4YJW0|Z4YJW0_MOUSE ER membrane protein complex subunit 1 OS=Mus musculus OX=10090 GN=Emc1 PE=1 SV=1;tr|A1L2Z3|A1L2Z3_MOUSE C230096C10Rik protein OS=Mus musculus OX=10090 GN=Emc1 PE=2 SV=1;sp|Q8C7X2|EMC1_MOUSE ER membrane protein complex subunit 1 OS=Mu	20.11082458	20.36857224	20.23724556	20.25727272	20.00705719	20.15432358
sp|Q8K341|ATAT_MOUSE Alpha-tubulin N-acetyltransferase 1 OS=Mus musculus OX=10090 GN=Atat1 PE=1 SV=1	20.19592476	19.83730125	20.35206223	20.09505653	19.87947464	20.11491585
sp|P62482|KCAB2_MOUSE Voltage-gated potassium channel subunit beta-2 OS=Mus musculus OX=10090 GN=Kcnab2 PE=1 SV=1;tr|Q3U0B0|Q3U0B0_MOUSE Uncharacterized protein (Fragment) OS=Mus musculus OX=10090 GN=Kcnab2 PE=2 SV=1;tr|Q3UPV6|Q3UPV6_MOUSE Voltage-gated po	22.92168808	22.59313583	23.37230301	23.0247364	22.78614235	22.78048325
tr|O70569|O70569_MOUSE Ribosomal protein S14 OS=Mus musculus OX=10090 GN=rps14 PE=3 SV=1;sp|P62264|RS14_MOUSE 40S ribosomal protein S14 OS=Mus musculus OX=10090 GN=Rps14 PE=1 SV=3;tr|D3YVF4|D3YVF4_MOUSE 40S ribosomal protein S14 (Fragment) OS=Mus musculus	21.99572754	22.34399986	21.96175575	21.9725914	22.12730598	21.90629578
tr|Q2KHK7|Q2KHK7_MOUSE Mal, T-cell differentiation protein 2 OS=Mus musculus OX=10090 GN=Mal2 PE=2 SV=1;sp|Q8BI08|MAL2_MOUSE Protein MAL2 OS=Mus musculus OX=10090 GN=Mal2 PE=1 SV=1	22.69962502	22.17010117	22.6026783	22.56653404	22.07519531	22.53656006
tr|F8WHW3|F8WHW3_MOUSE Phosphatidylinositol-4,5-bisphosphate 4-phosphatase OS=Mus musculus OX=10090 GN=Tmem55b PE=1 SV=1;sp|Q3TWL2|PP4P1_MOUSE Type 1 phosphatidylinositol 4,5-bisphosphate 4-phosphatase OS=Mus musculus OX=10090 GN=Pip4p1 PE=1 SV=1	18.96448708	18.5503273	18.69262505	18.71509361	18.58513451	18.61330986
sp|Q80W47|WIPI2_MOUSE WD repeat domain phosphoinositide-interacting protein 2 OS=Mus musculus OX=10090 GN=Wipi2 PE=1 SV=1	19.58413315	19.4779644	19.56031799	19.32064056	19.61620331	19.39238167
sp|Q01853|TERA_MOUSE Transitional endoplasmic reticulum ATPase OS=Mus musculus OX=10090 GN=Vcp PE=1 SV=4;tr|Q8BNF8|Q8BNF8_MOUSE Uncharacterized protein OS=Mus musculus OX=10090 GN=Vcp PE=2 SV=1	25.63619232	25.92298889	25.86793518	25.75393295	25.76599884	25.61685181
sp|Q9WV55|VAPA_MOUSE Vesicle-associated membrane protein-associated protein A OS=Mus musculus OX=10090 GN=Vapa PE=1 SV=2	22.14513397	22.26976395	22.32940102	22.04587936	22.27191162	22.13631821
tr|Q3TDH8|Q3TDH8_MOUSE Uncharacterized protein OS=Mus musculus OX=10090 GN=Camk1 PE=2 SV=1;tr|Q3UY68|Q3UY68_MOUSE Calcium/calmodulin-dependent protein kinase I OS=Mus musculus OX=10090 GN=Camk1 PE=1 SV=1;sp|Q91YS8|KCC1A_MOUSE Calcium/calmodulin-dependent p	12.88489532	14.79284191	13.55401707	15.33559036	13.15395069	12.45261574
tr|Q9CTF6|Q9CTF6_MOUSE Uncharacterized protein (Fragment) OS=Mus musculus OX=10090 GN=Rras2 PE=2 SV=1;sp|P62071|RRAS2_MOUSE Ras-related protein R-Ras2 OS=Mus musculus OX=10090 GN=Rras2 PE=1 SV=1	19.88909721	19.40304756	20.47260475	19.8590889	20.00421715	19.61201859
tr|Q14AQ1|Q14AQ1_MOUSE Proteasome (Prosome, macropain) 26S subunit, ATPase, 6 OS=Mus musculus OX=10090 GN=Psmc6 PE=1 SV=1;sp|P62334|PRS10_MOUSE 26S proteasome regulatory subunit 10B OS=Mus musculus OX=10090 GN=Psmc6 PE=1 SV=1;tr|Q8QZS9|Q8QZS9_MOUSE Psmc6 p	23.25270271	23.5127697	23.32811165	23.31053925	23.28510475	23.20874977
tr|B1AU25|B1AU25_MOUSE Apoptosis-inducing factor 1, mitochondrial OS=Mus musculus OX=10090 GN=Aifm1 PE=1 SV=1;sp|Q9Z0X1|AIFM1_MOUSE Apoptosis-inducing factor 1, mitochondrial OS=Mus musculus OX=10090 GN=Aifm1 PE=1 SV=1;tr|Q1L6K5|Q1L6K5_MOUSE Apoptosis-indu	22.22034073	22.31095123	22.51559448	22.26958656	22.16845131	22.31978798
tr|A0A1D5RL86|A0A1D5RL86_MOUSE 60S ribosomal protein L37a (Fragment) OS=Mus musculus OX=10090 GN=Rpl37a PE=1 SV=1;tr|Q5M9N6|Q5M9N6_MOUSE Rpl37a protein OS=Mus musculus OX=10090 GN=Rpl37a PE=2 SV=1;tr|Q9CYW3|Q9CYW3_MOUSE Uncharacterized protein OS=Mus muscu	18.34905624	18.32344627	17.92801476	17.96223068	18.05220985	18.29735374
tr|Q5SVG5|Q5SVG5_MOUSE AP complex subunit beta OS=Mus musculus OX=10090 GN=Ap1b1 PE=1 SV=1;tr|Q5SVG4|Q5SVG4_MOUSE AP complex subunit beta OS=Mus musculus OX=10090 GN=Ap1b1 PE=1 SV=1;tr|Q3TVN4|Q3TVN4_MOUSE AP complex subunit beta OS=Mus musculus OX=10090 GN	21.24533653	20.76959801	21.08268738	20.92435646	20.81947327	21.06508255
tr|G3UY42|G3UY42_MOUSE Polyadenylate-binding protein 2 OS=Mus musculus OX=10090 GN=Pabpn1 PE=1 SV=1;sp|Q8CCS6|PABP2_MOUSE Polyadenylate-binding protein 2 OS=Mus musculus OX=10090 GN=Pabpn1 PE=1 SV=3;tr|G3UX74|G3UX74_MOUSE Polyadenylate-binding protein 2 OS	18.09031868	18.28805351	17.69357109	18.01279068	17.72462082	18.0481739
[truncated: 1,777 more rows]
