# Supplementary material for: PTMViz: a tool for analyzing and visualizing histone post translational modification data
Source: BMC Bioinformatics. 2021 May 26;22:275. doi: 10.1186/s12859-021-04166-9 (PMC8157737; doi:10.1186/s12859-021-04166-9)
Supplement: Supplementary file 1 — Additional file 1. The data and PTMviz scripts. [file 12859_2021_4166_MOESM1_ESM.zip › Data/PTM Data/Meth PTM.csv]

MS/MS_sample_name	Protein_name	PTM_residues	PTM_corrected	Intensity	Total_intensity	Abundance	betaValue	MValue
Tackett_062118_NA1-T.raw (F050017)	Histone H1.0 OS=Mus musculus GN=H1f0 PE=2 SV=4	k101	k101: Unmodified	81358.32324	81358.32324	1	0.998772378	9.668146136
Tackett_062118_NA1-T.raw (F050017)	Histone H2A type 1-F OS=Mus musculus GN=Hist1h2af PE=1 SV=3	k95	k95: Unmodified	93976.24219	93976.24219	1	0.998937032	9.87615227
Tackett_062118_NA1-T.raw (F050017)	Histone H2A type 1-K OS=Mus musculus GN=Hist1h2ak PE=1 SV=3	k95	k95: Unmodified	93976.24219	93976.24219	1	0.998937032	9.87615227
Tackett_062118_NA1-T.raw (F050017)	Histone H2A.J OS=Mus musculus GN=H2afj PE=1 SV=1	k95	k95: Unmodified	93976.24219	93976.24219	1	0.998937032	9.87615227
Tackett_062118_NA1-T.raw (F050017)	Histone H2AX OS=Mus musculus GN=H2afx PE=1 SV=2	k127	k127: Dimethyl	32445.46484	217500.4297	0.149174256	0.149105702	-2.512644495
Tackett_062118_NA1-T.raw (F050017)	Histone H2AX OS=Mus musculus GN=H2afx PE=1 SV=2	k127	k127: Unmodified	185054.9648	217500.4297	0.850825744	0.85043474	2.507425417
Tackett_062118_NA1-T.raw (F050017)	Histone H3.1 OS=Mus musculus GN=Hist1h3a PE=1 SV=2	k14	k14: Acetyl	915063.8652	16202089.11	0.05647814	0.056477792	-4.062300885
Tackett_062118_NA1-T.raw (F050017)	Histone H3.1 OS=Mus musculus GN=Hist1h3a PE=1 SV=2	k14	k14: Trimethyl	25634.92773	16202089.11	0.001582199	0.001582189	-9.301577782
Tackett_062118_NA1-T.raw (F050017)	Histone H3.1 OS=Mus musculus GN=Hist1h3a PE=1 SV=2	k14	k14: Unmodified	15261390.32	16202089.11	0.941939661	0.941933847	4.019856379
Tackett_062118_NA1-T.raw (F050017)	Histone H3.1 OS=Mus musculus GN=Hist1h3a PE=1 SV=2	k18	k18: Methyl	2171969.061	235651826.6	0.009216856	0.009216853	-6.748151349
Tackett_062118_NA1-T.raw (F050017)	Histone H3.1 OS=Mus musculus GN=Hist1h3a PE=1 SV=2	k18	k18: Unmodified	233479857.6	235651826.6	0.990783144	0.990782723	6.748084309
Tackett_062118_NA1-T.raw (F050017)	Histone H3.1 OS=Mus musculus GN=Hist1h3a PE=1 SV=2	k23	k23: Unmodified	235651826.6	235651826.6	1	0.999999576	21.16822543
Tackett_062118_NA1-T.raw (F050017)	Histone H3.1 OS=Mus musculus GN=Hist1h3a PE=1 SV=2	k27	k27: Methyl	674709.1758	674709.1758	1	0.99985181	12.72005007
Tackett_062118_NA1-T.raw (F050017)	Histone H3.1 OS=Mus musculus GN=Hist1h3a PE=1 SV=2	k36	k36: Unmodified	674709.1758	674709.1758	1	0.99985181	12.72005007
Tackett_062118_NA1-T.raw (F050017)	Histone H3.1 OS=Mus musculus GN=Hist1h3a PE=1 SV=2	k56	k56: Unmodified	6673163.677	6673163.677	1	0.999985015	16.02608327
Tackett_062118_NA1-T.raw (F050017)	Histone H3.1 OS=Mus musculus GN=Hist1h3a PE=1 SV=2	k79	k79: Methyl	171442.7588	1629139.178	0.105235183	0.105228723	-3.087990386
Tackett_062118_NA1-T.raw (F050017)	Histone H3.1 OS=Mus musculus GN=Hist1h3a PE=1 SV=2	k79	k79: Unmodified	1457696.419	1629139.178	0.894764817	0.894709898	3.087050161
Tackett_062118_NA1-T.raw (F050017)	Histone H3.1 OS=Mus musculus GN=Hist1h3a PE=1 SV=2	k9	k9: Dimethyl	3864855.225	16202089.11	0.238540549	0.238539076	-1.674544382
Tackett_062118_NA1-T.raw (F050017)	Histone H3.1 OS=Mus musculus GN=Hist1h3a PE=1 SV=2	k9	k9: Methyl	10607153.32	16202089.11	0.654678125	0.654674084	0.922818262
Tackett_062118_NA1-T.raw (F050017)	Histone H3.1 OS=Mus musculus GN=Hist1h3a PE=1 SV=2	k9	k9: Trimethyl	550644.0342	16202089.11	0.03398599	0.03398578	-4.829041288
Tackett_062118_NA1-T.raw (F050017)	Histone H3.1 OS=Mus musculus GN=Hist1h3a PE=1 SV=2	k9	k9: Unmodified	1179436.533	16202089.11	0.072795337	0.072794887	-3.670979486
Tackett_062118_NA1-T.raw (F050017)	Histone H3.3 OS=Mus musculus GN=H3f3a PE=1 SV=2	k14	k14: Acetyl	915063.8652	16202089.11	0.05647814	0.056477792	-4.062300885
Tackett_062118_NA1-T.raw (F050017)	Histone H3.3 OS=Mus musculus GN=H3f3a PE=1 SV=2	k14	k14: Trimethyl	25634.92773	16202089.11	0.001582199	0.001582189	-9.301577782
Tackett_062118_NA1-T.raw (F050017)	Histone H3.3 OS=Mus musculus GN=H3f3a PE=1 SV=2	k14	k14: Unmodified	15261390.32	16202089.11	0.941939661	0.941933847	4.019856379
Tackett_062118_NA1-T.raw (F050017)	Histone H3.3 OS=Mus musculus GN=H3f3a PE=1 SV=2	k18	k18: Methyl	2171969.061	235651826.6	0.009216856	0.009216853	-6.748151349
Tackett_062118_NA1-T.raw (F050017)	Histone H3.3 OS=Mus musculus GN=H3f3a PE=1 SV=2	k18	k18: Unmodified	233479857.6	235651826.6	0.990783144	0.990782723	6.748084309
Tackett_062118_NA1-T.raw (F050017)	Histone H3.3 OS=Mus musculus GN=H3f3a PE=1 SV=2	k23	k23: Unmodified	235651826.6	235651826.6	1	0.999999576	21.16822543
Tackett_062118_NA1-T.raw (F050017)	Histone H3.3 OS=Mus musculus GN=H3f3a PE=1 SV=2	k56	k56: Unmodified	6673163.677	6673163.677	1	0.999985015	16.02608327
Tackett_062118_NA1-T.raw (F050017)	Histone H3.3 OS=Mus musculus GN=H3f3a PE=1 SV=2	k79	k79: Methyl	171442.7588	1629139.178	0.105235183	0.105228723	-3.087990386
Tackett_062118_NA1-T.raw (F050017)	Histone H3.3 OS=Mus musculus GN=H3f3a PE=1 SV=2	k79	k79: Unmodified	1457696.419	1629139.178	0.894764817	0.894709898	3.087050161
Tackett_062118_NA1-T.raw (F050017)	Histone H3.3 OS=Mus musculus GN=H3f3a PE=1 SV=2	k9	k9: Dimethyl	3864855.225	16202089.11	0.238540549	0.238539076	-1.674544382
Tackett_062118_NA1-T.raw (F050017)	Histone H3.3 OS=Mus musculus GN=H3f3a PE=1 SV=2	k9	k9: Methyl	10607153.32	16202089.11	0.654678125	0.654674084	0.922818262
Tackett_062118_NA1-T.raw (F050017)	Histone H3.3 OS=Mus musculus GN=H3f3a PE=1 SV=2	k9	k9: Trimethyl	550644.0342	16202089.11	0.03398599	0.03398578	-4.829041288
Tackett_062118_NA1-T.raw (F050017)	Histone H3.3 OS=Mus musculus GN=H3f3a PE=1 SV=2	k9	k9: Unmodified	1179436.533	16202089.11	0.072795337	0.072794887	-3.670979486
Tackett_062118_NA1-T.raw (F050017)	Histone H3.3C OS=Mus musculus GN=H3f3c PE=3 SV=3	k14	k14: Acetyl	915063.8652	16202089.11	0.05647814	0.056477792	-4.062300885
Tackett_062118_NA1-T.raw (F050017)	Histone H3.3C OS=Mus musculus GN=H3f3c PE=3 SV=3	k14	k14: Trimethyl	25634.92773	16202089.11	0.001582199	0.001582189	-9.301577782
Tackett_062118_NA1-T.raw (F050017)	Histone H3.3C OS=Mus musculus GN=H3f3c PE=3 SV=3	k14	k14: Unmodified	15261390.32	16202089.11	0.941939661	0.941933847	4.019856379
Tackett_062118_NA1-T.raw (F050017)	Histone H3.3C OS=Mus musculus GN=H3f3c PE=3 SV=3	k56	k56: Unmodified	6673163.677	6673163.677	1	0.999985015	16.02608327
Tackett_062118_NA1-T.raw (F050017)	Histone H3.3C OS=Mus musculus GN=H3f3c PE=3 SV=3	k79	k79: Methyl	171442.7588	1629139.178	0.105235183	0.105228723	-3.087990386
Tackett_062118_NA1-T.raw (F050017)	Histone H3.3C OS=Mus musculus GN=H3f3c PE=3 SV=3	k79	k79: Unmodified	1457696.419	1629139.178	0.894764817	0.894709898	3.087050161
Tackett_062118_NA1-T.raw (F050017)	Histone H3.3C OS=Mus musculus GN=H3f3c PE=3 SV=3	k9	k9: Dimethyl	3864855.225	16202089.11	0.238540549	0.238539076	-1.674544382
Tackett_062118_NA1-T.raw (F050017)	Histone H3.3C OS=Mus musculus GN=H3f3c PE=3 SV=3	k9	k9: Methyl	10607153.32	16202089.11	0.654678125	0.654674084	0.922818262
Tackett_062118_NA1-T.raw (F050017)	Histone H3.3C OS=Mus musculus GN=H3f3c PE=3 SV=3	k9	k9: Trimethyl	550644.0342	16202089.11	0.03398599	0.03398578	-4.829041288
Tackett_062118_NA1-T.raw (F050017)	Histone H3.3C OS=Mus musculus GN=H3f3c PE=3 SV=3	k9	k9: Unmodified	1179436.533	16202089.11	0.072795337	0.072794887	-3.670979486
Tackett_062118_NA1-T.raw (F050017)	Histone H4 OS=Mus musculus GN=Hist1h4a PE=1 SV=2	k16	k16: Unmodified	123809.25	123809.25	1	0.999192958	10.27390339
Tackett_062118_NA2-T.raw (F050018)	Histone H1.0 OS=Mus musculus GN=H1f0 PE=2 SV=4	k101	k101: Unmodified	3816942.775	3816942.775	1	0.999973802	15.22012994
Tackett_062118_NA2-T.raw (F050018)	Histone H2A type 1-F OS=Mus musculus GN=Hist1h2af PE=1 SV=3	k95	k95: Unmodified	596512.4785	596512.4785	1	0.999832387	12.5423366
Tackett_062118_NA2-T.raw (F050018)	Histone H2A type 1-K OS=Mus musculus GN=Hist1h2ak PE=1 SV=3	k95	k95: Unmodified	596512.4785	596512.4785	1	0.999832387	12.5423366
Tackett_062118_NA2-T.raw (F050018)	Histone H2A.J OS=Mus musculus GN=H2afj PE=1 SV=1	k95	k95: Unmodified	596512.4785	596512.4785	1	0.999832387	12.5423366
Tackett_062118_NA2-T.raw (F050018)	Histone H2AX OS=Mus musculus GN=H2afx PE=1 SV=2	k127	k127: Unmodified	270600.668	270600.668	1	0.999630588	11.40194969
Tackett_062118_NA2-T.raw (F050018)	Histone H3.1 OS=Mus musculus GN=Hist1h3a PE=1 SV=2	k14	k14: Acetyl	642735.5469	17536852.99	0.036650564	0.036650355	-4.716160451
Tackett_062118_NA2-T.raw (F050018)	Histone H3.1 OS=Mus musculus GN=Hist1h3a PE=1 SV=2	k14	k14: Unmodified	16894117.44	17536852.99	0.963349436	0.963343943	4.715927467
Tackett_062118_NA2-T.raw (F050018)	Histone H3.1 OS=Mus musculus GN=Hist1h3a PE=1 SV=2	k18	k18: Methyl	3284214.539	255094559.7	0.012874499	0.012874494	-6.260645944
Tackett_062118_NA2-T.raw (F050018)	Histone H3.1 OS=Mus musculus GN=Hist1h3a PE=1 SV=2	k18	k18: Unmodified	251810345.1	255094559.7	0.987125501	0.987125114	6.260601444
Tackett_062118_NA2-T.raw (F050018)	Histone H3.1 OS=Mus musculus GN=Hist1h3a PE=1 SV=2	k23	k23: Unmodified	255094559.7	255094559.7	1	0.999999608	21.2826007
Tackett_062118_NA2-T.raw (F050018)	Histone H3.1 OS=Mus musculus GN=Hist1h3a PE=1 SV=2	k27	k27: Dimethyl	75212.99219	1417783.275	0.05304971	0.053045969	-4.157979366
Tackett_062118_NA2-T.raw (F050018)	Histone H3.1 OS=Mus musculus GN=Hist1h3a PE=1 SV=2	k27	k27: Methyl	1196799.512	1417783.275	0.844134313	0.844074779	2.436516509
Tackett_062118_NA2-T.raw (F050018)	Histone H3.1 OS=Mus musculus GN=Hist1h3a PE=1 SV=2	k27	k27: Trimethyl	98549.88672	1417783.275	0.069509839	0.069504936	-3.742811149
Tackett_062118_NA2-T.raw (F050018)	Histone H3.1 OS=Mus musculus GN=Hist1h3a PE=1 SV=2	k27	k27: Unmodified	47220.88477	1417783.275	0.033306138	0.033303789	-4.85930438
Tackett_062118_NA2-T.raw (F050018)	Histone H3.1 OS=Mus musculus GN=Hist1h3a PE=1 SV=2	k36	k36: Unmodified	1417783.275	1417783.275	1	0.999929472	13.7913494
Tackett_062118_NA2-T.raw (F050018)	Histone H3.1 OS=Mus musculus GN=Hist1h3a PE=1 SV=2	k56	k56: Unmodified	15830049.45	15830049.45	1	0.999993683	17.27230624
Tackett_062118_NA2-T.raw (F050018)	Histone H3.1 OS=Mus musculus GN=Hist1h3a PE=1 SV=2	k79	k79: Methyl	420519.1963	3041634.474	0.13825435	0.138249804	-2.639992281
Tackett_062118_NA2-T.raw (F050018)	Histone H3.1 OS=Mus musculus GN=Hist1h3a PE=1 SV=2	k79	k79: Unmodified	2621115.277	3041634.474	0.86174565	0.86171732	2.639594207
Tackett_062118_NA2-T.raw (F050018)	Histone H3.1 OS=Mus musculus GN=Hist1h3a PE=1 SV=2	k9	k9: Dimethyl	3342374.176	17536852.99	0.190591446	0.19059036	-2.086394885
Tackett_062118_NA2-T.raw (F050018)	Histone H3.1 OS=Mus musculus GN=Hist1h3a PE=1 SV=2	k9	k9: Methyl	11406905.53	17536852.99	0.650453393	0.650449684	0.89593732
Tackett_062118_NA2-T.raw (F050018)	Histone H3.1 OS=Mus musculus GN=Hist1h3a PE=1 SV=2	k9	k9: Trimethyl	1837285.318	17536852.99	0.104767105	0.104766508	-3.09508643
Tackett_062118_NA2-T.raw (F050018)	Histone H3.1 OS=Mus musculus GN=Hist1h3a PE=1 SV=2	k9	k9: Unmodified	950287.9688	17536852.99	0.054188056	0.054187747	-4.125515267
Tackett_062118_NA2-T.raw (F050018)	Histone H3.3 OS=Mus musculus GN=H3f3a PE=1 SV=2	k14	k14: Acetyl	642735.5469	17536852.99	0.036650564	0.036650355	-4.716160451
Tackett_062118_NA2-T.raw (F050018)	Histone H3.3 OS=Mus musculus GN=H3f3a PE=1 SV=2	k14	k14: Unmodified	16894117.44	17536852.99	0.963349436	0.963343943	4.715927467
Tackett_062118_NA2-T.raw (F050018)	Histone H3.3 OS=Mus musculus GN=H3f3a PE=1 SV=2	k18	k18: Methyl	3284214.539	255094559.7	0.012874499	0.012874494	-6.260645944
Tackett_062118_NA2-T.raw (F050018)	Histone H3.3 OS=Mus musculus GN=H3f3a PE=1 SV=2	k18	k18: Unmodified	251810345.1	255094559.7	0.987125501	0.987125114	6.260601444
Tackett_062118_NA2-T.raw (F050018)	Histone H3.3 OS=Mus musculus GN=H3f3a PE=1 SV=2	k23	k23: Unmodified	255094559.7	255094559.7	1	0.999999608	21.2826007
Tackett_062118_NA2-T.raw (F050018)	Histone H3.3 OS=Mus musculus GN=H3f3a PE=1 SV=2	k27	k27: Unmodified	410224.6289	410224.6289	1	0.999756291	12.0021984
Tackett_062118_NA2-T.raw (F050018)	Histone H3.3 OS=Mus musculus GN=H3f3a PE=1 SV=2	k36	k36: Unmodified	410224.6289	410224.6289	1	0.999756291	12.0021984
Tackett_062118_NA2-T.raw (F050018)	Histone H3.3 OS=Mus musculus GN=H3f3a PE=1 SV=2	k56	k56: Unmodified	15830049.45	15830049.45	1	0.999993683	17.27230624
Tackett_062118_NA2-T.raw (F050018)	Histone H3.3 OS=Mus musculus GN=H3f3a PE=1 SV=2	k79	k79: Methyl	420519.1963	3041634.474	0.13825435	0.138249804	-2.639992281
Tackett_062118_NA2-T.raw (F050018)	Histone H3.3 OS=Mus musculus GN=H3f3a PE=1 SV=2	k79	k79: Unmodified	2621115.277	3041634.474	0.86174565	0.86171732	2.639594207
Tackett_062118_NA2-T.raw (F050018)	Histone H3.3 OS=Mus musculus GN=H3f3a PE=1 SV=2	k9	k9: Dimethyl	3342374.176	17536852.99	0.190591446	0.19059036	-2.086394885
Tackett_062118_NA2-T.raw (F050018)	Histone H3.3 OS=Mus musculus GN=H3f3a PE=1 SV=2	k9	k9: Methyl	11406905.53	17536852.99	0.650453393	0.650449684	0.89593732
Tackett_062118_NA2-T.raw (F050018)	Histone H3.3 OS=Mus musculus GN=H3f3a PE=1 SV=2	k9	k9: Trimethyl	1837285.318	17536852.99	0.104767105	0.104766508	-3.09508643
Tackett_062118_NA2-T.raw (F050018)	Histone H3.3 OS=Mus musculus GN=H3f3a PE=1 SV=2	k9	k9: Unmodified	950287.9688	17536852.99	0.054188056	0.054187747	-4.125515267
Tackett_062118_NA2-T.raw (F050018)	Histone H3.3C OS=Mus musculus GN=H3f3c PE=3 SV=3	k14	k14: Acetyl	642735.5469	17536852.99	0.036650564	0.036650355	-4.716160451
Tackett_062118_NA2-T.raw (F050018)	Histone H3.3C OS=Mus musculus GN=H3f3c PE=3 SV=3	k14	k14: Unmodified	16894117.44	17536852.99	0.963349436	0.963343943	4.715927467
Tackett_062118_NA2-T.raw (F050018)	Histone H3.3C OS=Mus musculus GN=H3f3c PE=3 SV=3	k27	k27: Unmodified	410224.6289	410224.6289	1	0.999756291	12.0021984
Tackett_062118_NA2-T.raw (F050018)	Histone H3.3C OS=Mus musculus GN=H3f3c PE=3 SV=3	k36	k36: Unmodified	410224.6289	410224.6289	1	0.999756291	12.0021984
Tackett_062118_NA2-T.raw (F050018)	Histone H3.3C OS=Mus musculus GN=H3f3c PE=3 SV=3	k56	k56: Unmodified	15830049.45	15830049.45	1	0.999993683	17.27230624
Tackett_062118_NA2-T.raw (F050018)	Histone H3.3C OS=Mus musculus GN=H3f3c PE=3 SV=3	k79	k79: Methyl	420519.1963	3041634.474	0.13825435	0.138249804	-2.639992281
Tackett_062118_NA2-T.raw (F050018)	Histone H3.3C OS=Mus musculus GN=H3f3c PE=3 SV=3	k79	k79: Unmodified	2621115.277	3041634.474	0.86174565	0.86171732	2.639594207
Tackett_062118_NA2-T.raw (F050018)	Histone H3.3C OS=Mus musculus GN=H3f3c PE=3 SV=3	k9	k9: Dimethyl	3342374.176	17536852.99	0.190591446	0.19059036	-2.086394885
Tackett_062118_NA2-T.raw (F050018)	Histone H3.3C OS=Mus musculus GN=H3f3c PE=3 SV=3	k9	k9: Methyl	11406905.53	17536852.99	0.650453393	0.650449684	0.89593732
Tackett_062118_NA2-T.raw (F050018)	Histone H3.3C OS=Mus musculus GN=H3f3c PE=3 SV=3	k9	k9: Trimethyl	1837285.318	17536852.99	0.104767105	0.104766508	-3.09508643
Tackett_062118_NA2-T.raw (F050018)	Histone H3.3C OS=Mus musculus GN=H3f3c PE=3 SV=3	k9	k9: Unmodified	950287.9688	17536852.99	0.054188056	0.054187747	-4.125515267
Tackett_062118_NA2-T.raw (F050018)	Histone H4 OS=Mus musculus GN=Hist1h4a PE=1 SV=2	k16	k16: Acetyl	34085.35547	679516.418	0.050161195	0.050153814	-4.243262585
Tackett_062118_NA2-T.raw (F050018)	Histone H4 OS=Mus musculus GN=Hist1h4a PE=1 SV=2	k16	k16: Unmodified	645431.0625	679516.418	0.949838805	0.949699044	4.23881268
Tackett_062118_NA3-T.raw (F050019)	Histone H3.1 OS=Mus musculus GN=Hist1h3a PE=1 SV=2	k14	k14: Unmodified	7769.758789	7769.758789	1	0.98729313	6.279797906
Tackett_062118_NA3-T.raw (F050019)	Histone H3.1 OS=Mus musculus GN=Hist1h3a PE=1 SV=2	k18	k18: Unmodified	482576.9063	482576.9063	1	0.999792822	12.23654316
Tackett_062118_NA3-T.raw (F050019)	Histone H3.1 OS=Mus musculus GN=Hist1h3a PE=1 SV=2	k23	k23: Unmodified	482576.9063	482576.9063	1	0.999792822	12.23654316
Tackett_062118_NA3-T.raw (F050019)	Histone H3.1 OS=Mus musculus GN=Hist1h3a PE=1 SV=2	k56	k56: Unmodified	101984.0471	101984.0471	1	0.999020415	9.994127781
Tackett_062118_NA3-T.raw (F050019)	Histone H3.1 OS=Mus musculus GN=Hist1h3a PE=1 SV=2	k9	k9: Unmodified	7769.758789	7769.758789	1	0.98729313	6.279797906
Tackett_062118_NA3-T.raw (F050019)	Histone H3.3C OS=Mus musculus GN=H3f3c PE=3 SV=3	k14	k14: Unmodified	7769.758789	7769.758789	1	0.98729313	6.279797906
Tackett_062118_NA3-T.raw (F050019)	Histone H3.3C OS=Mus musculus GN=H3f3c PE=3 SV=3	k56	k56: Unmodified	101984.0471	101984.0471	1	0.999020415	9.994127781
Tackett_062118_NA3-T.raw (F050019)	Histone H3.3C OS=Mus musculus GN=H3f3c PE=3 SV=3	k9	k9: Unmodified	7769.758789	7769.758789	1	0.98729313	6.279797906
Tackett_062118_NA4.raw (F050020)	Histone H1.0 OS=Mus musculus GN=H1f0 PE=2 SV=4	k101	k101: Unmodified	1024975.078	1024975.078	1	0.999902446	13.32330121
Tackett_062118_NA4.raw (F050020)	Histone H1.3 OS=Mus musculus GN=Hist1h1d PE=1 SV=2	k25	k25: Unmodified	29767.21484	29767.21484	1	0.996651847	8.217580433
Tackett_062118_NA4.raw (F050020)	Histone H1.3 OS=Mus musculus GN=Hist1h1d PE=1 SV=2	k32	k32: Unmodified	29767.21484	29767.21484	1	0.996651847	8.217580433
Tackett_062118_NA4.raw (F050020)	Histone H2AX OS=Mus musculus GN=H2afx PE=1 SV=2	k127	k127: Unmodified	945035.6836	945035.6836	1	0.999894195	13.20615309
Tackett_062118_NA4.raw (F050020)	Histone H3.1 OS=Mus musculus GN=Hist1h3a PE=1 SV=2	k14	k14: Acetyl	8059018.988	8897246.234	0.905788013	0.905777833	3.265018809
Tackett_062118_NA4.raw (F050020)	Histone H3.1 OS=Mus musculus GN=Hist1h3a PE=1 SV=2	k14	k14: Unmodified	838227.2461	8897246.234	0.094211987	0.094210928	-3.265208813
Tackett_062118_NA4.raw (F050020)	Histone H3.1 OS=Mus musculus GN=Hist1h3a PE=1 SV=2	k18	k18: Methyl	689000.6094	31859638.22	0.021626128	0.02162606	-5.499543226
Tackett_062118_NA4.raw (F050020)	Histone H3.1 OS=Mus musculus GN=Hist1h3a PE=1 SV=2	k18	k18: Unmodified	31170637.61	31859638.22	0.978373872	0.978370801	5.499329223
Tackett_062118_NA4.raw (F050020)	Histone H3.1 OS=Mus musculus GN=Hist1h3a PE=1 SV=2	k23	k23: Unmodified	31859638.22	31859638.22	1	0.999996861	18.28137036
Tackett_062118_NA4.raw (F050020)	Histone H3.1 OS=Mus musculus GN=Hist1h3a PE=1 SV=2	k56	k56: Unmodified	6333855.939	6333855.939	1	0.999984212	15.95079643
Tackett_062118_NA4.raw (F050020)	Histone H3.1 OS=Mus musculus GN=Hist1h3a PE=1 SV=2	k79	k79: Methyl	251836.1289	1594556.991	0.157934856	0.157924952	-2.414709681
Tackett_062118_NA4.raw (F050020)	Histone H3.1 OS=Mus musculus GN=Hist1h3a PE=1 SV=2	k79	k79: Unmodified	1342720.862	1594556.991	0.842065144	0.842012339	2.414029483
Tackett_062118_NA4.raw (F050020)	Histone H3.1 OS=Mus musculus GN=Hist1h3a PE=1 SV=2	k9	k9: Dimethyl	1928960.088	8897246.234	0.21680417	0.216801734	-1.853001279
Tackett_062118_NA4.raw (F050020)	Histone H3.1 OS=Mus musculus GN=Hist1h3a PE=1 SV=2	k9	k9: Methyl	6357545.594	8897246.234	0.714552056	0.714544025	1.323754645
Tackett_062118_NA4.raw (F050020)	Histone H3.1 OS=Mus musculus GN=Hist1h3a PE=1 SV=2	k9	k9: Trimethyl	40527.02148	8897246.234	0.004555007	0.004554956	-7.771760711
Tackett_062118_NA4.raw (F050020)	Histone H3.1 OS=Mus musculus GN=Hist1h3a PE=1 SV=2	k9	k9: Unmodified	570213.5313	8897246.234	0.064088766	0.064088046	-3.868245635
Tackett_062118_NA4.raw (F050020)	Histone H3.3 OS=Mus musculus GN=H3f3a PE=1 SV=2	k14	k14: Acetyl	8059018.988	8897246.234	0.905788013	0.905777833	3.265018809
Tackett_062118_NA4.raw (F050020)	Histone H3.3 OS=Mus musculus GN=H3f3a PE=1 SV=2	k14	k14: Unmodified	838227.2461	8897246.234	0.094211987	0.094210928	-3.265208813
Tackett_062118_NA4.raw (F050020)	Histone H3.3 OS=Mus musculus GN=H3f3a PE=1 SV=2	k18	k18: Methyl	689000.6094	31859638.22	0.021626128	0.02162606	-5.499543226
Tackett_062118_NA4.raw (F050020)	Histone H3.3 OS=Mus musculus GN=H3f3a PE=1 SV=2	k18	k18: Unmodified	31170637.61	31859638.22	0.978373872	0.978370801	5.499329223
Tackett_062118_NA4.raw (F050020)	Histone H3.3 OS=Mus musculus GN=H3f3a PE=1 SV=2	k23	k23: Unmodified	31859638.22	31859638.22	1	0.999996861	18.28137036
Tackett_062118_NA4.raw (F050020)	Histone H3.3 OS=Mus musculus GN=H3f3a PE=1 SV=2	k56	k56: Unmodified	6333855.939	6333855.939	1	0.999984212	15.95079643
Tackett_062118_NA4.raw (F050020)	Histone H3.3 OS=Mus musculus GN=H3f3a PE=1 SV=2	k79	k79: Methyl	251836.1289	1594556.991	0.157934856	0.157924952	-2.414709681
Tackett_062118_NA4.raw (F050020)	Histone H3.3 OS=Mus musculus GN=H3f3a PE=1 SV=2	k79	k79: Unmodified	1342720.862	1594556.991	0.842065144	0.842012339	2.414029483
Tackett_062118_NA4.raw (F050020)	Histone H3.3 OS=Mus musculus GN=H3f3a PE=1 SV=2	k9	k9: Dimethyl	1928960.088	8897246.234	0.21680417	0.216801734	-1.853001279
Tackett_062118_NA4.raw (F050020)	Histone H3.3 OS=Mus musculus GN=H3f3a PE=1 SV=2	k9	k9: Methyl	6357545.594	8897246.234	0.714552056	0.714544025	1.323754645
Tackett_062118_NA4.raw (F050020)	Histone H3.3 OS=Mus musculus GN=H3f3a PE=1 SV=2	k9	k9: Trimethyl	40527.02148	8897246.234	0.004555007	0.004554956	-7.771760711
Tackett_062118_NA4.raw (F050020)	Histone H3.3 OS=Mus musculus GN=H3f3a PE=1 SV=2	k9	k9: Unmodified	570213.5313	8897246.234	0.064088766	0.064088046	-3.868245635
Tackett_062118_NA4.raw (F050020)	Histone H3.3C OS=Mus musculus GN=H3f3c PE=3 SV=3	k14	k14: Acetyl	8059018.988	8897246.234	0.905788013	0.905777833	3.265018809
Tackett_062118_NA4.raw (F050020)	Histone H3.3C OS=Mus musculus GN=H3f3c PE=3 SV=3	k14	k14: Unmodified	838227.2461	8897246.234	0.094211987	0.094210928	-3.265208813
Tackett_062118_NA4.raw (F050020)	Histone H3.3C OS=Mus musculus GN=H3f3c PE=3 SV=3	k56	k56: Unmodified	6333855.939	6333855.939	1	0.999984212	15.95079643
Tackett_062118_NA4.raw (F050020)	Histone H3.3C OS=Mus musculus GN=H3f3c PE=3 SV=3	k79	k79: Methyl	251836.1289	1594556.991	0.157934856	0.157924952	-2.414709681
Tackett_062118_NA4.raw (F050020)	Histone H3.3C OS=Mus musculus GN=H3f3c PE=3 SV=3	k79	k79: Unmodified	1342720.862	1594556.991	0.842065144	0.842012339	2.414029483
Tackett_062118_NA4.raw (F050020)	Histone H3.3C OS=Mus musculus GN=H3f3c PE=3 SV=3	k9	k9: Dimethyl	1928960.088	8897246.234	0.21680417	0.216801734	-1.853001279
Tackett_062118_NA4.raw (F050020)	Histone H3.3C OS=Mus musculus GN=H3f3c PE=3 SV=3	k9	k9: Methyl	6357545.594	8897246.234	0.714552056	0.714544025	1.323754645
Tackett_062118_NA4.raw (F050020)	Histone H3.3C OS=Mus musculus GN=H3f3c PE=3 SV=3	k9	k9: Trimethyl	40527.02148	8897246.234	0.004555007	0.004554956	-7.771760711
Tackett_062118_NA4.raw (F050020)	Histone H3.3C OS=Mus musculus GN=H3f3c PE=3 SV=3	k9	k9: Unmodified	570213.5313	8897246.234	0.064088766	0.064088046	-3.868245635
Tackett_062118_NA4.raw (F050020)	Histone H4 OS=Mus musculus GN=Hist1h4a PE=1 SV=2	k16	k16: Acetyl	1090478.551	2549251.676	0.427764179	0.4277474	-0.419893028
Tackett_062118_NA4.raw (F050020)	Histone H4 OS=Mus musculus GN=Hist1h4a PE=1 SV=2	k16	k16: Unmodified	1458773.125	2549251.676	0.572235821	0.572213374	0.41966184
Tackett_062118_NA5.raw (F050021)	Histone H1.0 OS=Mus musculus GN=H1f0 PE=2 SV=4	k101	k101: Unmodified	209939.2285	209939.2285	1	0.999523898	11.03575605
Tackett_062118_NA5.raw (F050021)	Histone H1.3 OS=Mus musculus GN=Hist1h1d PE=1 SV=2	k25	k25: Unmodified	17249.92578	17249.92578	1	0.994236287	7.430446344
Tackett_062118_NA5.raw (F050021)	Histone H1.3 OS=Mus musculus GN=Hist1h1d PE=1 SV=2	k32	k32: Unmodified	17249.92578	17249.92578	1	0.994236287	7.430446344
Tackett_062118_NA5.raw (F050021)	Histone H2AX OS=Mus musculus GN=H2afx PE=1 SV=2	k127	k127: Unmodified	377148.3359	377148.3359	1	0.999734923	11.88091635
Tackett_062118_NA5.raw (F050021)	Histone H3.1 OS=Mus musculus GN=Hist1h3a PE=1 SV=2	k14	k14: Acetyl	3157476.807	3382027.89	0.933604603	0.933576999	3.813014215
Tackett_062118_NA5.raw (F050021)	Histone H3.1 OS=Mus musculus GN=Hist1h3a PE=1 SV=2	k14	k14: Unmodified	224551.083	3382027.89	0.066395397	0.066393433	-3.813702242
Tackett_062118_NA5.raw (F050021)	Histone H3.1 OS=Mus musculus GN=Hist1h3a PE=1 SV=2	k18	k18: Methyl	142618.6035	37564076.7	0.003796675	0.003796665	-8.035563636
Tackett_062118_NA5.raw (F050021)	Histone H3.1 OS=Mus musculus GN=Hist1h3a PE=1 SV=2	k18	k18: Unmodified	37421458.1	37564076.7	0.996203325	0.996200673	8.034548559
Tackett_062118_NA5.raw (F050021)	Histone H3.1 OS=Mus musculus GN=Hist1h3a PE=1 SV=2	k23	k23: Acetyl	432082.9063	37564076.7	0.011502556	0.011502526	-6.4252147
Tackett_062118_NA5.raw (F050021)	Histone H3.1 OS=Mus musculus GN=Hist1h3a PE=1 SV=2	k23	k23: Unmodified	37131993.8	37564076.7	0.988497444	0.988494812	6.424876961
Tackett_062118_NA5.raw (F050021)	Histone H3.1 OS=Mus musculus GN=Hist1h3a PE=1 SV=2	k56	k56: Unmodified	1490662.83	1490662.83	1	0.99993292	13.86366635
Tackett_062118_NA5.raw (F050021)	Histone H3.1 OS=Mus musculus GN=Hist1h3a PE=1 SV=2	k79	k79: Unmodified	112301.9941	112301.9941	1	0.999110336	10.13316783
Tackett_062118_NA5.raw (F050021)	Histone H3.1 OS=Mus musculus GN=Hist1h3a PE=1 SV=2	k9	k9: Dimethyl	140508.0376	3382027.89	0.041545499	0.041544271	-4.527990349
Tackett_062118_NA5.raw (F050021)	Histone H3.1 OS=Mus musculus GN=Hist1h3a PE=1 SV=2	k9	k9: Methyl	2977060.286	3382027.89	0.88025894	0.880232913	2.877653824
Tackett_062118_NA5.raw (F050021)	Histone H3.1 OS=Mus musculus GN=Hist1h3a PE=1 SV=2	k9	k9: Unmodified	264459.5664	3382027.89	0.07819556	0.078193248	-3.559348385
Tackett_062118_NA5.raw (F050021)	Histone H3.3 OS=Mus musculus GN=H3f3a PE=1 SV=2	k14	k14: Acetyl	3157476.807	3382027.89	0.933604603	0.933576999	3.813014215
Tackett_062118_NA5.raw (F050021)	Histone H3.3 OS=Mus musculus GN=H3f3a PE=1 SV=2	k14	k14: Unmodified	224551.083	3382027.89	0.066395397	0.066393433	-3.813702242
Tackett_062118_NA5.raw (F050021)	Histone H3.3 OS=Mus musculus GN=H3f3a PE=1 SV=2	k18	k18: Methyl	142618.6035	37564076.7	0.003796675	0.003796665	-8.035563636
Tackett_062118_NA5.raw (F050021)	Histone H3.3 OS=Mus musculus GN=H3f3a PE=1 SV=2	k18	k18: Unmodified	37421458.1	37564076.7	0.996203325	0.996200673	8.034548559
Tackett_062118_NA5.raw (F050021)	Histone H3.3 OS=Mus musculus GN=H3f3a PE=1 SV=2	k23	k23: Acetyl	432082.9063	37564076.7	0.011502556	0.011502526	-6.4252147
Tackett_062118_NA5.raw (F050021)	Histone H3.3 OS=Mus musculus GN=H3f3a PE=1 SV=2	k23	k23: Unmodified	37131993.8	37564076.7	0.988497444	0.988494812	6.424876961
Tackett_062118_NA5.raw (F050021)	Histone H3.3 OS=Mus musculus GN=H3f3a PE=1 SV=2	k56	k56: Unmodified	1490662.83	1490662.83	1	0.99993292	13.86366635
Tackett_062118_NA5.raw (F050021)	Histone H3.3 OS=Mus musculus GN=H3f3a PE=1 SV=2	k79	k79: Unmodified	112301.9941	112301.9941	1	0.999110336	10.13316783
Tackett_062118_NA5.raw (F050021)	Histone H3.3 OS=Mus musculus GN=H3f3a PE=1 SV=2	k9	k9: Dimethyl	140508.0376	3382027.89	0.041545499	0.041544271	-4.527990349
Tackett_062118_NA5.raw (F050021)	Histone H3.3 OS=Mus musculus GN=H3f3a PE=1 SV=2	k9	k9: Methyl	2977060.286	3382027.89	0.88025894	0.880232913	2.877653824
Tackett_062118_NA5.raw (F050021)	Histone H3.3 OS=Mus musculus GN=H3f3a PE=1 SV=2	k9	k9: Unmodified	264459.5664	3382027.89	0.07819556	0.078193248	-3.559348385
Tackett_062118_NA5.raw (F050021)	Histone H3.3C OS=Mus musculus GN=H3f3c PE=3 SV=3	k14	k14: Acetyl	3157476.807	3382027.89	0.933604603	0.933576999	3.813014215
Tackett_062118_NA5.raw (F050021)	Histone H3.3C OS=Mus musculus GN=H3f3c PE=3 SV=3	k14	k14: Unmodified	224551.083	3382027.89	0.066395397	0.066393433	-3.813702242
Tackett_062118_NA5.raw (F050021)	Histone H3.3C OS=Mus musculus GN=H3f3c PE=3 SV=3	k56	k56: Unmodified	1490662.83	1490662.83	1	0.99993292	13.86366635
Tackett_062118_NA5.raw (F050021)	Histone H3.3C OS=Mus musculus GN=H3f3c PE=3 SV=3	k79	k79: Unmodified	112301.9941	112301.9941	1	0.999110336	10.13316783
Tackett_062118_NA5.raw (F050021)	Histone H3.3C OS=Mus musculus GN=H3f3c PE=3 SV=3	k9	k9: Dimethyl	140508.0376	3382027.89	0.041545499	0.041544271	-4.527990349
Tackett_062118_NA5.raw (F050021)	Histone H3.3C OS=Mus musculus GN=H3f3c PE=3 SV=3	k9	k9: Methyl	2977060.286	3382027.89	0.88025894	0.880232913	2.877653824
Tackett_062118_NA5.raw (F050021)	Histone H3.3C OS=Mus musculus GN=H3f3c PE=3 SV=3	k9	k9: Unmodified	264459.5664	3382027.89	0.07819556	0.078193248	-3.559348385
Tackett_062118_NA5.raw (F050021)	Histone H4 OS=Mus musculus GN=Hist1h4a PE=1 SV=2	k16	k16: Acetyl	110022.8496	521636.959	0.210918432	0.210878006	-1.903839716
Tackett_062118_NA5.raw (F050021)	Histone H4 OS=Mus musculus GN=Hist1h4a PE=1 SV=2	k16	k16: Unmodified	411614.1094	521636.959	0.789081568	0.788930326	1.902178588
Tackett_062118_NA6.raw (F050022)	Histone H2AX OS=Mus musculus GN=H2afx PE=1 SV=2	k127	k127: Unmodified	161026.0918	161026.0918	1	0.999379368	10.65307876
Tackett_062118_NA6.raw (F050022)	Histone H3.1 OS=Mus musculus GN=Hist1h3a PE=1 SV=2	k14	k14: Acetyl	3003591.377	5620627.033	0.534387242	0.534377734	0.198699848
Tackett_062118_NA6.raw (F050022)	Histone H3.1 OS=Mus musculus GN=Hist1h3a PE=1 SV=2	k14	k14: Unmodified	2617035.656	5620627.033	0.465612758	0.465604474	-0.198803006
Tackett_062118_NA6.raw (F050022)	Histone H3.1 OS=Mus musculus GN=Hist1h3a PE=1 SV=2	k18	k18: Methyl	949181.6836	79955258.11	0.01187141	0.011871396	-6.379137371
Tackett_062118_NA6.raw (F050022)	Histone H3.1 OS=Mus musculus GN=Hist1h3a PE=1 SV=2	k18	k18: Unmodified	79006076.43	79955258.11	0.98812859	0.988127354	6.37898356
Tackett_062118_NA6.raw (F050022)	Histone H3.1 OS=Mus musculus GN=Hist1h3a PE=1 SV=2	k23	k23: Unmodified	79955258.11	79955258.11	1	0.999998749	19.60883339
Tackett_062118_NA6.raw (F050022)	Histone H3.1 OS=Mus musculus GN=Hist1h3a PE=1 SV=2	k56	k56: Unmodified	225118.5981	225118.5981	1	0.999555987	11.13646953
Tackett_062118_NA6.raw (F050022)	Histone H3.1 OS=Mus musculus GN=Hist1h3a PE=1 SV=2	k79	k79: Unmodified	260386.5049	260386.5049	1	0.999616103	11.34643896
Tackett_062118_NA6.raw (F050022)	Histone H3.1 OS=Mus musculus GN=Hist1h3a PE=1 SV=2	k9	k9: Dimethyl	546613.3145	5620627.033	0.097251305	0.097249575	-3.214563346
Tackett_062118_NA6.raw (F050022)	Histone H3.1 OS=Mus musculus GN=Hist1h3a PE=1 SV=2	k9	k9: Methyl	4616930.914	5620627.033	0.821426308	0.821411694	2.201467871
Tackett_062118_NA6.raw (F050022)	Histone H3.1 OS=Mus musculus GN=Hist1h3a PE=1 SV=2	k9	k9: Unmodified	457082.8047	5620627.033	0.081322387	0.08132094	-3.497862152
Tackett_062118_NA6.raw (F050022)	Histone H3.3 OS=Mus musculus GN=H3f3a PE=1 SV=2	k14	k14: Acetyl	3003591.377	5620627.033	0.534387242	0.534377734	0.198699848
Tackett_062118_NA6.raw (F050022)	Histone H3.3 OS=Mus musculus GN=H3f3a PE=1 SV=2	k14	k14: Unmodified	2617035.656	5620627.033	0.465612758	0.465604474	-0.198803006
Tackett_062118_NA6.raw (F050022)	Histone H3.3 OS=Mus musculus GN=H3f3a PE=1 SV=2	k18	k18: Methyl	949181.6836	79955258.11	0.01187141	0.011871396	-6.379137371
Tackett_062118_NA6.raw (F050022)	Histone H3.3 OS=Mus musculus GN=H3f3a PE=1 SV=2	k18	k18: Unmodified	79006076.43	79955258.11	0.98812859	0.988127354	6.37898356
Tackett_062118_NA6.raw (F050022)	Histone H3.3 OS=Mus musculus GN=H3f3a PE=1 SV=2	k23	k23: Unmodified	79955258.11	79955258.11	1	0.999998749	19.60883339
Tackett_062118_NA6.raw (F050022)	Histone H3.3 OS=Mus musculus GN=H3f3a PE=1 SV=2	k56	k56: Unmodified	225118.5981	225118.5981	1	0.999555987	11.13646953
Tackett_062118_NA6.raw (F050022)	Histone H3.3 OS=Mus musculus GN=H3f3a PE=1 SV=2	k79	k79: Unmodified	260386.5049	260386.5049	1	0.999616103	11.34643896
Tackett_062118_NA6.raw (F050022)	Histone H3.3 OS=Mus musculus GN=H3f3a PE=1 SV=2	k9	k9: Dimethyl	546613.3145	5620627.033	0.097251305	0.097249575	-3.214563346
Tackett_062118_NA6.raw (F050022)	Histone H3.3 OS=Mus musculus GN=H3f3a PE=1 SV=2	k9	k9: Methyl	4616930.914	5620627.033	0.821426308	0.821411694	2.201467871
Tackett_062118_NA6.raw (F050022)	Histone H3.3 OS=Mus musculus GN=H3f3a PE=1 SV=2	k9	k9: Unmodified	457082.8047	5620627.033	0.081322387	0.08132094	-3.497862152
Tackett_062118_NA6.raw (F050022)	Histone H3.3C OS=Mus musculus GN=H3f3c PE=3 SV=3	k14	k14: Acetyl	3003591.377	5620627.033	0.534387242	0.534377734	0.198699848
Tackett_062118_NA6.raw (F050022)	Histone H3.3C OS=Mus musculus GN=H3f3c PE=3 SV=3	k14	k14: Unmodified	2617035.656	5620627.033	0.465612758	0.465604474	-0.198803006
Tackett_062118_NA6.raw (F050022)	Histone H3.3C OS=Mus musculus GN=H3f3c PE=3 SV=3	k56	k56: Unmodified	225118.5981	225118.5981	1	0.999555987	11.13646953
Tackett_062118_NA6.raw (F050022)	Histone H3.3C OS=Mus musculus GN=H3f3c PE=3 SV=3	k79	k79: Unmodified	260386.5049	260386.5049	1	0.999616103	11.34643896
Tackett_062118_NA6.raw (F050022)	Histone H3.3C OS=Mus musculus GN=H3f3c PE=3 SV=3	k9	k9: Dimethyl	546613.3145	5620627.033	0.097251305	0.097249575	-3.214563346
Tackett_062118_NA6.raw (F050022)	Histone H3.3C OS=Mus musculus GN=H3f3c PE=3 SV=3	k9	k9: Methyl	4616930.914	5620627.033	0.821426308	0.821411694	2.201467871
Tackett_062118_NA6.raw (F050022)	Histone H3.3C OS=Mus musculus GN=H3f3c PE=3 SV=3	k9	k9: Unmodified	457082.8047	5620627.033	0.081322387	0.08132094	-3.497862152
Tackett_062118_NA6.raw (F050022)	Histone H4 OS=Mus musculus GN=Hist1h4a PE=1 SV=2	k16	k16: Acetyl	80243.58594	80243.58594	1	0.998755346	9.648242269
Tackett_062118_S1-T.raw (F050023)	Histone H1.0 OS=Mus musculus GN=H1f0 PE=2 SV=4	k101	k101: Methyl	915338.666	46850210.48	0.019537557	0.019537515	-5.649143509
Tackett_062118_S1-T.raw (F050023)	Histone H1.0 OS=Mus musculus GN=H1f0 PE=2 SV=4	k101	k101: Unmodified	45934871.82	46850210.48	0.980462443	0.98046035	5.648982763
Tackett_062118_S1-T.raw (F050023)	Histone H2A type 1-F OS=Mus musculus GN=Hist1h2af PE=1 SV=3	k95	k95: Methyl	164564.7969	76071202.86	0.0021633	0.002163297	-8.849428393
Tackett_062118_S1-T.raw (F050023)	Histone H2A type 1-F OS=Mus musculus GN=Hist1h2af PE=1 SV=3	k95	k95: Unmodified	75906638.06	76071202.86	0.9978367	0.997835389	8.848550086
Tackett_062118_S1-T.raw (F050023)	Histone H2A type 1-K OS=Mus musculus GN=Hist1h2ak PE=1 SV=3	k95	k95: Methyl	164564.7969	76071202.86	0.0021633	0.002163297	-8.849428393
Tackett_062118_S1-T.raw (F050023)	Histone H2A type 1-K OS=Mus musculus GN=Hist1h2ak PE=1 SV=3	k95	k95: Unmodified	75906638.06	76071202.86	0.9978367	0.997835389	8.848550086
Tackett_062118_S1-T.raw (F050023)	Histone H2A.J OS=Mus musculus GN=H2afj PE=1 SV=1	k95	k95: Methyl	164564.7969	76071202.86	0.0021633	0.002163297	-8.849428393
Tackett_062118_S1-T.raw (F050023)	Histone H2A.J OS=Mus musculus GN=H2afj PE=1 SV=1	k95	k95: Unmodified	75906638.06	76071202.86	0.9978367	0.997835389	8.848550086
Tackett_062118_S1-T.raw (F050023)	Histone H2AX OS=Mus musculus GN=H2afx PE=1 SV=2	k127	k127: Unmodified	970824.6953	970824.6953	1	0.999897005	13.24499509
Tackett_062118_S1-T.raw (F050023)	Histone H3.1 OS=Mus musculus GN=Hist1h3a PE=1 SV=2	k14	k14: Unmodified	32266313.37	32266313.37	1	0.999996901	18.29966922
Tackett_062118_S1-T.raw (F050023)	Histone H3.1 OS=Mus musculus GN=Hist1h3a PE=1 SV=2	k18	k18: Methyl	23145866.77	2362092708	0.009798882	0.009798881	-6.658960735
Tackett_062118_S1-T.raw (F050023)	Histone H3.1 OS=Mus musculus GN=Hist1h3a PE=1 SV=2	k18	k18: Unmodified	2338946841	2362092708	0.990201118	0.990201076	6.65895444
Tackett_062118_S1-T.raw (F050023)	Histone H3.1 OS=Mus musculus GN=Hist1h3a PE=1 SV=2	k23	k23: Unmodified	2362092708	2362092708	1	0.999999958	24.49356225
Tackett_062118_S1-T.raw (F050023)	Histone H3.1 OS=Mus musculus GN=Hist1h3a PE=1 SV=2	k27	k27: Dimethyl	84847539.11	130202505.8	0.651658265	0.651657765	0.90360909
Tackett_062118_S1-T.raw (F050023)	Histone H3.1 OS=Mus musculus GN=Hist1h3a PE=1 SV=2	k27	k27: Methyl	28541020.37	130202505.8	0.219204847	0.219204679	-1.832665817
Tackett_062118_S1-T.raw (F050023)	Histone H3.1 OS=Mus musculus GN=Hist1h3a PE=1 SV=2	k27	k27: Trimethyl	9894224.031	130202505.8	0.075991042	0.075990983	-3.604006781
Tackett_062118_S1-T.raw (F050023)	Histone H3.1 OS=Mus musculus GN=Hist1h3a PE=1 SV=2	k27	k27: Unmodified	6919722.328	130202505.8	0.053145846	0.053145805	-4.155114554
Tackett_062118_S1-T.raw (F050023)	Histone H3.1 OS=Mus musculus GN=Hist1h3a PE=1 SV=2	k36	k36: Methyl	21717033.4	130202505.8	0.166794281	0.166794153	-2.320604245
Tackett_062118_S1-T.raw (F050023)	Histone H3.1 OS=Mus musculus GN=Hist1h3a PE=1 SV=2	k36	k36: Unmodified	108485472.4	130202505.8	0.833205719	0.833205079	2.320596272
Tackett_062118_S1-T.raw (F050023)	Histone H3.1 OS=Mus musculus GN=Hist1h3a PE=1 SV=2	k56	k56: Methyl	832394.5469	262565721.8	0.003170233	0.003170232	-8.29661496
Tackett_062118_S1-T.raw (F050023)	Histone H3.1 OS=Mus musculus GN=Hist1h3a PE=1 SV=2	k56	k56: Unmodified	261733327.2	262565721.8	0.996829767	0.996829387	8.296441101
Tackett_062118_S1-T.raw (F050023)	Histone H3.1 OS=Mus musculus GN=Hist1h3a PE=1 SV=2	k79	k79: Dimethyl	7480874.338	92939041.17	0.080492269	0.080492183	-3.513941256
Tackett_062118_S1-T.raw (F050023)	Histone H3.1 OS=Mus musculus GN=Hist1h3a PE=1 SV=2	k79	k79: Methyl	13613982.1	92939041.17	0.14648292	0.146482762	-2.542689391
Tackett_062118_S1-T.raw (F050023)	Histone H3.1 OS=Mus musculus GN=Hist1h3a PE=1 SV=2	k79	k79: Unmodified	71844184.74	92939041.17	0.773024811	0.773023979	1.767973277
Tackett_062118_S1-T.raw (F050023)	Histone H3.1 OS=Mus musculus GN=Hist1h3a PE=1 SV=2	k9	k9: Dimethyl	4182609.301	32266313.37	0.129627741	0.129627339	-2.747263221
Tackett_062118_S1-T.raw (F050023)	Histone H3.1 OS=Mus musculus GN=Hist1h3a PE=1 SV=2	k9	k9: Methyl	21046162.31	32266313.37	0.652264238	0.652262217	0.90745223
Tackett_062118_S1-T.raw (F050023)	Histone H3.1 OS=Mus musculus GN=Hist1h3a PE=1 SV=2	k9	k9: Trimethyl	2003969.433	32266313.37	0.062107171	0.062106978	-3.916596094
Tackett_062118_S1-T.raw (F050023)	Histone H3.1 OS=Mus musculus GN=Hist1h3a PE=1 SV=2	k9	k9: Unmodified	5033572.322	32266313.37	0.15600085	0.156000367	-2.43569295
Tackett_062118_S1-T.raw (F050023)	Histone H3.3 OS=Mus musculus GN=H3f3a PE=1 SV=2	k14	k14: Unmodified	32266313.37	32266313.37	1	0.999996901	18.29966922
Tackett_062118_S1-T.raw (F050023)	Histone H3.3 OS=Mus musculus GN=H3f3a PE=1 SV=2	k18	k18: Methyl	23145866.77	2362092708	0.009798882	0.009798881	-6.658960735
Tackett_062118_S1-T.raw (F050023)	Histone H3.3 OS=Mus musculus GN=H3f3a PE=1 SV=2	k18	k18: Unmodified	2338946841	2362092708	0.990201118	0.990201076	6.65895444
Tackett_062118_S1-T.raw (F050023)	Histone H3.3 OS=Mus musculus GN=H3f3a PE=1 SV=2	k23	k23: Unmodified	2362092708	2362092708	1	0.999999958	24.49356225
Tackett_062118_S1-T.raw (F050023)	Histone H3.3 OS=Mus musculus GN=H3f3a PE=1 SV=2	k27	k27: Dimethyl	1967543.242	20197313.35	0.097416087	0.097415605	-3.211837033
Tackett_062118_S1-T.raw (F050023)	Histone H3.3 OS=Mus musculus GN=H3f3a PE=1 SV=2	k27	k27: Methyl	7484127.102	20197313.35	0.370550626	0.370548791	-0.764431035
Tackett_062118_S1-T.raw (F050023)	Histone H3.3 OS=Mus musculus GN=H3f3a PE=1 SV=2	k27	k27: Trimethyl	3135409.594	20197313.35	0.155238944	0.155238175	-2.444061259
Tackett_062118_S1-T.raw (F050023)	Histone H3.3 OS=Mus musculus GN=H3f3a PE=1 SV=2	k27	k27: Unmodified	7610233.41	20197313.35	0.376794343	0.376792477	-0.725942487
Tackett_062118_S1-T.raw (F050023)	Histone H3.3 OS=Mus musculus GN=H3f3a PE=1 SV=2	k36	k36: Methyl	548132.8984	20197313.35	0.027138902	0.027138767	-5.163806946
Tackett_062118_S1-T.raw (F050023)	Histone H3.3 OS=Mus musculus GN=H3f3a PE=1 SV=2	k36	k36: Unmodified	19649180.45	20197313.35	0.972861098	0.972856282	5.163536426
Tackett_062118_S1-T.raw (F050023)	Histone H3.3 OS=Mus musculus GN=H3f3a PE=1 SV=2	k56	k56: Methyl	832394.5469	262565721.8	0.003170233	0.003170232	-8.29661496
Tackett_062118_S1-T.raw (F050023)	Histone H3.3 OS=Mus musculus GN=H3f3a PE=1 SV=2	k56	k56: Unmodified	261733327.2	262565721.8	0.996829767	0.996829387	8.296441101
Tackett_062118_S1-T.raw (F050023)	Histone H3.3 OS=Mus musculus GN=H3f3a PE=1 SV=2	k79	k79: Dimethyl	7480874.338	92939041.17	0.080492269	0.080492183	-3.513941256
Tackett_062118_S1-T.raw (F050023)	Histone H3.3 OS=Mus musculus GN=H3f3a PE=1 SV=2	k79	k79: Methyl	13613982.1	92939041.17	0.14648292	0.146482762	-2.542689391
Tackett_062118_S1-T.raw (F050023)	Histone H3.3 OS=Mus musculus GN=H3f3a PE=1 SV=2	k79	k79: Unmodified	71844184.74	92939041.17	0.773024811	0.773023979	1.767973277
Tackett_062118_S1-T.raw (F050023)	Histone H3.3 OS=Mus musculus GN=H3f3a PE=1 SV=2	k9	k9: Dimethyl	4182609.301	32266313.37	0.129627741	0.129627339	-2.747263221
Tackett_062118_S1-T.raw (F050023)	Histone H3.3 OS=Mus musculus GN=H3f3a PE=1 SV=2	k9	k9: Methyl	21046162.31	32266313.37	0.652264238	0.652262217	0.90745223
Tackett_062118_S1-T.raw (F050023)	Histone H3.3 OS=Mus musculus GN=H3f3a PE=1 SV=2	k9	k9: Trimethyl	2003969.433	32266313.37	0.062107171	0.062106978	-3.916596094
Tackett_062118_S1-T.raw (F050023)	Histone H3.3 OS=Mus musculus GN=H3f3a PE=1 SV=2	k9	k9: Unmodified	5033572.322	32266313.37	0.15600085	0.156000367	-2.43569295
Tackett_062118_S1-T.raw (F050023)	Histone H3.3C OS=Mus musculus GN=H3f3c PE=3 SV=3	k14	k14: Unmodified	32266313.37	32266313.37	1	0.999996901	18.29966922
Tackett_062118_S1-T.raw (F050023)	Histone H3.3C OS=Mus musculus GN=H3f3c PE=3 SV=3	k27	k27: Dimethyl	1967543.242	20197313.35	0.097416087	0.097415605	-3.211837033
Tackett_062118_S1-T.raw (F050023)	Histone H3.3C OS=Mus musculus GN=H3f3c PE=3 SV=3	k27	k27: Methyl	7484127.102	20197313.35	0.370550626	0.370548791	-0.764431035
Tackett_062118_S1-T.raw (F050023)	Histone H3.3C OS=Mus musculus GN=H3f3c PE=3 SV=3	k27	k27: Trimethyl	3135409.594	20197313.35	0.155238944	0.155238175	-2.444061259
Tackett_062118_S1-T.raw (F050023)	Histone H3.3C OS=Mus musculus GN=H3f3c PE=3 SV=3	k27	k27: Unmodified	7610233.41	20197313.35	0.376794343	0.376792477	-0.725942487
Tackett_062118_S1-T.raw (F050023)	Histone H3.3C OS=Mus musculus GN=H3f3c PE=3 SV=3	k36	k36: Methyl	548132.8984	20197313.35	0.027138902	0.027138767	-5.163806946
Tackett_062118_S1-T.raw (F050023)	Histone H3.3C OS=Mus musculus GN=H3f3c PE=3 SV=3	k36	k36: Unmodified	19649180.45	20197313.35	0.972861098	0.972856282	5.163536426
Tackett_062118_S1-T.raw (F050023)	Histone H3.3C OS=Mus musculus GN=H3f3c PE=3 SV=3	k56	k56: Methyl	832394.5469	262565721.8	0.003170233	0.003170232	-8.29661496
Tackett_062118_S1-T.raw (F050023)	Histone H3.3C OS=Mus musculus GN=H3f3c PE=3 SV=3	k56	k56: Unmodified	261733327.2	262565721.8	0.996829767	0.996829387	8.296441101
Tackett_062118_S1-T.raw (F050023)	Histone H3.3C OS=Mus musculus GN=H3f3c PE=3 SV=3	k79	k79: Dimethyl	7480874.338	92939041.17	0.080492269	0.080492183	-3.513941256
Tackett_062118_S1-T.raw (F050023)	Histone H3.3C OS=Mus musculus GN=H3f3c PE=3 SV=3	k79	k79: Methyl	13613982.1	92939041.17	0.14648292	0.146482762	-2.542689391
Tackett_062118_S1-T.raw (F050023)	Histone H3.3C OS=Mus musculus GN=H3f3c PE=3 SV=3	k79	k79: Unmodified	71844184.74	92939041.17	0.773024811	0.773023979	1.767973277
Tackett_062118_S1-T.raw (F050023)	Histone H3.3C OS=Mus musculus GN=H3f3c PE=3 SV=3	k9	k9: Dimethyl	4182609.301	32266313.37	0.129627741	0.129627339	-2.747263221
Tackett_062118_S1-T.raw (F050023)	Histone H3.3C OS=Mus musculus GN=H3f3c PE=3 SV=3	k9	k9: Methyl	21046162.31	32266313.37	0.652264238	0.652262217	0.90745223
Tackett_062118_S1-T.raw (F050023)	Histone H3.3C OS=Mus musculus GN=H3f3c PE=3 SV=3	k9	k9: Trimethyl	2003969.433	32266313.37	0.062107171	0.062106978	-3.916596094
Tackett_062118_S1-T.raw (F050023)	Histone H3.3C OS=Mus musculus GN=H3f3c PE=3 SV=3	k9	k9: Unmodified	5033572.322	32266313.37	0.15600085	0.156000367	-2.43569295
Tackett_062118_S1-T.raw (F050023)	Histone H4 OS=Mus musculus GN=Hist1h4a PE=1 SV=2	k16	k16: Unmodified	1894009.469	1894009.469	1	0.999947205	14.20915592
Tackett_062118_S1-T.raw (F050023)	Histone H4 OS=Mus musculus GN=Hist1h4a PE=1 SV=2	k20	k20: Dimethyl	33710.47168	1521052.194	0.0221626	0.022161143	-5.463492521
Tackett_062118_S1-T.raw (F050023)	Histone H4 OS=Mus musculus GN=Hist1h4a PE=1 SV=2	k20	k20: Methyl	1487341.723	1521052.194	0.9778374	0.977773117	5.459122197
Tackett_062118_S1-T.raw (F050023)	Histone H4 OS=Mus musculus GN=Hist1h4a PE=1 SV=2	k77	k77: Methyl	23667.79297	25440528.82	0.000930318	0.000930315	-10.06865065
Tackett_062118_S1-T.raw (F050023)	Histone H4 OS=Mus musculus GN=Hist1h4a PE=1 SV=2	k77	k77: Unmodified	25416861.02	25440528.82	0.999069682	0.999065755	10.06256221
Tackett_062118_S2-T.raw (F050024)	Histone H1.0 OS=Mus musculus GN=H1f0 PE=2 SV=4	k101	k101: Methyl	718974.9102	33444273.09	0.021497699	0.021497635	-5.508325509
Tackett_062118_S2-T.raw (F050024)	Histone H1.0 OS=Mus musculus GN=H1f0 PE=2 SV=4	k101	k101: Unmodified	32725298.18	33444273.09	0.978502301	0.978499375	5.508120455
Tackett_062118_S2-T.raw (F050024)	Histone H1.3 OS=Mus musculus GN=Hist1h1d PE=1 SV=2	k25	k25: Methyl	35802.89844	35802.89844	1	0.99721471	8.483932576
Tackett_062118_S2-T.raw (F050024)	Histone H1.3 OS=Mus musculus GN=Hist1h1d PE=1 SV=2	k32	k32: Acetyl	35802.89844	35802.89844	1	0.99721471	8.483932576
Tackett_062118_S2-T.raw (F050024)	Histone H2A type 1-F OS=Mus musculus GN=Hist1h2af PE=1 SV=3	k95	k95: Methyl	24180.13281	38928425.06	0.000621143	0.000621142	-10.6518934
Tackett_062118_S2-T.raw (F050024)	Histone H2A type 1-F OS=Mus musculus GN=Hist1h2af PE=1 SV=3	k95	k95: Unmodified	38904244.93	38928425.06	0.999378857	0.999376289	10.64593555
Tackett_062118_S2-T.raw (F050024)	Histone H2A type 1-K OS=Mus musculus GN=Hist1h2ak PE=1 SV=3	k95	k95: Methyl	24180.13281	38928425.06	0.000621143	0.000621142	-10.6518934
Tackett_062118_S2-T.raw (F050024)	Histone H2A type 1-K OS=Mus musculus GN=Hist1h2ak PE=1 SV=3	k95	k95: Unmodified	38904244.93	38928425.06	0.999378857	0.999376289	10.64593555
Tackett_062118_S2-T.raw (F050024)	Histone H2A.J OS=Mus musculus GN=H2afj PE=1 SV=1	k95	k95: Methyl	24180.13281	38928425.06	0.000621143	0.000621142	-10.6518934
Tackett_062118_S2-T.raw (F050024)	Histone H2A.J OS=Mus musculus GN=H2afj PE=1 SV=1	k95	k95: Unmodified	38904244.93	38928425.06	0.999378857	0.999376289	10.64593555
Tackett_062118_S2-T.raw (F050024)	Histone H2AX OS=Mus musculus GN=H2afx PE=1 SV=2	k127	k127: Unmodified	730747.1797	730747.1797	1	0.999863172	12.83515664
Tackett_062118_S2-T.raw (F050024)	Histone H3.1 OS=Mus musculus GN=Hist1h3a PE=1 SV=2	k14	k14: Unmodified	16868748.35	16868748.35	1	0.999994072	17.36399341
Tackett_062118_S2-T.raw (F050024)	Histone H3.1 OS=Mus musculus GN=Hist1h3a PE=1 SV=2	k18	k18: Methyl	9874224.934	745819479.2	0.01323943	0.013239428	-6.219787327
Tackett_062118_S2-T.raw (F050024)	Histone H3.1 OS=Mus musculus GN=Hist1h3a PE=1 SV=2	k18	k18: Unmodified	735945254.3	745819479.2	0.98676057	0.986760437	6.21977252
Tackett_062118_S2-T.raw (F050024)	Histone H3.1 OS=Mus musculus GN=Hist1h3a PE=1 SV=2	k23	k23: Unmodified	745819479.2	745819479.2	1	0.999999866	22.83039505
Tackett_062118_S2-T.raw (F050024)	Histone H3.1 OS=Mus musculus GN=Hist1h3a PE=1 SV=2	k27	k27: Dimethyl	66019705.96	101921703.9	0.647749237	0.647748601	0.878828561
Tackett_062118_S2-T.raw (F050024)	Histone H3.1 OS=Mus musculus GN=Hist1h3a PE=1 SV=2	k27	k27: Methyl	25650431.02	101921703.9	0.251667996	0.25166775	-1.5721586
Tackett_062118_S2-T.raw (F050024)	Histone H3.1 OS=Mus musculus GN=Hist1h3a PE=1 SV=2	k27	k27: Trimethyl	6448309.383	101921703.9	0.063267284	0.063267222	-3.888107397
Tackett_062118_S2-T.raw (F050024)	Histone H3.1 OS=Mus musculus GN=Hist1h3a PE=1 SV=2	k27	k27: Unmodified	3803257.566	101921703.9	0.037315483	0.037315446	-4.68921831
Tackett_062118_S2-T.raw (F050024)	Histone H3.1 OS=Mus musculus GN=Hist1h3a PE=1 SV=2	k36	k36: Methyl	20242995.78	101921703.9	0.1986132	0.198613005	-2.012539003
Tackett_062118_S2-T.raw (F050024)	Histone H3.1 OS=Mus musculus GN=Hist1h3a PE=1 SV=2	k36	k36: Unmodified	81678708.15	101921703.9	0.8013868	0.801386014	2.01253011
Tackett_062118_S2-T.raw (F050024)	Histone H3.1 OS=Mus musculus GN=Hist1h3a PE=1 SV=2	k56	k56: Methyl	340887.3711	180137978.3	0.001892368	0.001892367	-9.042859613
Tackett_062118_S2-T.raw (F050024)	Histone H3.1 OS=Mus musculus GN=Hist1h3a PE=1 SV=2	k56	k56: Unmodified	179797091	180137978.3	0.998107632	0.998107078	9.042435655
Tackett_062118_S2-T.raw (F050024)	Histone H3.1 OS=Mus musculus GN=Hist1h3a PE=1 SV=2	k79	k79: Dimethyl	3910849.189	55828500.72	0.070051123	0.070050998	-3.730674095
Tackett_062118_S2-T.raw (F050024)	Histone H3.1 OS=Mus musculus GN=Hist1h3a PE=1 SV=2	k79	k79: Methyl	8513822.381	55828500.72	0.15249957	0.152499297	-2.474411969
Tackett_062118_S2-T.raw (F050024)	Histone H3.1 OS=Mus musculus GN=Hist1h3a PE=1 SV=2	k79	k79: Unmodified	43403829.15	55828500.72	0.777449306	0.777447914	1.804602997
Tackett_062118_S2-T.raw (F050024)	Histone H3.1 OS=Mus musculus GN=Hist1h3a PE=1 SV=2	k9	k9: Dimethyl	3856514.355	16868748.35	0.22861888	0.228617525	-1.754510373
Tackett_062118_S2-T.raw (F050024)	Histone H3.1 OS=Mus musculus GN=Hist1h3a PE=1 SV=2	k9	k9: Methyl	7653561.536	16868748.35	0.453712473	0.453709784	-0.267897816
Tackett_062118_S2-T.raw (F050024)	Histone H3.1 OS=Mus musculus GN=Hist1h3a PE=1 SV=2	k9	k9: Trimethyl	2228408.701	16868748.35	0.132102789	0.132102006	-2.715873119
Tackett_062118_S2-T.raw (F050024)	Histone H3.1 OS=Mus musculus GN=Hist1h3a PE=1 SV=2	k9	k9: Unmodified	3130263.762	16868748.35	0.185565858	0.185564758	-2.133877248
Tackett_062118_S2-T.raw (F050024)	Histone H3.3 OS=Mus musculus GN=H3f3a PE=1 SV=2	k14	k14: Unmodified	16868748.35	16868748.35	1	0.999994072	17.36399341
Tackett_062118_S2-T.raw (F050024)	Histone H3.3 OS=Mus musculus GN=H3f3a PE=1 SV=2	k18	k18: Methyl	9874224.934	745819479.2	0.01323943	0.013239428	-6.219787327
Tackett_062118_S2-T.raw (F050024)	Histone H3.3 OS=Mus musculus GN=H3f3a PE=1 SV=2	k18	k18: Unmodified	735945254.3	745819479.2	0.98676057	0.986760437	6.21977252
Tackett_062118_S2-T.raw (F050024)	Histone H3.3 OS=Mus musculus GN=H3f3a PE=1 SV=2	k23	k23: Unmodified	745819479.2	745819479.2	1	0.999999866	22.83039505
Tackett_062118_S2-T.raw (F050024)	Histone H3.3 OS=Mus musculus GN=H3f3a PE=1 SV=2	k27	k27: Dimethyl	1600256.387	15157117.88	0.105577881	0.105577184	-3.082658893
Tackett_062118_S2-T.raw (F050024)	Histone H3.3 OS=Mus musculus GN=H3f3a PE=1 SV=2	k27	k27: Methyl	6285298.098	15157117.88	0.414676335	0.4146736	-0.497265151
Tackett_062118_S2-T.raw (F050024)	Histone H3.3 OS=Mus musculus GN=H3f3a PE=1 SV=2	k27	k27: Trimethyl	2902911.602	15157117.88	0.191521345	0.191520081	-2.077716269
Tackett_062118_S2-T.raw (F050024)	Histone H3.3 OS=Mus musculus GN=H3f3a PE=1 SV=2	k27	k27: Unmodified	4368651.791	15157117.88	0.288224439	0.288222537	-1.304243105
Tackett_062118_S2-T.raw (F050024)	Histone H3.3 OS=Mus musculus GN=H3f3a PE=1 SV=2	k36	k36: Methyl	57552.69531	15157117.88	0.003797074	0.003797049	-8.03541735
Tackett_062118_S2-T.raw (F050024)	Histone H3.3 OS=Mus musculus GN=H3f3a PE=1 SV=2	k36	k36: Unmodified	15099565.18	15157117.88	0.996202926	0.996196354	8.032903233
Tackett_062118_S2-T.raw (F050024)	Histone H3.3 OS=Mus musculus GN=H3f3a PE=1 SV=2	k56	k56: Methyl	340887.3711	180137978.3	0.001892368	0.001892367	-9.042859613
Tackett_062118_S2-T.raw (F050024)	Histone H3.3 OS=Mus musculus GN=H3f3a PE=1 SV=2	k56	k56: Unmodified	179797091	180137978.3	0.998107632	0.998107078	9.042435655
Tackett_062118_S2-T.raw (F050024)	Histone H3.3 OS=Mus musculus GN=H3f3a PE=1 SV=2	k79	k79: Dimethyl	3910849.189	55828500.72	0.070051123	0.070050998	-3.730674095
Tackett_062118_S2-T.raw (F050024)	Histone H3.3 OS=Mus musculus GN=H3f3a PE=1 SV=2	k79	k79: Methyl	8513822.381	55828500.72	0.15249957	0.152499297	-2.474411969
Tackett_062118_S2-T.raw (F050024)	Histone H3.3 OS=Mus musculus GN=H3f3a PE=1 SV=2	k79	k79: Unmodified	43403829.15	55828500.72	0.777449306	0.777447914	1.804602997
Tackett_062118_S2-T.raw (F050024)	Histone H3.3 OS=Mus musculus GN=H3f3a PE=1 SV=2	k9	k9: Dimethyl	3856514.355	16868748.35	0.22861888	0.228617525	-1.754510373
Tackett_062118_S2-T.raw (F050024)	Histone H3.3 OS=Mus musculus GN=H3f3a PE=1 SV=2	k9	k9: Methyl	7653561.536	16868748.35	0.453712473	0.453709784	-0.267897816
Tackett_062118_S2-T.raw (F050024)	Histone H3.3 OS=Mus musculus GN=H3f3a PE=1 SV=2	k9	k9: Trimethyl	2228408.701	16868748.35	0.132102789	0.132102006	-2.715873119
Tackett_062118_S2-T.raw (F050024)	Histone H3.3 OS=Mus musculus GN=H3f3a PE=1 SV=2	k9	k9: Unmodified	3130263.762	16868748.35	0.185565858	0.185564758	-2.133877248
Tackett_062118_S2-T.raw (F050024)	Histone H3.3C OS=Mus musculus GN=H3f3c PE=3 SV=3	k14	k14: Unmodified	16868748.35	16868748.35	1	0.999994072	17.36399341
Tackett_062118_S2-T.raw (F050024)	Histone H3.3C OS=Mus musculus GN=H3f3c PE=3 SV=3	k27	k27: Dimethyl	1600256.387	15157117.88	0.105577881	0.105577184	-3.082658893
Tackett_062118_S2-T.raw (F050024)	Histone H3.3C OS=Mus musculus GN=H3f3c PE=3 SV=3	k27	k27: Methyl	6285298.098	15157117.88	0.414676335	0.4146736	-0.497265151
Tackett_062118_S2-T.raw (F050024)	Histone H3.3C OS=Mus musculus GN=H3f3c PE=3 SV=3	k27	k27: Trimethyl	2902911.602	15157117.88	0.191521345	0.191520081	-2.077716269
Tackett_062118_S2-T.raw (F050024)	Histone H3.3C OS=Mus musculus GN=H3f3c PE=3 SV=3	k27	k27: Unmodified	4368651.791	15157117.88	0.288224439	0.288222537	-1.304243105
Tackett_062118_S2-T.raw (F050024)	Histone H3.3C OS=Mus musculus GN=H3f3c PE=3 SV=3	k36	k36: Methyl	57552.69531	15157117.88	0.003797074	0.003797049	-8.03541735
Tackett_062118_S2-T.raw (F050024)	Histone H3.3C OS=Mus musculus GN=H3f3c PE=3 SV=3	k36	k36: Unmodified	15099565.18	15157117.88	0.996202926	0.996196354	8.032903233
Tackett_062118_S2-T.raw (F050024)	Histone H3.3C OS=Mus musculus GN=H3f3c PE=3 SV=3	k56	k56: Methyl	340887.3711	180137978.3	0.001892368	0.001892367	-9.042859613
Tackett_062118_S2-T.raw (F050024)	Histone H3.3C OS=Mus musculus GN=H3f3c PE=3 SV=3	k56	k56: Unmodified	179797091	180137978.3	0.998107632	0.998107078	9.042435655
Tackett_062118_S2-T.raw (F050024)	Histone H3.3C OS=Mus musculus GN=H3f3c PE=3 SV=3	k79	k79: Dimethyl	3910849.189	55828500.72	0.070051123	0.070050998	-3.730674095
Tackett_062118_S2-T.raw (F050024)	Histone H3.3C OS=Mus musculus GN=H3f3c PE=3 SV=3	k79	k79: Methyl	8513822.381	55828500.72	0.15249957	0.152499297	-2.474411969
Tackett_062118_S2-T.raw (F050024)	Histone H3.3C OS=Mus musculus GN=H3f3c PE=3 SV=3	k79	k79: Unmodified	43403829.15	55828500.72	0.777449306	0.777447914	1.804602997
Tackett_062118_S2-T.raw (F050024)	Histone H3.3C OS=Mus musculus GN=H3f3c PE=3 SV=3	k9	k9: Dimethyl	3856514.355	16868748.35	0.22861888	0.228617525	-1.754510373
Tackett_062118_S2-T.raw (F050024)	Histone H3.3C OS=Mus musculus GN=H3f3c PE=3 SV=3	k9	k9: Methyl	7653561.536	16868748.35	0.453712473	0.453709784	-0.267897816
Tackett_062118_S2-T.raw (F050024)	Histone H3.3C OS=Mus musculus GN=H3f3c PE=3 SV=3	k9	k9: Trimethyl	2228408.701	16868748.35	0.132102789	0.132102006	-2.715873119
Tackett_062118_S2-T.raw (F050024)	Histone H3.3C OS=Mus musculus GN=H3f3c PE=3 SV=3	k9	k9: Unmodified	3130263.762	16868748.35	0.185565858	0.185564758	-2.133877248
Tackett_062118_S2-T.raw (F050024)	Histone H4 OS=Mus musculus GN=Hist1h4a PE=1 SV=2	k16	k16: Acetyl	225227.3125	2977285.125	0.075648553	0.075646013	-3.611109505
Tackett_062118_S2-T.raw (F050024)	Histone H4 OS=Mus musculus GN=Hist1h4a PE=1 SV=2	k16	k16: Unmodified	2752057.813	2977285.125	0.924351447	0.924320401	3.610416675
Tackett_062118_S2-T.raw (F050024)	Histone H4 OS=Mus musculus GN=Hist1h4a PE=1 SV=2	k20	k20: Methyl	64097.45703	64097.45703	1	0.998442306	9.324123311
Tackett_062118_S2-T.raw (F050024)	Histone H4 OS=Mus musculus GN=Hist1h4a PE=1 SV=2	k77	k77: Unmodified	13074092.01	13074092.01	1	0.999992351	16.99635123
Tackett_062118_S3-T.raw (F050025)	Histone H1.0 OS=Mus musculus GN=H1f0 PE=2 SV=4	k101	k101: Methyl	1344707.52	22461095.29	0.059868297	0.05986803	-3.973005577
Tackett_062118_S3-T.raw (F050025)	Histone H1.0 OS=Mus musculus GN=H1f0 PE=2 SV=4	k101	k101: Unmodified	21116387.77	22461095.29	0.940131703	0.940127518	3.972891462
Tackett_062118_S3-T.raw (F050025)	Histone H2A type 1-F OS=Mus musculus GN=Hist1h2af PE=1 SV=3	k95	k95: Methyl	52177.98047	21028056.01	0.002481351	0.002481339	-8.651081258
Tackett_062118_S3-T.raw (F050025)	Histone H2A type 1-F OS=Mus musculus GN=Hist1h2af PE=1 SV=3	k95	k95: Unmodified	20975878.03	21028056.01	0.997518649	0.997513906	8.648312077
Tackett_062118_S3-T.raw (F050025)	Histone H2A type 1-K OS=Mus musculus GN=Hist1h2ak PE=1 SV=3	k95	k95: Methyl	52177.98047	21028056.01	0.002481351	0.002481339	-8.651081258
Tackett_062118_S3-T.raw (F050025)	Histone H2A type 1-K OS=Mus musculus GN=Hist1h2ak PE=1 SV=3	k95	k95: Unmodified	20975878.03	21028056.01	0.997518649	0.997513906	8.648312077
Tackett_062118_S3-T.raw (F050025)	Histone H2A.J OS=Mus musculus GN=H2afj PE=1 SV=1	k95	k95: Methyl	52177.98047	21028056.01	0.002481351	0.002481339	-8.651081258
Tackett_062118_S3-T.raw (F050025)	Histone H2A.J OS=Mus musculus GN=H2afj PE=1 SV=1	k95	k95: Unmodified	20975878.03	21028056.01	0.997518649	0.997513906	8.648312077
Tackett_062118_S3-T.raw (F050025)	Histone H2AX OS=Mus musculus GN=H2afx PE=1 SV=2	k127	k127: Unmodified	33005.52734	33005.52734	1	0.996979356	8.366563839
Tackett_062118_S3-T.raw (F050025)	Histone H3.1 OS=Mus musculus GN=Hist1h3a PE=1 SV=2	k14	k14: Unmodified	38998412.65	38998412.65	1	0.999997436	18.57305588
Tackett_062118_S3-T.raw (F050025)	Histone H3.1 OS=Mus musculus GN=Hist1h3a PE=1 SV=2	k18	k18: Methyl	15007229.11	1273190161	0.011787107	0.011787106	-6.389540374
Tackett_062118_S3-T.raw (F050025)	Histone H3.1 OS=Mus musculus GN=Hist1h3a PE=1 SV=2	k18	k18: Unmodified	1258182932	1273190161	0.988212893	0.988212815	6.389530646
Tackett_062118_S3-T.raw (F050025)	Histone H3.1 OS=Mus musculus GN=Hist1h3a PE=1 SV=2	k23	k23: Unmodified	1273190161	1273190161	1	0.999999921	23.60194458
Tackett_062118_S3-T.raw (F050025)	Histone H3.1 OS=Mus musculus GN=Hist1h3a PE=1 SV=2	k27	k27: Dimethyl	49723091.67	83595676.41	0.594804586	0.594803874	0.553793664
Tackett_062118_S3-T.raw (F050025)	Histone H3.1 OS=Mus musculus GN=Hist1h3a PE=1 SV=2	k27	k27: Methyl	22980188.54	83595676.41	0.274896855	0.274896526	-1.39929821
Tackett_062118_S3-T.raw (F050025)	Histone H3.1 OS=Mus musculus GN=Hist1h3a PE=1 SV=2	k27	k27: Trimethyl	6344885.074	83595676.41	0.07589968	0.075899589	-3.605885642
Tackett_062118_S3-T.raw (F050025)	Histone H3.1 OS=Mus musculus GN=Hist1h3a PE=1 SV=2	k27	k27: Unmodified	4547511.125	83595676.41	0.054398879	0.054398814	-4.119584731
Tackett_062118_S3-T.raw (F050025)	Histone H3.1 OS=Mus musculus GN=Hist1h3a PE=1 SV=2	k36	k36: Methyl	8298829.141	83595676.41	0.099273425	0.099273307	-3.181611666
Tackett_062118_S3-T.raw (F050025)	Histone H3.1 OS=Mus musculus GN=Hist1h3a PE=1 SV=2	k36	k36: Unmodified	75296847.27	83595676.41	0.900726575	0.900725497	3.181592365
Tackett_062118_S3-T.raw (F050025)	Histone H3.1 OS=Mus musculus GN=Hist1h3a PE=1 SV=2	k56	k56: Methyl	2182390.336	183304337.9	0.01190583	0.011905824	-6.374909202
Tackett_062118_S3-T.raw (F050025)	Histone H3.1 OS=Mus musculus GN=Hist1h3a PE=1 SV=2	k56	k56: Unmodified	181121947.6	183304337.9	0.98809417	0.988093631	6.3748423
Tackett_062118_S3-T.raw (F050025)	Histone H3.1 OS=Mus musculus GN=Hist1h3a PE=1 SV=2	k79	k79: Dimethyl	4507805.018	83435672.38	0.054027311	0.054027246	-4.130039577
Tackett_062118_S3-T.raw (F050025)	Histone H3.1 OS=Mus musculus GN=Hist1h3a PE=1 SV=2	k79	k79: Methyl	12716886.41	83435672.38	0.15241546	0.152415278	-2.475350062
Tackett_062118_S3-T.raw (F050025)	Histone H3.1 OS=Mus musculus GN=Hist1h3a PE=1 SV=2	k79	k79: Unmodified	66210980.95	83435672.38	0.793557229	0.793556278	1.942583991
Tackett_062118_S3-T.raw (F050025)	Histone H3.1 OS=Mus musculus GN=Hist1h3a PE=1 SV=2	k9	k9: Dimethyl	6278076.879	38998412.65	0.160982882	0.16098247	-2.381797361
Tackett_062118_S3-T.raw (F050025)	Histone H3.1 OS=Mus musculus GN=Hist1h3a PE=1 SV=2	k9	k9: Methyl	17623414.5	38998412.65	0.451900816	0.451899657	-0.278437574
Tackett_062118_S3-T.raw (F050025)	Histone H3.1 OS=Mus musculus GN=Hist1h3a PE=1 SV=2	k9	k9: Trimethyl	4913863.77	38998412.65	0.126001635	0.126001312	-2.794192355
Tackett_062118_S3-T.raw (F050025)	Histone H3.1 OS=Mus musculus GN=Hist1h3a PE=1 SV=2	k9	k9: Unmodified	10183057.5	38998412.65	0.261114666	0.261113997	-1.500672007
Tackett_062118_S3-T.raw (F050025)	Histone H3.3 OS=Mus musculus GN=H3f3a PE=1 SV=2	k14	k14: Unmodified	38998412.65	38998412.65	1	0.999997436	18.57305588
Tackett_062118_S3-T.raw (F050025)	Histone H3.3 OS=Mus musculus GN=H3f3a PE=1 SV=2	k18	k18: Methyl	15007229.11	1273190161	0.011787107	0.011787106	-6.389540374
Tackett_062118_S3-T.raw (F050025)	Histone H3.3 OS=Mus musculus GN=H3f3a PE=1 SV=2	k18	k18: Unmodified	1258182932	1273190161	0.988212893	0.988212815	6.389530646
Tackett_062118_S3-T.raw (F050025)	Histone H3.3 OS=Mus musculus GN=H3f3a PE=1 SV=2	k23	k23: Unmodified	1273190161	1273190161	1	0.999999921	23.60194458
Tackett_062118_S3-T.raw (F050025)	Histone H3.3 OS=Mus musculus GN=H3f3a PE=1 SV=2	k27	k27: Dimethyl	4829538.266	15611726.14	0.309353253	0.309351271	-1.158706163
Tackett_062118_S3-T.raw (F050025)	Histone H3.3 OS=Mus musculus GN=H3f3a PE=1 SV=2	k27	k27: Methyl	3433465.781	15611726.14	0.219928645	0.219927237	-1.826582417
Tackett_062118_S3-T.raw (F050025)	Histone H3.3 OS=Mus musculus GN=H3f3a PE=1 SV=2	k27	k27: Trimethyl	2194534.609	15611726.14	0.140569633	0.140568732	-2.612106545
Tackett_062118_S3-T.raw (F050025)	Histone H3.3 OS=Mus musculus GN=H3f3a PE=1 SV=2	k27	k27: Unmodified	5154187.482	15611726.14	0.330148469	0.330146354	-1.020740206
Tackett_062118_S3-T.raw (F050025)	Histone H3.3 OS=Mus musculus GN=H3f3a PE=1 SV=2	k36	k36: Dimethyl	62098.39844	15611726.14	0.003977677	0.003977651	-7.968117544
Tackett_062118_S3-T.raw (F050025)	Histone H3.3 OS=Mus musculus GN=H3f3a PE=1 SV=2	k36	k36: Methyl	869139.7813	15611726.14	0.055672241	0.055671884	-4.0842674
Tackett_062118_S3-T.raw (F050025)	Histone H3.3 OS=Mus musculus GN=H3f3a PE=1 SV=2	k36	k36: Unmodified	14680487.96	15611726.14	0.940350082	0.940344059	3.97845099
Tackett_062118_S3-T.raw (F050025)	Histone H3.3 OS=Mus musculus GN=H3f3a PE=1 SV=2	k56	k56: Methyl	2182390.336	183304337.9	0.01190583	0.011905824	-6.374909202
Tackett_062118_S3-T.raw (F050025)	Histone H3.3 OS=Mus musculus GN=H3f3a PE=1 SV=2	k56	k56: Unmodified	181121947.6	183304337.9	0.98809417	0.988093631	6.3748423
Tackett_062118_S3-T.raw (F050025)	Histone H3.3 OS=Mus musculus GN=H3f3a PE=1 SV=2	k79	k79: Dimethyl	4507805.018	83435672.38	0.054027311	0.054027246	-4.130039577
Tackett_062118_S3-T.raw (F050025)	Histone H3.3 OS=Mus musculus GN=H3f3a PE=1 SV=2	k79	k79: Methyl	12716886.41	83435672.38	0.15241546	0.152415278	-2.475350062
Tackett_062118_S3-T.raw (F050025)	Histone H3.3 OS=Mus musculus GN=H3f3a PE=1 SV=2	k79	k79: Unmodified	66210980.95	83435672.38	0.793557229	0.793556278	1.942583991
Tackett_062118_S3-T.raw (F050025)	Histone H3.3 OS=Mus musculus GN=H3f3a PE=1 SV=2	k9	k9: Dimethyl	6278076.879	38998412.65	0.160982882	0.16098247	-2.381797361
Tackett_062118_S3-T.raw (F050025)	Histone H3.3 OS=Mus musculus GN=H3f3a PE=1 SV=2	k9	k9: Methyl	17623414.5	38998412.65	0.451900816	0.451899657	-0.278437574
Tackett_062118_S3-T.raw (F050025)	Histone H3.3 OS=Mus musculus GN=H3f3a PE=1 SV=2	k9	k9: Trimethyl	4913863.77	38998412.65	0.126001635	0.126001312	-2.794192355
Tackett_062118_S3-T.raw (F050025)	Histone H3.3 OS=Mus musculus GN=H3f3a PE=1 SV=2	k9	k9: Unmodified	10183057.5	38998412.65	0.261114666	0.261113997	-1.500672007
Tackett_062118_S3-T.raw (F050025)	Histone H3.3C OS=Mus musculus GN=H3f3c PE=3 SV=3	k14	k14: Unmodified	38998412.65	38998412.65	1	0.999997436	18.57305588
Tackett_062118_S3-T.raw (F050025)	Histone H3.3C OS=Mus musculus GN=H3f3c PE=3 SV=3	k27	k27: Dimethyl	4829538.266	15611726.14	0.309353253	0.309351271	-1.158706163
Tackett_062118_S3-T.raw (F050025)	Histone H3.3C OS=Mus musculus GN=H3f3c PE=3 SV=3	k27	k27: Methyl	3433465.781	15611726.14	0.219928645	0.219927237	-1.826582417
Tackett_062118_S3-T.raw (F050025)	Histone H3.3C OS=Mus musculus GN=H3f3c PE=3 SV=3	k27	k27: Trimethyl	2194534.609	15611726.14	0.140569633	0.140568732	-2.612106545
Tackett_062118_S3-T.raw (F050025)	Histone H3.3C OS=Mus musculus GN=H3f3c PE=3 SV=3	k27	k27: Unmodified	5154187.482	15611726.14	0.330148469	0.330146354	-1.020740206
Tackett_062118_S3-T.raw (F050025)	Histone H3.3C OS=Mus musculus GN=H3f3c PE=3 SV=3	k36	k36: Dimethyl	62098.39844	15611726.14	0.003977677	0.003977651	-7.968117544
Tackett_062118_S3-T.raw (F050025)	Histone H3.3C OS=Mus musculus GN=H3f3c PE=3 SV=3	k36	k36: Methyl	869139.7813	15611726.14	0.055672241	0.055671884	-4.0842674
Tackett_062118_S3-T.raw (F050025)	Histone H3.3C OS=Mus musculus GN=H3f3c PE=3 SV=3	k36	k36: Unmodified	14680487.96	15611726.14	0.940350082	0.940344059	3.97845099
Tackett_062118_S3-T.raw (F050025)	Histone H3.3C OS=Mus musculus GN=H3f3c PE=3 SV=3	k56	k56: Methyl	2182390.336	183304337.9	0.01190583	0.011905824	-6.374909202
Tackett_062118_S3-T.raw (F050025)	Histone H3.3C OS=Mus musculus GN=H3f3c PE=3 SV=3	k56	k56: Unmodified	181121947.6	183304337.9	0.98809417	0.988093631	6.3748423
Tackett_062118_S3-T.raw (F050025)	Histone H3.3C OS=Mus musculus GN=H3f3c PE=3 SV=3	k79	k79: Dimethyl	4507805.018	83435672.38	0.054027311	0.054027246	-4.130039577
Tackett_062118_S3-T.raw (F050025)	Histone H3.3C OS=Mus musculus GN=H3f3c PE=3 SV=3	k79	k79: Methyl	12716886.41	83435672.38	0.15241546	0.152415278	-2.475350062
Tackett_062118_S3-T.raw (F050025)	Histone H3.3C OS=Mus musculus GN=H3f3c PE=3 SV=3	k79	k79: Unmodified	66210980.95	83435672.38	0.793557229	0.793556278	1.942583991
Tackett_062118_S3-T.raw (F050025)	Histone H3.3C OS=Mus musculus GN=H3f3c PE=3 SV=3	k9	k9: Dimethyl	6278076.879	38998412.65	0.160982882	0.16098247	-2.381797361
Tackett_062118_S3-T.raw (F050025)	Histone H3.3C OS=Mus musculus GN=H3f3c PE=3 SV=3	k9	k9: Methyl	17623414.5	38998412.65	0.451900816	0.451899657	-0.278437574
Tackett_062118_S3-T.raw (F050025)	Histone H3.3C OS=Mus musculus GN=H3f3c PE=3 SV=3	k9	k9: Trimethyl	4913863.77	38998412.65	0.126001635	0.126001312	-2.794192355
Tackett_062118_S3-T.raw (F050025)	Histone H3.3C OS=Mus musculus GN=H3f3c PE=3 SV=3	k9	k9: Unmodified	10183057.5	38998412.65	0.261114666	0.261113997	-1.500672007
Tackett_062118_S3-T.raw (F050025)	Histone H4 OS=Mus musculus GN=Hist1h4a PE=1 SV=2	k16	k16: Unmodified	1442326.438	1442326.438	1	0.999930672	13.8161101
Tackett_062118_S3-T.raw (F050025)	Histone H4 OS=Mus musculus GN=Hist1h4a PE=1 SV=2	k77	k77: Unmodified	9417867.926	9417867.926	1	0.999989382	16.52311287
Tackett_062118_S4.raw (F050026)	Histone H1.0 OS=Mus musculus GN=H1f0 PE=2 SV=4	k101	k101: Unmodified	7628245.619	7628245.619	1	0.999986891	16.21906368
Tackett_062118_S4.raw (F050026)	Histone H2A type 1-F OS=Mus musculus GN=Hist1h2af PE=1 SV=3	k95	k95: Methyl	1180438.486	24567925.29	0.048047952	0.048047756	-4.30834824
Tackett_062118_S4.raw (F050026)	Histone H2A type 1-F OS=Mus musculus GN=Hist1h2af PE=1 SV=3	k95	k95: Unmodified	23387486.81	24567925.29	0.951952048	0.951948174	4.308219859
Tackett_062118_S4.raw (F050026)	Histone H2A type 1-K OS=Mus musculus GN=Hist1h2ak PE=1 SV=3	k95	k95: Methyl	1180438.486	24567925.29	0.048047952	0.048047756	-4.30834824
Tackett_062118_S4.raw (F050026)	Histone H2A type 1-K OS=Mus musculus GN=Hist1h2ak PE=1 SV=3	k95	k95: Unmodified	23387486.81	24567925.29	0.951952048	0.951948174	4.308219859
Tackett_062118_S4.raw (F050026)	Histone H2A.J OS=Mus musculus GN=H2afj PE=1 SV=1	k95	k95: Methyl	1180438.486	24567925.29	0.048047952	0.048047756	-4.30834824
Tackett_062118_S4.raw (F050026)	Histone H2A.J OS=Mus musculus GN=H2afj PE=1 SV=1	k95	k95: Unmodified	23387486.81	24567925.29	0.951952048	0.951948174	4.308219859
Tackett_062118_S4.raw (F050026)	Histone H2AX OS=Mus musculus GN=H2afx PE=1 SV=2	k127	k127: Unmodified	1218786.598	1218786.598	1	0.999917958	13.57315792
Tackett_062118_S4.raw (F050026)	Histone H3.1 OS=Mus musculus GN=Hist1h3a PE=1 SV=2	k14	k14: Unmodified	74815550.1	74815550.1	1	0.999998663	19.51297863
Tackett_062118_S4.raw (F050026)	Histone H3.1 OS=Mus musculus GN=Hist1h3a PE=1 SV=2	k18	k18: Methyl	41619890.34	3333500328	0.012485342	0.012485341	-6.305495007
Tackett_062118_S4.raw (F050026)	Histone H3.1 OS=Mus musculus GN=Hist1h3a PE=1 SV=2	k18	k18: Unmodified	3291880437	3333500328	0.987514658	0.987514629	6.305491497
Tackett_062118_S4.raw (F050026)	Histone H3.1 OS=Mus musculus GN=Hist1h3a PE=1 SV=2	k23	k23: Unmodified	3333500328	3333500328	1	0.99999997	24.99053453
Tackett_062118_S4.raw (F050026)	Histone H3.1 OS=Mus musculus GN=Hist1h3a PE=1 SV=2	k27	k27: Dimethyl	86240947.1	127276808.3	0.677585714	0.677585182	1.071484274
Tackett_062118_S4.raw (F050026)	Histone H3.1 OS=Mus musculus GN=Hist1h3a PE=1 SV=2	k27	k27: Methyl	29173792.52	127276808.3	0.229215306	0.229215126	-1.749626013
Tackett_062118_S4.raw (F050026)	Histone H3.1 OS=Mus musculus GN=Hist1h3a PE=1 SV=2	k27	k27: Trimethyl	3033659.109	127276808.3	0.023835129	0.02383511	-5.355964675
Tackett_062118_S4.raw (F050026)	Histone H3.1 OS=Mus musculus GN=Hist1h3a PE=1 SV=2	k27	k27: Unmodified	8828409.617	127276808.3	0.069363851	0.069363797	-3.745962534
Tackett_062118_S4.raw (F050026)	Histone H3.1 OS=Mus musculus GN=Hist1h3a PE=1 SV=2	k36	k36: Methyl	23655220.91	127276808.3	0.18585649	0.185856344	-2.131095444
Tackett_062118_S4.raw (F050026)	Histone H3.1 OS=Mus musculus GN=Hist1h3a PE=1 SV=2	k36	k36: Unmodified	103621587.4	127276808.3	0.81414351	0.81414287	2.131087953
Tackett_062118_S4.raw (F050026)	Histone H3.1 OS=Mus musculus GN=Hist1h3a PE=1 SV=2	k56	k56: Methyl	1633815.012	155117742.6	0.010532741	0.010532734	-6.553700075
Tackett_062118_S4.raw (F050026)	Histone H3.1 OS=Mus musculus GN=Hist1h3a PE=1 SV=2	k56	k56: Unmodified	153483927.6	155117742.6	0.989467259	0.989466621	6.553610835
Tackett_062118_S4.raw (F050026)	Histone H3.1 OS=Mus musculus GN=Hist1h3a PE=1 SV=2	k79	k79: Dimethyl	3052577.416	42849395.29	0.071239685	0.071239519	-3.704556915
Tackett_062118_S4.raw (F050026)	Histone H3.1 OS=Mus musculus GN=Hist1h3a PE=1 SV=2	k79	k79: Methyl	7725051.213	42849395.29	0.180283786	0.180283365	-2.184858989
Tackett_062118_S4.raw (F050026)	Histone H3.1 OS=Mus musculus GN=Hist1h3a PE=1 SV=2	k79	k79: Unmodified	32071766.66	42849395.29	0.748476529	0.748474782	1.573250659
Tackett_062118_S4.raw (F050026)	Histone H3.1 OS=Mus musculus GN=Hist1h3a PE=1 SV=2	k9	k9: Dimethyl	11414152.49	74815550.1	0.152563905	0.152563701	-2.473693176
Tackett_062118_S4.raw (F050026)	Histone H3.1 OS=Mus musculus GN=Hist1h3a PE=1 SV=2	k9	k9: Methyl	42366067.55	74815550.1	0.566273555	0.566272799	0.384709305
Tackett_062118_S4.raw (F050026)	Histone H3.1 OS=Mus musculus GN=Hist1h3a PE=1 SV=2	k9	k9: Trimethyl	7262323.096	74815550.1	0.097069701	0.097069571	-3.217523803
Tackett_062118_S4.raw (F050026)	Histone H3.1 OS=Mus musculus GN=Hist1h3a PE=1 SV=2	k9	k9: Unmodified	13773006.95	74815550.1	0.184092838	0.184092592	-2.147973866
Tackett_062118_S4.raw (F050026)	Histone H3.3 OS=Mus musculus GN=H3f3a PE=1 SV=2	k14	k14: Unmodified	74815550.1	74815550.1	1	0.999998663	19.51297863
Tackett_062118_S4.raw (F050026)	Histone H3.3 OS=Mus musculus GN=H3f3a PE=1 SV=2	k18	k18: Methyl	41619890.34	3333500328	0.012485342	0.012485341	-6.305495007
Tackett_062118_S4.raw (F050026)	Histone H3.3 OS=Mus musculus GN=H3f3a PE=1 SV=2	k18	k18: Unmodified	3291880437	3333500328	0.987514658	0.987514629	6.305491497
Tackett_062118_S4.raw (F050026)	Histone H3.3 OS=Mus musculus GN=H3f3a PE=1 SV=2	k23	k23: Unmodified	3333500328	3333500328	1	0.99999997	24.99053453
Tackett_062118_S4.raw (F050026)	Histone H3.3 OS=Mus musculus GN=H3f3a PE=1 SV=2	k27	k27: Dimethyl	3169858.023	14894276.84	0.212823896	0.212822467	-1.887038586
Tackett_062118_S4.raw (F050026)	Histone H3.3 OS=Mus musculus GN=H3f3a PE=1 SV=2	k27	k27: Methyl	2617610	14894276.84	0.175746028	0.175744848	-2.229608599
Tackett_062118_S4.raw (F050026)	Histone H3.3 OS=Mus musculus GN=H3f3a PE=1 SV=2	k27	k27: Trimethyl	2616180.844	14894276.84	0.175650075	0.175648896	-2.230564429
Tackett_062118_S4.raw (F050026)	Histone H3.3 OS=Mus musculus GN=H3f3a PE=1 SV=2	k27	k27: Unmodified	6490627.975	14894276.84	0.435780001	0.435777075	-0.372674983
Tackett_062118_S4.raw (F050026)	Histone H3.3 OS=Mus musculus GN=H3f3a PE=1 SV=2	k36	k36: Dimethyl	582659.9375	14894276.84	0.03911972	0.039119457	-4.618398828
Tackett_062118_S4.raw (F050026)	Histone H3.3 OS=Mus musculus GN=H3f3a PE=1 SV=2	k36	k36: Methyl	1392609.625	14894276.84	0.093499647	0.093499019	-3.277285446
Tackett_062118_S4.raw (F050026)	Histone H3.3 OS=Mus musculus GN=H3f3a PE=1 SV=2	k36	k36: Unmodified	12919007.28	14894276.84	0.867380633	0.86737481	2.709300724
Tackett_062118_S4.raw (F050026)	Histone H3.3 OS=Mus musculus GN=H3f3a PE=1 SV=2	k56	k56: Methyl	1633815.012	155117742.6	0.010532741	0.010532734	-6.553700075
Tackett_062118_S4.raw (F050026)	Histone H3.3 OS=Mus musculus GN=H3f3a PE=1 SV=2	k56	k56: Unmodified	153483927.6	155117742.6	0.989467259	0.989466621	6.553610835
Tackett_062118_S4.raw (F050026)	Histone H3.3 OS=Mus musculus GN=H3f3a PE=1 SV=2	k79	k79: Dimethyl	3052577.416	42849395.29	0.071239685	0.071239519	-3.704556915
Tackett_062118_S4.raw (F050026)	Histone H3.3 OS=Mus musculus GN=H3f3a PE=1 SV=2	k79	k79: Methyl	7725051.213	42849395.29	0.180283786	0.180283365	-2.184858989
Tackett_062118_S4.raw (F050026)	Histone H3.3 OS=Mus musculus GN=H3f3a PE=1 SV=2	k79	k79: Unmodified	32071766.66	42849395.29	0.748476529	0.748474782	1.573250659
Tackett_062118_S4.raw (F050026)	Histone H3.3 OS=Mus musculus GN=H3f3a PE=1 SV=2	k9	k9: Dimethyl	11414152.49	74815550.1	0.152563905	0.152563701	-2.473693176
Tackett_062118_S4.raw (F050026)	Histone H3.3 OS=Mus musculus GN=H3f3a PE=1 SV=2	k9	k9: Methyl	42366067.55	74815550.1	0.566273555	0.566272799	0.384709305
Tackett_062118_S4.raw (F050026)	Histone H3.3 OS=Mus musculus GN=H3f3a PE=1 SV=2	k9	k9: Trimethyl	7262323.096	74815550.1	0.097069701	0.097069571	-3.217523803
Tackett_062118_S4.raw (F050026)	Histone H3.3 OS=Mus musculus GN=H3f3a PE=1 SV=2	k9	k9: Unmodified	13773006.95	74815550.1	0.184092838	0.184092592	-2.147973866
Tackett_062118_S4.raw (F050026)	Histone H3.3C OS=Mus musculus GN=H3f3c PE=3 SV=3	k14	k14: Unmodified	74815550.1	74815550.1	1	0.999998663	19.51297863
Tackett_062118_S4.raw (F050026)	Histone H3.3C OS=Mus musculus GN=H3f3c PE=3 SV=3	k27	k27: Dimethyl	3169858.023	14894276.84	0.212823896	0.212822467	-1.887038586
Tackett_062118_S4.raw (F050026)	Histone H3.3C OS=Mus musculus GN=H3f3c PE=3 SV=3	k27	k27: Methyl	2617610	14894276.84	0.175746028	0.175744848	-2.229608599
Tackett_062118_S4.raw (F050026)	Histone H3.3C OS=Mus musculus GN=H3f3c PE=3 SV=3	k27	k27: Trimethyl	2616180.844	14894276.84	0.175650075	0.175648896	-2.230564429
Tackett_062118_S4.raw (F050026)	Histone H3.3C OS=Mus musculus GN=H3f3c PE=3 SV=3	k27	k27: Unmodified	6490627.975	14894276.84	0.435780001	0.435777075	-0.372674983
Tackett_062118_S4.raw (F050026)	Histone H3.3C OS=Mus musculus GN=H3f3c PE=3 SV=3	k36	k36: Dimethyl	582659.9375	14894276.84	0.03911972	0.039119457	-4.618398828
Tackett_062118_S4.raw (F050026)	Histone H3.3C OS=Mus musculus GN=H3f3c PE=3 SV=3	k36	k36: Methyl	1392609.625	14894276.84	0.093499647	0.093499019	-3.277285446
Tackett_062118_S4.raw (F050026)	Histone H3.3C OS=Mus musculus GN=H3f3c PE=3 SV=3	k36	k36: Unmodified	12919007.28	14894276.84	0.867380633	0.86737481	2.709300724
Tackett_062118_S4.raw (F050026)	Histone H3.3C OS=Mus musculus GN=H3f3c PE=3 SV=3	k56	k56: Methyl	1633815.012	155117742.6	0.010532741	0.010532734	-6.553700075
Tackett_062118_S4.raw (F050026)	Histone H3.3C OS=Mus musculus GN=H3f3c PE=3 SV=3	k56	k56: Unmodified	153483927.6	155117742.6	0.989467259	0.989466621	6.553610835
Tackett_062118_S4.raw (F050026)	Histone H3.3C OS=Mus musculus GN=H3f3c PE=3 SV=3	k79	k79: Dimethyl	3052577.416	42849395.29	0.071239685	0.071239519	-3.704556915
Tackett_062118_S4.raw (F050026)	Histone H3.3C OS=Mus musculus GN=H3f3c PE=3 SV=3	k79	k79: Methyl	7725051.213	42849395.29	0.180283786	0.180283365	-2.184858989
Tackett_062118_S4.raw (F050026)	Histone H3.3C OS=Mus musculus GN=H3f3c PE=3 SV=3	k79	k79: Unmodified	32071766.66	42849395.29	0.748476529	0.748474782	1.573250659
Tackett_062118_S4.raw (F050026)	Histone H3.3C OS=Mus musculus GN=H3f3c PE=3 SV=3	k9	k9: Dimethyl	11414152.49	74815550.1	0.152563905	0.152563701	-2.473693176
Tackett_062118_S4.raw (F050026)	Histone H3.3C OS=Mus musculus GN=H3f3c PE=3 SV=3	k9	k9: Methyl	42366067.55	74815550.1	0.566273555	0.566272799	0.384709305
Tackett_062118_S4.raw (F050026)	Histone H3.3C OS=Mus musculus GN=H3f3c PE=3 SV=3	k9	k9: Trimethyl	7262323.096	74815550.1	0.097069701	0.097069571	-3.217523803
Tackett_062118_S4.raw (F050026)	Histone H3.3C OS=Mus musculus GN=H3f3c PE=3 SV=3	k9	k9: Unmodified	13773006.95	74815550.1	0.184092838	0.184092592	-2.147973866
Tackett_062118_S4.raw (F050026)	Histone H4 OS=Mus musculus GN=Hist1h4a PE=1 SV=2	k16	k16: Acetyl	249795.5469	1982676.422	0.125989064	0.12598271	-2.79443607
Tackett_062118_S4.raw (F050026)	Histone H4 OS=Mus musculus GN=Hist1h4a PE=1 SV=2	k16	k16: Unmodified	1732880.875	1982676.422	0.874010936	0.873966856	2.793775383
Tackett_062118_S4.raw (F050026)	Histone H4 OS=Mus musculus GN=Hist1h4a PE=1 SV=2	k20	k20: Dimethyl	361303.1699	3158633.707	0.114385903	0.114382282	-2.952820491
Tackett_062118_S4.raw (F050026)	Histone H4 OS=Mus musculus GN=Hist1h4a PE=1 SV=2	k20	k20: Methyl	2797330.537	3158633.707	0.885614097	0.88558606	2.95236967
Tackett_062118_S4.raw (F050026)	Histone H4 OS=Mus musculus GN=Hist1h4a PE=1 SV=2	k77	k77: Methyl	55058.9375	10730912.34	0.005130872	0.005130824	-7.599172429
Tackett_062118_S4.raw (F050026)	Histone H4 OS=Mus musculus GN=Hist1h4a PE=1 SV=2	k77	k77: Unmodified	10675853.41	10730912.34	0.994869128	0.994859857	7.596541018
Tackett_062118_S5.raw (F050027)	Histone H2A type 1-F OS=Mus musculus GN=Hist1h2af PE=1 SV=3	k95	k95: Unmodified	6881303.083	6881303.083	1	0.999985468	16.07039417
Tackett_062118_S5.raw (F050027)	Histone H2A type 1-K OS=Mus musculus GN=Hist1h2ak PE=1 SV=3	k95	k95: Unmodified	6881303.083	6881303.083	1	0.999985468	16.07039417
Tackett_062118_S5.raw (F050027)	Histone H2A.J OS=Mus musculus GN=H2afj PE=1 SV=1	k95	k95: Unmodified	6881303.083	6881303.083	1	0.999985468	16.07039417
Tackett_062118_S5.raw (F050027)	Histone H2AX OS=Mus musculus GN=H2afx PE=1 SV=2	k127	k127: Unmodified	17841.12109	17841.12109	1	0.994426212	7.479062463
Tackett_062118_S5.raw (F050027)	Histone H3.1 OS=Mus musculus GN=Hist1h3a PE=1 SV=2	k14	k14: Acetyl	12391.24023	6456168.506	0.001919287	0.001919257	-9.022464612
Tackett_062118_S5.raw (F050027)	Histone H3.1 OS=Mus musculus GN=Hist1h3a PE=1 SV=2	k14	k14: Unmodified	6443777.266	6456168.506	0.998080713	0.998065254	9.01084609
Tackett_062118_S5.raw (F050027)	Histone H3.1 OS=Mus musculus GN=Hist1h3a PE=1 SV=2	k18	k18: Methyl	2373047.666	185184435.7	0.012814509	0.012814502	-6.267471844
Tackett_062118_S5.raw (F050027)	Histone H3.1 OS=Mus musculus GN=Hist1h3a PE=1 SV=2	k18	k18: Unmodified	182811388	185184435.7	0.987185491	0.987184958	6.267410261
Tackett_062118_S5.raw (F050027)	Histone H3.1 OS=Mus musculus GN=Hist1h3a PE=1 SV=2	k23	k23: Unmodified	185184435.7	185184435.7	1	0.99999946	20.82053142
Tackett_062118_S5.raw (F050027)	Histone H3.1 OS=Mus musculus GN=Hist1h3a PE=1 SV=2	k27	k27: Dimethyl	142775.5664	595211.6875	0.239873594	0.2398333	-1.664283844
Tackett_062118_S5.raw (F050027)	Histone H3.1 OS=Mus musculus GN=Hist1h3a PE=1 SV=2	k27	k27: Methyl	408815.043	595211.6875	0.686839744	0.686724369	1.13229861
Tackett_062118_S5.raw (F050027)	Histone H3.1 OS=Mus musculus GN=Hist1h3a PE=1 SV=2	k27	k27: Trimethyl	10224.16016	595211.6875	0.017177351	0.017174466	-5.838598218
Tackett_062118_S5.raw (F050027)	Histone H3.1 OS=Mus musculus GN=Hist1h3a PE=1 SV=2	k27	k27: Unmodified	33396.91797	595211.6875	0.056109311	0.056099886	-4.072564446
Tackett_062118_S5.raw (F050027)	Histone H3.1 OS=Mus musculus GN=Hist1h3a PE=1 SV=2	k36	k36: Unmodified	595211.6875	595211.6875	1	0.999832021	12.53918714
Tackett_062118_S5.raw (F050027)	Histone H3.1 OS=Mus musculus GN=Hist1h3a PE=1 SV=2	k56	k56: Methyl	12375.27246	5524190.34	0.002240197	0.002240156	-8.798949559
Tackett_062118_S5.raw (F050027)	Histone H3.1 OS=Mus musculus GN=Hist1h3a PE=1 SV=2	k56	k56: Unmodified	5511815.068	5524190.34	0.997759803	0.997741742	8.787312349
Tackett_062118_S5.raw (F050027)	Histone H3.1 OS=Mus musculus GN=Hist1h3a PE=1 SV=2	k79	k79: Dimethyl	29818.77832	1002565.738	0.029742467	0.029739501	-5.027919813
Tackett_062118_S5.raw (F050027)	Histone H3.1 OS=Mus musculus GN=Hist1h3a PE=1 SV=2	k79	k79: Methyl	46293.14258	1002565.738	0.04617467	0.046170065	-4.368702383
Tackett_062118_S5.raw (F050027)	Histone H3.1 OS=Mus musculus GN=Hist1h3a PE=1 SV=2	k79	k79: Unmodified	926453.8169	1002565.738	0.924082863	0.9239907	3.603630477
Tackett_062118_S5.raw (F050027)	Histone H3.1 OS=Mus musculus GN=Hist1h3a PE=1 SV=2	k9	k9: Dimethyl	984485.4453	6456168.506	0.15248757	0.152485208	-2.47456925
Tackett_062118_S5.raw (F050027)	Histone H3.1 OS=Mus musculus GN=Hist1h3a PE=1 SV=2	k9	k9: Methyl	3951559.363	6456168.506	0.612059515	0.612050035	0.657779
Tackett_062118_S5.raw (F050027)	Histone H3.1 OS=Mus musculus GN=Hist1h3a PE=1 SV=2	k9	k9: Trimethyl	453287.207	6456168.506	0.070209941	0.070208853	-3.727181823
Tackett_062118_S5.raw (F050027)	Histone H3.1 OS=Mus musculus GN=Hist1h3a PE=1 SV=2	k9	k9: Unmodified	1066836.49	6456168.506	0.165242975	0.165240415	-2.33679416
Tackett_062118_S5.raw (F050027)	Histone H3.3 OS=Mus musculus GN=H3f3a PE=1 SV=2	k14	k14: Acetyl	12391.24023	6456168.506	0.001919287	0.001919257	-9.022464612
Tackett_062118_S5.raw (F050027)	Histone H3.3 OS=Mus musculus GN=H3f3a PE=1 SV=2	k14	k14: Unmodified	6443777.266	6456168.506	0.998080713	0.998065254	9.01084609
Tackett_062118_S5.raw (F050027)	Histone H3.3 OS=Mus musculus GN=H3f3a PE=1 SV=2	k18	k18: Methyl	2373047.666	185184435.7	0.012814509	0.012814502	-6.267471844
Tackett_062118_S5.raw (F050027)	Histone H3.3 OS=Mus musculus GN=H3f3a PE=1 SV=2	k18	k18: Unmodified	182811388	185184435.7	0.987185491	0.987184958	6.267410261
Tackett_062118_S5.raw (F050027)	Histone H3.3 OS=Mus musculus GN=H3f3a PE=1 SV=2	k23	k23: Unmodified	185184435.7	185184435.7	1	0.99999946	20.82053142
Tackett_062118_S5.raw (F050027)	Histone H3.3 OS=Mus musculus GN=H3f3a PE=1 SV=2	k27	k27: Unmodified	51191.23438	51191.23438	1	0.998050349	8.999752984
Tackett_062118_S5.raw (F050027)	Histone H3.3 OS=Mus musculus GN=H3f3a PE=1 SV=2	k36	k36: Unmodified	51191.23438	51191.23438	1	0.998050349	8.999752984
Tackett_062118_S5.raw (F050027)	Histone H3.3 OS=Mus musculus GN=H3f3a PE=1 SV=2	k56	k56: Methyl	12375.27246	5524190.34	0.002240197	0.002240156	-8.798949559
Tackett_062118_S5.raw (F050027)	Histone H3.3 OS=Mus musculus GN=H3f3a PE=1 SV=2	k56	k56: Unmodified	5511815.068	5524190.34	0.997759803	0.997741742	8.787312349
Tackett_062118_S5.raw (F050027)	Histone H3.3 OS=Mus musculus GN=H3f3a PE=1 SV=2	k79	k79: Dimethyl	29818.77832	1002565.738	0.029742467	0.029739501	-5.027919813
Tackett_062118_S5.raw (F050027)	Histone H3.3 OS=Mus musculus GN=H3f3a PE=1 SV=2	k79	k79: Methyl	46293.14258	1002565.738	0.04617467	0.046170065	-4.368702383
Tackett_062118_S5.raw (F050027)	Histone H3.3 OS=Mus musculus GN=H3f3a PE=1 SV=2	k79	k79: Unmodified	926453.8169	1002565.738	0.924082863	0.9239907	3.603630477
Tackett_062118_S5.raw (F050027)	Histone H3.3 OS=Mus musculus GN=H3f3a PE=1 SV=2	k9	k9: Dimethyl	984485.4453	6456168.506	0.15248757	0.152485208	-2.47456925
Tackett_062118_S5.raw (F050027)	Histone H3.3 OS=Mus musculus GN=H3f3a PE=1 SV=2	k9	k9: Methyl	3951559.363	6456168.506	0.612059515	0.612050035	0.657779
Tackett_062118_S5.raw (F050027)	Histone H3.3 OS=Mus musculus GN=H3f3a PE=1 SV=2	k9	k9: Trimethyl	453287.207	6456168.506	0.070209941	0.070208853	-3.727181823
Tackett_062118_S5.raw (F050027)	Histone H3.3 OS=Mus musculus GN=H3f3a PE=1 SV=2	k9	k9: Unmodified	1066836.49	6456168.506	0.165242975	0.165240415	-2.33679416
Tackett_062118_S5.raw (F050027)	Histone H3.3C OS=Mus musculus GN=H3f3c PE=3 SV=3	k14	k14: Acetyl	12391.24023	6456168.506	0.001919287	0.001919257	-9.022464612
Tackett_062118_S5.raw (F050027)	Histone H3.3C OS=Mus musculus GN=H3f3c PE=3 SV=3	k14	k14: Unmodified	6443777.266	6456168.506	0.998080713	0.998065254	9.01084609
Tackett_062118_S5.raw (F050027)	Histone H3.3C OS=Mus musculus GN=H3f3c PE=3 SV=3	k27	k27: Unmodified	51191.23438	51191.23438	1	0.998050349	8.999752984
Tackett_062118_S5.raw (F050027)	Histone H3.3C OS=Mus musculus GN=H3f3c PE=3 SV=3	k36	k36: Unmodified	51191.23438	51191.23438	1	0.998050349	8.999752984
Tackett_062118_S5.raw (F050027)	Histone H3.3C OS=Mus musculus GN=H3f3c PE=3 SV=3	k56	k56: Methyl	12375.27246	5524190.34	0.002240197	0.002240156	-8.798949559
Tackett_062118_S5.raw (F050027)	Histone H3.3C OS=Mus musculus GN=H3f3c PE=3 SV=3	k56	k56: Unmodified	5511815.068	5524190.34	0.997759803	0.997741742	8.787312349
Tackett_062118_S5.raw (F050027)	Histone H3.3C OS=Mus musculus GN=H3f3c PE=3 SV=3	k79	k79: Dimethyl	29818.77832	1002565.738	0.029742467	0.029739501	-5.027919813
Tackett_062118_S5.raw (F050027)	Histone H3.3C OS=Mus musculus GN=H3f3c PE=3 SV=3	k79	k79: Methyl	46293.14258	1002565.738	0.04617467	0.046170065	-4.368702383
Tackett_062118_S5.raw (F050027)	Histone H3.3C OS=Mus musculus GN=H3f3c PE=3 SV=3	k79	k79: Unmodified	926453.8169	1002565.738	0.924082863	0.9239907	3.603630477
Tackett_062118_S5.raw (F050027)	Histone H3.3C OS=Mus musculus GN=H3f3c PE=3 SV=3	k9	k9: Dimethyl	984485.4453	6456168.506	0.15248757	0.152485208	-2.47456925
Tackett_062118_S5.raw (F050027)	Histone H3.3C OS=Mus musculus GN=H3f3c PE=3 SV=3	k9	k9: Methyl	3951559.363	6456168.506	0.612059515	0.612050035	0.657779
Tackett_062118_S5.raw (F050027)	Histone H3.3C OS=Mus musculus GN=H3f3c PE=3 SV=3	k9	k9: Trimethyl	453287.207	6456168.506	0.070209941	0.070208853	-3.727181823
Tackett_062118_S5.raw (F050027)	Histone H3.3C OS=Mus musculus GN=H3f3c PE=3 SV=3	k9	k9: Unmodified	1066836.49	6456168.506	0.165242975	0.165240415	-2.33679416
Tackett_062118_S5.raw (F050027)	Histone H4 OS=Mus musculus GN=Hist1h4a PE=1 SV=2	k16	k16: Acetyl	26187.87109	229880.5195	0.113919488	0.113869954	-2.960131321
Tackett_062118_S5.raw (F050027)	Histone H4 OS=Mus musculus GN=Hist1h4a PE=1 SV=2	k16	k16: Unmodified	203692.6484	229880.5195	0.886080512	0.885695227	2.953924696
Tackett_062118_S5.raw (F050027)	Histone H4 OS=Mus musculus GN=Hist1h4a PE=1 SV=2	k77	k77: Unmodified	129244.3721	129244.3721	1	0.99922687	10.33588574
Tackett_062118_S6.raw (F050028)	Histone H1.0 OS=Mus musculus GN=H1f0 PE=2 SV=4	k101	k101: Unmodified	4606304.783	4606304.783	1	0.999978291	15.49132225
Tackett_062118_S6.raw (F050028)	Histone H2A type 1-F OS=Mus musculus GN=Hist1h2af PE=1 SV=3	k95	k95: Unmodified	1186816.78	1186816.78	1	0.999915748	13.53480961
Tackett_062118_S6.raw (F050028)	Histone H2A type 1-K OS=Mus musculus GN=Hist1h2ak PE=1 SV=3	k95	k95: Unmodified	1186816.78	1186816.78	1	0.999915748	13.53480961
Tackett_062118_S6.raw (F050028)	Histone H2A.J OS=Mus musculus GN=H2afj PE=1 SV=1	k95	k95: Unmodified	1186816.78	1186816.78	1	0.999915748	13.53480961
Tackett_062118_S6.raw (F050028)	Histone H3.1 OS=Mus musculus GN=Hist1h3a PE=1 SV=2	k14	k14: Unmodified	16203536.07	16203536.07	1	0.999993829	17.30594916
Tackett_062118_S6.raw (F050028)	Histone H3.1 OS=Mus musculus GN=Hist1h3a PE=1 SV=2	k18	k18: Methyl	1711198.108	211910683.8	0.008075091	0.008075087	-6.940609223
Tackett_062118_S6.raw (F050028)	Histone H3.1 OS=Mus musculus GN=Hist1h3a PE=1 SV=2	k18	k18: Unmodified	210199485.7	211910683.8	0.991924909	0.991924441	6.94052423
Tackett_062118_S6.raw (F050028)	Histone H3.1 OS=Mus musculus GN=Hist1h3a PE=1 SV=2	k23	k23: Unmodified	211910683.8	211910683.8	1	0.999999528	21.01502489
Tackett_062118_S6.raw (F050028)	Histone H3.1 OS=Mus musculus GN=Hist1h3a PE=1 SV=2	k27	k27: Methyl	2665591.428	2674006.353	0.996853065	0.996815787	8.290246161
Tackett_062118_S6.raw (F050028)	Histone H3.1 OS=Mus musculus GN=Hist1h3a PE=1 SV=2	k27	k27: Trimethyl	8414.924805	2674006.353	0.003146935	0.003146818	-8.307343693
Tackett_062118_S6.raw (F050028)	Histone H3.1 OS=Mus musculus GN=Hist1h3a PE=1 SV=2	k36	k36: Unmodified	2674006.353	2674006.353	1	0.999962604	14.70671527
Tackett_062118_S6.raw (F050028)	Histone H3.1 OS=Mus musculus GN=Hist1h3a PE=1 SV=2	k56	k56: Unmodified	19371667.03	19371667.03	1	0.999994838	17.56358858
Tackett_062118_S6.raw (F050028)	Histone H3.1 OS=Mus musculus GN=Hist1h3a PE=1 SV=2	k79	k79: Methyl	757674	4661940.405	0.162523313	0.162519827	-2.365439302
Tackett_062118_S6.raw (F050028)	Histone H3.1 OS=Mus musculus GN=Hist1h3a PE=1 SV=2	k79	k79: Unmodified	3904266.405	4661940.405	0.837476687	0.837458723	2.365211952
Tackett_062118_S6.raw (F050028)	Histone H3.1 OS=Mus musculus GN=Hist1h3a PE=1 SV=2	k9	k9: Dimethyl	2678449.56	16203536.07	0.165300311	0.165299291	-2.336178456
Tackett_062118_S6.raw (F050028)	Histone H3.1 OS=Mus musculus GN=Hist1h3a PE=1 SV=2	k9	k9: Methyl	11520745.87	16203536.07	0.711001958	0.71099757	1.298763006
Tackett_062118_S6.raw (F050028)	Histone H3.1 OS=Mus musculus GN=Hist1h3a PE=1 SV=2	k9	k9: Trimethyl	1135240.623	16203536.07	0.070061289	0.070060857	-3.730455775
Tackett_062118_S6.raw (F050028)	Histone H3.1 OS=Mus musculus GN=Hist1h3a PE=1 SV=2	k9	k9: Unmodified	869100.0156	16203536.07	0.053636442	0.053636111	-4.141118497
Tackett_062118_S6.raw (F050028)	Histone H3.3 OS=Mus musculus GN=H3f3a PE=1 SV=2	k14	k14: Unmodified	16203536.07	16203536.07	1	0.999993829	17.30594916
Tackett_062118_S6.raw (F050028)	Histone H3.3 OS=Mus musculus GN=H3f3a PE=1 SV=2	k18	k18: Methyl	1711198.108	211910683.8	0.008075091	0.008075087	-6.940609223
Tackett_062118_S6.raw (F050028)	Histone H3.3 OS=Mus musculus GN=H3f3a PE=1 SV=2	k18	k18: Unmodified	210199485.7	211910683.8	0.991924909	0.991924441	6.94052423
Tackett_062118_S6.raw (F050028)	Histone H3.3 OS=Mus musculus GN=H3f3a PE=1 SV=2	k23	k23: Unmodified	211910683.8	211910683.8	1	0.999999528	21.01502489
Tackett_062118_S6.raw (F050028)	Histone H3.3 OS=Mus musculus GN=H3f3a PE=1 SV=2	k27	k27: Methyl	470584.4902	909872.5332	0.517198259	0.517141422	0.098958162
Tackett_062118_S6.raw (F050028)	Histone H3.3 OS=Mus musculus GN=H3f3a PE=1 SV=2	k27	k27: Unmodified	439288.043	909872.5332	0.482801741	0.482748684	-0.099593084
Tackett_062118_S6.raw (F050028)	Histone H3.3 OS=Mus musculus GN=H3f3a PE=1 SV=2	k36	k36: Unmodified	909872.5332	909872.5332	1	0.999890107	13.15144873
Tackett_062118_S6.raw (F050028)	Histone H3.3 OS=Mus musculus GN=H3f3a PE=1 SV=2	k56	k56: Unmodified	19371667.03	19371667.03	1	0.999994838	17.56358858
Tackett_062118_S6.raw (F050028)	Histone H3.3 OS=Mus musculus GN=H3f3a PE=1 SV=2	k79	k79: Methyl	757674	4661940.405	0.162523313	0.162519827	-2.365439302
Tackett_062118_S6.raw (F050028)	Histone H3.3 OS=Mus musculus GN=H3f3a PE=1 SV=2	k79	k79: Unmodified	3904266.405	4661940.405	0.837476687	0.837458723	2.365211952
Tackett_062118_S6.raw (F050028)	Histone H3.3 OS=Mus musculus GN=H3f3a PE=1 SV=2	k9	k9: Dimethyl	2678449.56	16203536.07	0.165300311	0.165299291	-2.336178456
Tackett_062118_S6.raw (F050028)	Histone H3.3 OS=Mus musculus GN=H3f3a PE=1 SV=2	k9	k9: Methyl	11520745.87	16203536.07	0.711001958	0.71099757	1.298763006
Tackett_062118_S6.raw (F050028)	Histone H3.3 OS=Mus musculus GN=H3f3a PE=1 SV=2	k9	k9: Trimethyl	1135240.623	16203536.07	0.070061289	0.070060857	-3.730455775
Tackett_062118_S6.raw (F050028)	Histone H3.3 OS=Mus musculus GN=H3f3a PE=1 SV=2	k9	k9: Unmodified	869100.0156	16203536.07	0.053636442	0.053636111	-4.141118497
Tackett_062118_S6.raw (F050028)	Histone H3.3C OS=Mus musculus GN=H3f3c PE=3 SV=3	k14	k14: Unmodified	16203536.07	16203536.07	1	0.999993829	17.30594916
Tackett_062118_S6.raw (F050028)	Histone H3.3C OS=Mus musculus GN=H3f3c PE=3 SV=3	k27	k27: Methyl	470584.4902	909872.5332	0.517198259	0.517141422	0.098958162
Tackett_062118_S6.raw (F050028)	Histone H3.3C OS=Mus musculus GN=H3f3c PE=3 SV=3	k27	k27: Unmodified	439288.043	909872.5332	0.482801741	0.482748684	-0.099593084
Tackett_062118_S6.raw (F050028)	Histone H3.3C OS=Mus musculus GN=H3f3c PE=3 SV=3	k36	k36: Unmodified	909872.5332	909872.5332	1	0.999890107	13.15144873
Tackett_062118_S6.raw (F050028)	Histone H3.3C OS=Mus musculus GN=H3f3c PE=3 SV=3	k56	k56: Unmodified	19371667.03	19371667.03	1	0.999994838	17.56358858
Tackett_062118_S6.raw (F050028)	Histone H3.3C OS=Mus musculus GN=H3f3c PE=3 SV=3	k79	k79: Methyl	757674	4661940.405	0.162523313	0.162519827	-2.365439302
Tackett_062118_S6.raw (F050028)	Histone H3.3C OS=Mus musculus GN=H3f3c PE=3 SV=3	k79	k79: Unmodified	3904266.405	4661940.405	0.837476687	0.837458723	2.365211952
Tackett_062118_S6.raw (F050028)	Histone H3.3C OS=Mus musculus GN=H3f3c PE=3 SV=3	k9	k9: Dimethyl	2678449.56	16203536.07	0.165300311	0.165299291	-2.336178456
Tackett_062118_S6.raw (F050028)	Histone H3.3C OS=Mus musculus GN=H3f3c PE=3 SV=3	k9	k9: Methyl	11520745.87	16203536.07	0.711001958	0.71099757	1.298763006
Tackett_062118_S6.raw (F050028)	Histone H3.3C OS=Mus musculus GN=H3f3c PE=3 SV=3	k9	k9: Trimethyl	1135240.623	16203536.07	0.070061289	0.070060857	-3.730455775
Tackett_062118_S6.raw (F050028)	Histone H3.3C OS=Mus musculus GN=H3f3c PE=3 SV=3	k9	k9: Unmodified	869100.0156	16203536.07	0.053636442	0.053636111	-4.141118497
Tackett_062118_S6.raw (F050028)	Histone H4 OS=Mus musculus GN=Hist1h4a PE=1 SV=2	k16	k16: Acetyl	134096.8438	2299711.469	0.05831029	0.058307755	-4.013495966
Tackett_062118_S6.raw (F050028)	Histone H4 OS=Mus musculus GN=Hist1h4a PE=1 SV=2	k16	k16: Unmodified	2165614.625	2299711.469	0.94168971	0.941648763	4.01235389
Tackett_062118_S6.raw (F050028)	Histone H4 OS=Mus musculus GN=Hist1h4a PE=1 SV=2	k77	k77: Unmodified	337944.1699	337944.1699	1	0.999704181	11.72256921
