# Supplementary material for: PTMViz: a tool for analyzing and visualizing histone post translational modification data
Source: BMC Bioinformatics. 2021 May 26;22:275. doi: 10.1186/s12859-021-04166-9 (PMC8157737; doi:10.1186/s12859-021-04166-9)
Supplement: Supplementary file 1 — Additional file 1. The data and PTMviz scripts. [file 12859_2021_4166_MOESM1_ESM.zip › Data/PTMViz Metadata.xlsx]

## Sheet: Sheet1
Proteins:					PTM:
Sample group	Replicate	Experimental Group	CustomID		Sample group	Replicate	Experimental Group	CustomID
Nucleus Accumbens	1	Treatment	NA_T_1		Nucleus Accumbens	1	Treatment	NA_T_1
Nucleus Accumbens	2	Treatment	NA_T_2		Nucleus Accumbens	2	Treatment	NA_T_2
Nucleus Accumbens	3	Treatment	NA_T_3		Nucleus Accumbens	3	Treatment	NA_T_3
Nucleus Accumbens	1	Control	NA_1		Nucleus Accumbens	1	Control	NA_1
Nucleus Accumbens	2	Control	NA_2		Nucleus Accumbens	2	Control	NA_2
Nucleus Accumbens	3	Control	NA_3		Nucleus Accumbens	3	Control	NA_3
					Striatum	1	Treatment	S_T_1
					Striatum	2	Treatment	S_T_2
					Striatum	3	Treatment	S_T_3
					Striatum	1	Control	S_1
					Striatum	2	Control	S_2
					Striatum	3	Control	S_3
Alternate example:					Alternate example:
Sample group	Replicate	Experimental Group	CustomID		Sample group	Replicate	Experimental Group	CustomID
Nuc	1	T	NA_T_1		Nuc	1	T	Nuc_T_1
Nuc	2	T	NA_T_2		Nuc	2	T	Nuc_T_2
Nuc	3	T	NA_T_3		Nuc	3	T	Nuc_T_3
Nuc	1	C	NA_1		Nuc	1	C	Nuc_1
Nuc	2	C	NA_2		Nuc	2	C	Nuc_2
Nuc	3	C	NA_3		Nuc	3	C	Nuc_3
					S	1	T	S_T_1
					S	2	T	S_T_2
					S	3	T	S_T_3
					S	1	C	S_1
					S	2	C	S_2
					S	3	C	S_3
